# Supplementary material for: Genome and GWAS analysis identified genes significantly related to phenotypic state of Rhododendron bark
Source: Hortic Res. 2024 Jan 10;11(3):uhae008. doi: 10.1093/hr/uhae008 (PMC10939351; doi:10.1093/hr/uhae008)
Supplement: Web_Material_uhae008 [file web_material_uhae008.zip]

Archive with 23 entries (23 files):
- Supplementary Data1.txt
- Supplementary Data2.txt
- Supplementary Data3.txt
- Supplementary Data4.txt
- Supplementary Data5.txt
- Supplementary Data6.txt
- Supplementary Data7.txt
- Supplementary Data8.txt
- Supplementary Data9.txt
- Supplementary Data10.txt
- Supplementary Data11.txt
- Supplementary Data12.txt
- Supplementary Data13.txt
- Supplementary Fig. 1.pdf
- Supplementary Fig. 2.pdf
- Supplementary Fig. 3.pdf
- Supplementary Fig. 4.pdf
- Supplementary Fig. 5.pdf
- Supplementary Fig. 6.pdf
- Supplementary Fig. 7.pdf
- Supplementary Fig. 8.pdf
- Supplementary Fig. 9.pdf
- Supplementary Tables.xlsx
