# Supplementary material for: Genome and GWAS analysis identified genes significantly related to phenotypic state of Rhododendron bark
Source: Hortic Res. 2024 Jan 10;11(3):uhae008. doi: 10.1093/hr/uhae008 (PMC10939351; doi:10.1093/hr/uhae008)
Supplement: Web_Material_uhae008 [file web_material_uhae008.zip › Supplementary Data1.txt]

  CHR          BP1          BP2           KB  NSNPS SNPS
  12      3582963      3583131        0.169      7 12_3582963|12_3582978|12_3583017|12_3583034|12_3583084|12_3583091|12_3583131
   9     42295979     42295981        0.003      2 9_42295979|9_42295981
   4      6447358      6447373        0.016      2 4_6447358|4_6447373
   8     25686914     25686930        0.017      2 8_25686914|8_25686930
   7     20804339     20804379        0.041      2 7_20804339|7_20804379
   1     58835591     58835897        0.307      5 1_58835591|1_58835631|1_58835644|1_58835646|1_58835897
   1     60882842     60882926        0.085      3 1_60882842|1_60882878|1_60882926
  13      2388577      2388587        0.011      2 13_2388577|13_2388587
   9     41176968     41177169        0.202      3 9_41176968|9_41177081|9_41177169
   1     59756800     59756883        0.084      6 1_59756800|1_59756834|1_59756837|1_59756842|1_59756849|1_59756883
   4     44499985     44500019        0.035      7 4_44499985|4_44499997|4_44500003|4_44500010|4_44500011|4_44500016|4_44500019
   5     42724615     42724679        0.065      3 5_42724615|5_42724661|5_42724679
   1     62458173     62458324        0.152      5 1_62458173|1_62458194|1_62458206|1_62458207|1_62458324
   1     58771723     58771767        0.045      2 1_58771723|1_58771767
   4     20692378     20692771        0.394      3 4_20692378|4_20692412|4_20692771
   9     44773631     44773641        0.011      2 9_44773631|9_44773641
  10     37602180     37602457        0.278     19 10_37602180|10_37602181|10_37602266|10_37602284|10_37602310|10_37602313|10_37602326|10_37602371|10_37602392|10_37602397|10_37602399|10_37602415|10_37602431|10_37602436|10_37602440|10_37602449|10_37602450|10_37602455|10_37602457
   3      5078822      5078835        0.014      2 3_5078822|3_5078835
   9      6202164      6202556        0.393     17 9_6202164|9_6202169|9_6202209|9_6202223|9_6202269|9_6202354|9_6202367|9_6202480|9_6202486|9_6202487|9_6202521|9_6202522|9_6202524|9_6202525|9_6202532|9_6202555|9_6202556
   4     54747138     54747183        0.046      4 4_54747138|4_54747145|4_54747160|4_54747183
   1     35948083     35948111        0.029      4 1_35948083|1_35948094|1_35948104|1_35948111
   6     50557160     50557174        0.015      2 6_50557160|6_50557174
   4      4283352      4283755        0.404     11 4_4283352|4_4283362|4_4283377|4_4283398|4_4283399|4_4283482|4_4283525|4_4283537|4_4283713|4_4283748|4_4283755
   7     47729878     47729957         0.08      2 7_47729878|7_47729957
   8     27063285     27063359        0.075      2 8_27063285|8_27063359
   7     23828449     23828456        0.008      2 7_23828449|7_23828456
   7     12320599     12320672        0.074      3 7_12320599|7_12320622|7_12320672
   5     42016429     42016692        0.264      3 5_42016429|5_42016633|5_42016692
   9      7587928      7588206        0.279      3 9_7587928|9_7588201|9_7588206
   1     57172288     57172317         0.03      2 1_57172288|1_57172317
  13     22803204     22803935        0.732     16 13_22803204|13_22803322|13_22803415|13_22803439|13_22803441|13_22803518|13_22803531|13_22803542|13_22803543|13_22803580|13_22803698|13_22803797|13_22803829|13_22803868|13_22803877|13_22803935
   9     41731606     41731828        0.223      5 9_41731606|9_41731615|9_41731784|9_41731802|9_41731828
   2     42848965     42848976        0.012      2 2_42848965|2_42848976
   9     34461243     34461468        0.226     14 9_34461243|9_34461283|9_34461285|9_34461290|9_34461300|9_34461307|9_34461313|9_34461319|9_34461328|9_34461367|9_34461385|9_34461396|9_34461406|9_34461468
   1     59653555     59653588        0.034      2 1_59653555|1_59653588
   2     11310164     11310198        0.035      2 2_11310164|2_11310198
   2     12651123     12651160        0.038      6 2_12651123|2_12651124|2_12651144|2_12651152|2_12651155|2_12651160
  10     43608973     43609017        0.045      3 10_43608973|10_43609010|10_43609017
   2     23345114     23345135        0.022      2 2_23345114|2_23345135
   4     43254446     43254468        0.023      2 4_43254446|4_43254468
   2     28880356     28880380        0.025      2 2_28880356|2_28880380
   1     46501092     46502007        0.916      7 1_46501092|1_46501140|1_46501191|1_46501197|1_46501252|1_46501259|1_46502007
   2     28284121     28284214        0.094      6 2_28284121|2_28284148|2_28284153|2_28284184|2_28284200|2_28284214
   7     11061982     11061994        0.013      2 7_11061982|7_11061994
   3     50947465     50948323        0.859     26 3_50947465|3_50947468|3_50947491|3_50947536|3_50947608|3_50947624|3_50947628|3_50947652|3_50947690|3_50947742|3_50947746|3_50947786|3_50947809|3_50947818|3_50947828|3_50947829|3_50947839|3_50947843|3_50947852|3_50947870|3_50947880|3_50947909|3_50947934|3_50947975|3_50948288|3_50948323
  13      1240985      1241134         0.15      6 13_1240985|13_1240991|13_1240998|13_1241018|13_1241089|13_1241134
   6     27449525     27449674         0.15      3 6_27449525|6_27449538|6_27449674
   3     47543971     47543992        0.022      3 3_47543971|3_47543973|3_47543992
   1     29533273     29533309        0.037      2 1_29533273|1_29533309
   6     10415632     10415649        0.018      2 6_10415632|6_10415649
   9     33450816     33450825         0.01      2 9_33450816|9_33450825
   4     17201863     17201905        0.043      4 4_17201863|4_17201878|4_17201880|4_17201905
  11     31187708     31187872        0.165     11 11_31187708|11_31187736|11_31187741|11_31187745|11_31187750|11_31187760|11_31187764|11_31187777|11_31187783|11_31187819|11_31187872
   4     63164817     63164876         0.06      2 4_63164817|4_63164876
   7     44279887     44279908        0.022      3 7_44279887|7_44279893|7_44279908
  12     21472398     21472413        0.016      2 12_21472398|12_21472413
   3     18268250     18268356        0.107      3 3_18268250|3_18268273|3_18268356
  13     28801025     28801038        0.014      3 13_28801025|13_28801029|13_28801038
   1     47583145     47583379        0.235      6 1_47583145|1_47583267|1_47583329|1_47583335|1_47583369|1_47583379
   7     16843195     16843196        0.002      2 7_16843195|7_16843196
  10     10226726     10226828        0.103      6 10_10226726|10_10226790|10_10226799|10_10226810|10_10226819|10_10226828
   1     36379035     36379065        0.031      2 1_36379035|1_36379065
  12      9212972      9212973        0.002      2 12_9212972|12_9212973
   9     33633410     33633439         0.03      6 9_33633410|9_33633425|9_33633429|9_33633437|9_33633438|9_33633439
   6     18682467     18682511        0.045      5 6_18682467|6_18682481|6_18682500|6_18682509|6_18682511
   2     16506559     16506560        0.002      2 2_16506559|2_16506560
   9     39904075     39904410        0.336      2 9_39904075|9_39904410
  10     17956805     17957497        0.693     17 10_17956805|10_17956835|10_17956876|10_17957026|10_17957031|10_17957042|10_17957055|10_17957181|10_17957215|10_17957216|10_17957223|10_17957283|10_17957286|10_17957290|10_17957372|10_17957438|10_17957497
   4     28866018     28866362        0.345      9 4_28866018|4_28866050|4_28866058|4_28866059|4_28866200|4_28866322|4_28866350|4_28866360|4_28866362
   4     27621473     27621563        0.091      5 4_27621473|4_27621487|4_27621492|4_27621528|4_27621563
   3     54286521     54286643        0.123      3 3_54286521|3_54286607|3_54286643
  12     23989326     23989861        0.536      6 12_23989326|12_23989665|12_23989800|12_23989845|12_23989852|12_23989861
   7      2380327      2380380        0.054      2 7_2380327|7_2380380
  13      9709468      9709508        0.041      2 13_9709468|13_9709508
  11     36021407     36021463        0.057      3 11_36021407|11_36021437|11_36021463
   4     54120897     54120933        0.037      2 4_54120897|4_54120933
   8     27882794     27882830        0.037      5 8_27882794|8_27882797|8_27882800|8_27882809|8_27882830
   4     14833014     14833141        0.128      6 4_14833014|4_14833036|4_14833067|4_14833077|4_14833132|4_14833141
   3      1111958      1112015        0.058      2 3_1111958|3_1112015
  12     12240043     12240059        0.017      2 12_12240043|12_12240059
  12      2949455      2949629        0.175      7 12_2949455|12_2949493|12_2949518|12_2949523|12_2949558|12_2949611|12_2949629
   2     48601143     48601226        0.084     11 2_48601143|2_48601158|2_48601160|2_48601164|2_48601168|2_48601171|2_48601173|2_48601174|2_48601176|2_48601208|2_48601226
   6     50749517     50749530        0.014      2 6_50749517|6_50749530
   3     17095195     17095416        0.222      8 3_17095195|3_17095226|3_17095259|3_17095335|3_17095337|3_17095382|3_17095409|3_17095416
   5     15604078     15604529        0.452      6 5_15604078|5_15604128|5_15604234|5_15604469|5_15604519|5_15604529
   9      1648599      1648614        0.016      2 9_1648599|9_1648614
   7     12606332     12606362        0.031      6 7_12606332|7_12606336|7_12606347|7_12606354|7_12606360|7_12606362
   2     40514935     40514965        0.031      2 2_40514935|2_40514965
   7     37261031     37261053        0.023      2 7_37261031|7_37261053
  10     34586669     34586719        0.051      5 10_34586669|10_34586675|10_34586688|10_34586694|10_34586719
  12     23659197     23659257        0.061      3 12_23659197|12_23659203|12_23659257
   4     63423925     63423965        0.041      3 4_63423925|4_63423958|4_63423965
  10     39974209     39974277        0.069      2 10_39974209|10_39974277
   1     48574868     48574901        0.034      2 1_48574868|1_48574901
  11     50074810     50074825        0.016      2 11_50074810|11_50074825
   7      8711544      8711583         0.04      3 7_8711544|7_8711546|7_8711583
   9      9862055      9862091        0.037      2 9_9862055|9_9862091
   9     35531189     35531192        0.004      2 9_35531189|9_35531192
   3       253728       253747         0.02      2 3_253728|3_253747
   7     39551811     39551814        0.004      2 7_39551811|7_39551814
   1     46423586     46423840        0.255      8 1_46423586|1_46423615|1_46423656|1_46423660|1_46423705|1_46423710|1_46423759|1_46423840
   9     44242191     44242340         0.15      6 9_44242191|9_44242221|9_44242232|9_44242290|9_44242303|9_44242340
   4     34796803     34796858        0.056      6 4_34796803|4_34796805|4_34796814|4_34796836|4_34796846|4_34796858
  13     32746142     32746159        0.018      2 13_32746142|13_32746159
  12     12969411     12969436        0.026      3 12_12969411|12_12969431|12_12969436
   8     34541333     34541335        0.003      2 8_34541333|8_34541335
  12     29900978     29901035        0.058      7 12_29900978|12_29900990|12_29900997|12_29901017|12_29901020|12_29901023|12_29901035
  10     12580156     12580195         0.04      7 10_12580156|10_12580160|10_12580177|10_12580178|10_12580179|10_12580181|10_12580195
   7     43274906     43275138        0.233      7 7_43274906|7_43274973|7_43274990|7_43275041|7_43275051|7_43275097|7_43275138
   6     12212625     12212742        0.118      2 6_12212625|6_12212742
   7      6072304      6072473         0.17      2 7_6072304|7_6072473
  11     20383005     20383026        0.022      3 11_20383005|11_20383018|11_20383026
   6     53827112     53827161         0.05      3 6_53827112|6_53827122|6_53827161
   4     36263638     36263742        0.105      5 4_36263638|4_36263676|4_36263685|4_36263716|4_36263742
   6     25162594     25162857        0.264      3 6_25162594|6_25162597|6_25162857
   9     43649402     43649576        0.175      2 9_43649402|9_43649576
   2     24444509     24444547        0.039      2 2_24444509|2_24444547
   7     10446279     10446303        0.025      3 7_10446279|7_10446283|7_10446303
   5     20443359     20443393        0.035      2 5_20443359|5_20443393
  12      4202952      4203195        0.244      2 12_4202952|12_4203195
   7     43208567     43208586         0.02      3 7_43208567|7_43208582|7_43208586
   8      2351656      2351720        0.065      3 8_2351656|8_2351663|8_2351720
   8     41299778     41299988        0.211      7 8_41299778|8_41299793|8_41299829|8_41299871|8_41299903|8_41299943|8_41299988
   9      1449205      1449210        0.006      2 9_1449205|9_1449210
   7      1440909      1440915        0.007      2 7_1440909|7_1440915
  13      7226646      7226901        0.256      7 13_7226646|13_7226717|13_7226724|13_7226776|13_7226804|13_7226899|13_7226901
   3       306617       306683        0.067      2 3_306617|3_306683
   4     37008757     37008768        0.012      2 4_37008757|4_37008768
   8     42033417     42033418        0.002      2 8_42033417|8_42033418
   1     17791535     17791539        0.005      3 1_17791535|1_17791538|1_17791539
  10     17682388     17682507         0.12      3 10_17682388|10_17682395|10_17682507
   9     14959530     14959584        0.055      3 9_14959530|9_14959582|9_14959584
   9     39896375     39896614         0.24      8 9_39896375|9_39896383|9_39896488|9_39896521|9_39896534|9_39896553|9_39896567|9_39896614
   7     14149310     14149432        0.123      6 7_14149310|7_14149317|7_14149351|7_14149404|7_14149406|7_14149432
  13     12054727     12054734        0.008      2 13_12054727|13_12054734
   6     21900835     21900905        0.071      6 6_21900835|6_21900864|6_21900871|6_21900879|6_21900903|6_21900905
   5     51382703     51382730        0.028      3 5_51382703|5_51382725|5_51382730
   9      8543094      8543124        0.031      3 9_8543094|9_8543110|9_8543124
   7     45960595     45960616        0.022      3 7_45960595|7_45960609|7_45960616
   5      9405834      9406025        0.192      5 5_9405834|5_9405844|5_9406012|5_9406019|5_9406025
  12     19346764     19346974        0.211      9 12_19346764|12_19346771|12_19346847|12_19346873|12_19346884|12_19346922|12_19346936|12_19346955|12_19346974
   6     48359913     48359932         0.02      2 6_48359913|6_48359932
   2     50274433     50274472         0.04      5 2_50274433|2_50274442|2_50274445|2_50274448|2_50274472
   5     49004754     49004881        0.128      6 5_49004754|5_49004782|5_49004796|5_49004869|5_49004878|5_49004881
   5     30914813     30915460        0.648      9 5_30914813|5_30914889|5_30914994|5_30915028|5_30915072|5_30915174|5_30915268|5_30915280|5_30915460
   4     20296993     20296994        0.002      2 4_20296993|4_20296994
   5     47313781     47314233        0.453      7 5_47313781|5_47313786|5_47313800|5_47313805|5_47314112|5_47314229|5_47314233
  13     14168781     14168807        0.027      2 13_14168781|13_14168807
   9     37568579     37568598         0.02      3 9_37568579|9_37568586|9_37568598
   8     11789518     11789523        0.006      2 8_11789518|8_11789523
   6     53706034     53706081        0.048      2 6_53706034|6_53706081
   2     54953334     54953356        0.023      2 2_54953334|2_54953356
   4     49938275     49938588        0.314     11 4_49938275|4_49938300|4_49938373|4_49938412|4_49938467|4_49938481|4_49938511|4_49938512|4_49938525|4_49938565|4_49938588
   9      6407412      6407415        0.004      2 9_6407412|9_6407415
   2     44885859     44885880        0.022      2 2_44885859|2_44885880
   1     26015466     26015567        0.102      7 1_26015466|1_26015475|1_26015490|1_26015502|1_26015507|1_26015550|1_26015567
   2     21812641     21812651        0.011      2 2_21812641|2_21812651
   7      8982072      8982087        0.016      5 7_8982072|7_8982083|7_8982084|7_8982085|7_8982087
   1     38076155     38076213        0.059      2 1_38076155|1_38076213
   1     12253795     12253797        0.003      2 1_12253795|1_12253797
   3     31161782     31161801         0.02      2 3_31161782|3_31161801
  12     27127037     27127056         0.02      2 12_27127037|12_27127056
   8     28208881     28209019        0.139      4 8_28208881|8_28208956|8_28208996|8_28209019
   6     10714327     10714685        0.359      6 6_10714327|6_10714388|6_10714459|6_10714505|6_10714550|6_10714685
   8     15873292     15873467        0.176      3 8_15873292|8_15873394|8_15873467
   1     63009192     63009744        0.553      6 1_63009192|1_63009314|1_63009402|1_63009738|1_63009739|1_63009744
   3     21162011     21162014        0.004      2 3_21162011|3_21162014
   9     13867102     13867174        0.073      3 9_13867102|9_13867103|9_13867174
   5     40077106     40077109        0.004      2 5_40077106|5_40077109
  12     17716393     17716426        0.034      5 12_17716393|12_17716398|12_17716409|12_17716417|12_17716426
   7     35209832     35209874        0.043      3 7_35209832|7_35209834|7_35209874
   3     40751105     40751128        0.024      3 3_40751105|3_40751107|3_40751128
   4      1444280      1444282        0.003      2 4_1444280|4_1444282
   8      5454421      5454435        0.015      2 8_5454421|8_5454435
  13      6338223      6338279        0.057      3 13_6338223|13_6338242|13_6338279
  13      2394077      2394078        0.002      2 13_2394077|13_2394078
   3     37709499     37709527        0.029      3 3_37709499|3_37709505|3_37709527
   4     46871082     46871138        0.057      4 4_46871082|4_46871100|4_46871108|4_46871138
   2     43749198     43749199        0.002      2 2_43749198|2_43749199
   1     57358861     57358881        0.021      3 1_57358861|1_57358880|1_57358881
   3     39323160     39323182        0.023      2 3_39323160|3_39323182
  11      3496236      3496281        0.046      6 11_3496236|11_3496245|11_3496248|11_3496267|11_3496278|11_3496281
   4     52785335     52785399        0.065      2 4_52785335|4_52785399
   9     19369088     19369089        0.002      2 9_19369088|9_19369089
  12      6490302      6490945        0.644      8 12_6490302|12_6490369|12_6490527|12_6490632|12_6490768|12_6490923|12_6490927|12_6490945
   2     48278963     48279239        0.277      9 2_48278963|2_48278972|2_48279003|2_48279057|2_48279070|2_48279127|2_48279142|2_48279163|2_48279239
  12     28363957     28363985        0.029      2 12_28363957|12_28363985
   9     10279965     10280071        0.107      5 9_10279965|9_10279995|9_10280037|9_10280039|9_10280071
   4     51396098     51396262        0.165      4 4_51396098|4_51396204|4_51396210|4_51396262
   7     47937018     47937089        0.072      4 7_47937018|7_47937043|7_47937054|7_47937089
  11     31164939     31165225        0.287      5 11_31164939|11_31165122|11_31165149|11_31165223|11_31165225
   9     21221479     21221545        0.067      5 9_21221479|9_21221491|9_21221521|9_21221532|9_21221545
   7     17469726     17469749        0.024      2 7_17469726|7_17469749
  12     25824730     25824760        0.031      3 12_25824730|12_25824759|12_25824760
  12      1550333      1550392         0.06      5 12_1550333|12_1550351|12_1550363|12_1550377|12_1550392
  10     15655253     15655449        0.197      8 10_15655253|10_15655270|10_15655301|10_15655308|10_15655316|10_15655361|10_15655423|10_15655449
   3     25992982     25992983        0.002      2 3_25992982|3_25992983
   4     57137124     57137132        0.009      2 4_57137124|4_57137132
  13     29360618     29360672        0.055      6 13_29360618|13_29360619|13_29360640|13_29360655|13_29360663|13_29360672
  10     16621654     16621679        0.026      2 10_16621654|10_16621679
   6     49107652     49107701         0.05      2 6_49107652|6_49107701
  10      7741543      7741645        0.103      4 10_7741543|10_7741577|10_7741616|10_7741645
   8     38105889     38106407        0.519      9 8_38105889|8_38106016|8_38106057|8_38106072|8_38106189|8_38106196|8_38106289|8_38106301|8_38106407
   1     11383882     11383914        0.033      3 1_11383882|1_11383888|1_11383914
   4      6195293      6195295        0.003      2 4_6195293|4_6195295
   2     53808035     53808178        0.144      6 2_53808035|2_53808059|2_53808090|2_53808098|2_53808114|2_53808178
   7      4653927      4654024        0.098      4 7_4653927|7_4653938|7_4653956|7_4654024
  10      6891051      6891514        0.464      9 10_6891051|10_6891052|10_6891264|10_6891321|10_6891350|10_6891480|10_6891488|10_6891505|10_6891514
   2     51111316     51111571        0.256      7 2_51111316|2_51111353|2_51111376|2_51111522|2_51111527|2_51111539|2_51111571
   6     24060566     24060578        0.013      2 6_24060566|6_24060578
   8     13711676     13711677        0.002      2 8_13711676|8_13711677
   3     55400599     55400649        0.051      2 3_55400599|3_55400649
   4      5104674      5104721        0.048      3 4_5104674|4_5104696|4_5104721
   1     56719245     56719300        0.056      2 1_56719245|1_56719300
  12     22773621     22773944        0.324      9 12_22773621|12_22773634|12_22773664|12_22773697|12_22773741|12_22773742|12_22773818|12_22773905|12_22773944
  12     20897478     20897674        0.197     11 12_20897478|12_20897494|12_20897512|12_20897517|12_20897533|12_20897551|12_20897552|12_20897554|12_20897573|12_20897638|12_20897674
   8     39592375     39592429        0.055      2 8_39592375|8_39592429
   2     42339253     42339280        0.028      2 2_42339253|2_42339280
  11      7029043      7029093        0.051      5 11_7029043|11_7029051|11_7029068|11_7029079|11_7029093
   2     37627771     37628214        0.444     16 2_37627771|2_37627773|2_37627817|2_37627821|2_37627837|2_37627860|2_37627942|2_37627955|2_37627973|2_37628003|2_37628022|2_37628071|2_37628166|2_37628182|2_37628212|2_37628214
  13     15888413     15888750        0.338      7 13_15888413|13_15888537|13_15888622|13_15888631|13_15888691|13_15888697|13_15888750
   3     13855174     13855300        0.127      7 3_13855174|3_13855184|3_13855250|3_13855262|3_13855275|3_13855281|3_13855300
   1     15911773     15911802         0.03      2 1_15911773|1_15911802
   1     53775241     53775330         0.09      3 1_53775241|1_53775303|1_53775330
   1     20737247     20737263        0.017      2 1_20737247|1_20737263
  10     12799315     12799333        0.019      2 10_12799315|10_12799333
  13      5971742      5971807        0.066      2 13_5971742|13_5971807
  10     14238873     14238933        0.061      2 10_14238873|10_14238933
  10     27102835     27102909        0.075      2 10_27102835|10_27102909
   7     27083865     27083933        0.069      3 7_27083865|7_27083877|7_27083933
   7     45976221     45976357        0.137     10 7_45976221|7_45976252|7_45976258|7_45976261|7_45976288|7_45976300|7_45976302|7_45976308|7_45976333|7_45976357
   8     33651492     33651522        0.031      2 8_33651492|8_33651522
   3     41958765     41958766        0.002      2 3_41958765|3_41958766
   7     19542671     19542829        0.159      9 7_19542671|7_19542711|7_19542732|7_19542744|7_19542757|7_19542758|7_19542765|7_19542775|7_19542829
  12     18119190     18119221        0.032      2 12_18119190|12_18119221
   3       650371       650380         0.01      2 3_650371|3_650380
   5     36723511     36723513        0.003      2 5_36723511|5_36723513
  11      9860350      9860465        0.116      2 11_9860350|11_9860465
   8     40152770     40152793        0.024      2 8_40152770|8_40152793
   5     45404972     45404994        0.023      5 5_45404972|5_45404984|5_45404990|5_45404992|5_45404994
   3     54459094     54459103         0.01      2 3_54459094|3_54459103
   3     51838295     51838381        0.087      5 3_51838295|3_51838356|3_51838367|3_51838377|3_51838381
   8     36752653     36752878        0.226     21 8_36752653|8_36752695|8_36752704|8_36752728|8_36752736|8_36752744|8_36752756|8_36752767|8_36752789|8_36752801|8_36752815|8_36752844|8_36752850|8_36752853|8_36752856|8_36752861|8_36752866|8_36752869|8_36752870|8_36752872|8_36752878
  13     35369480     35369603        0.124      2 13_35369480|13_35369603
  13     19690664     19691855        1.192     11 13_19690664|13_19690850|13_19690968|13_19691085|13_19691193|13_19691222|13_19691604|13_19691680|13_19691708|13_19691720|13_19691855
   6     47759967     47760008        0.042      3 6_47759967|6_47760006|6_47760008
  12     11345913     11345946        0.034      2 12_11345913|12_11345946
  11     30495661     30495668        0.008      2 11_30495661|11_30495668
  10      5312061      5312062        0.002      2 10_5312061|10_5312062
  10      4056607      4057256         0.65      8 10_4056607|10_4056634|10_4056735|10_4056771|10_4056777|10_4057239|10_4057246|10_4057256
   1     56674595     56674905        0.311     12 1_56674595|1_56674632|1_56674641|1_56674702|1_56674713|1_56674745|1_56674752|1_56674762|1_56674783|1_56674789|1_56674801|1_56674905
   5     41335002     41335224        0.223     10 5_41335002|5_41335074|5_41335125|5_41335145|5_41335161|5_41335176|5_41335188|5_41335201|5_41335213|5_41335224
  10      8099546      8099585         0.04      4 10_8099546|10_8099551|10_8099569|10_8099585
   9     21007561     21007586        0.026      2 9_21007561|9_21007586
  10     35110704     35110772        0.069      6 10_35110704|10_35110738|10_35110741|10_35110753|10_35110755|10_35110772
   6      4955677      4956262        0.586     16 6_4955677|6_4955731|6_4955866|6_4955889|6_4955910|6_4955912|6_4956042|6_4956062|6_4956105|6_4956141|6_4956163|6_4956168|6_4956182|6_4956254|6_4956256|6_4956262
  10     35762875     35763036        0.162      6 10_35762875|10_35762919|10_35762962|10_35762979|10_35763029|10_35763036
  12     13524205     13524248        0.044      4 12_13524205|12_13524214|12_13524240|12_13524248
   8     35213135     35213206        0.072      2 8_35213135|8_35213206
  12      2197074      2197096        0.023      3 12_2197074|12_2197083|12_2197096
   2       641512       641656        0.145      7 2_641512|2_641550|2_641554|2_641582|2_641626|2_641633|2_641656
  12     27577222     27577280        0.059      3 12_27577222|12_27577234|12_27577280
  10     32123812     32123824        0.013      2 10_32123812|10_32123824
   3      5048110      5048116        0.007      2 3_5048110|3_5048116
   5     37932024     37932025        0.002      2 5_37932024|5_37932025
   1       193812       193856        0.045      3 1_193812|1_193849|1_193856
   2     22163586     22163614        0.029      3 2_22163586|2_22163600|2_22163614
   5      6074779      6074947        0.169      4 5_6074779|5_6074925|5_6074946|5_6074947
  11     19030828     19030864        0.037      3 11_19030828|11_19030843|11_19030864
   3     39556355     39556397        0.043      2 3_39556355|3_39556397
   6     44680570     44680582        0.013      2 6_44680570|6_44680582
  12     32795322     32795342        0.021      2 12_32795322|12_32795342
  13      8139293      8139356        0.064      2 13_8139293|13_8139356
   4     20648452     20648966        0.515     11 4_20648452|4_20648487|4_20648583|4_20648765|4_20648775|4_20648784|4_20648809|4_20648846|4_20648847|4_20648951|4_20648966
  12     22555409     22555513        0.105      3 12_22555409|12_22555443|12_22555513
   7     32038431     32038454        0.024      4 7_32038431|7_32038440|7_32038444|7_32038454
   3       865826       865883        0.058      5 3_865826|3_865858|3_865860|3_865870|3_865883
  11     40144708     40144741        0.034      2 11_40144708|11_40144741
   7      4805137      4805138        0.002      2 7_4805137|7_4805138
  13     22262626     22262654        0.029      2 13_22262626|13_22262654
   7     35507115     35507275        0.161      7 7_35507115|7_35507134|7_35507163|7_35507188|7_35507194|7_35507207|7_35507275
  10      8091081      8091105        0.025      2 10_8091081|10_8091105
  10     39819601     39819654        0.054      2 10_39819601|10_39819654
  11      3757048      3757072        0.025      2 11_3757048|11_3757072
  10     44976400     44976718        0.319      8 10_44976400|10_44976427|10_44976465|10_44976527|10_44976610|10_44976649|10_44976664|10_44976718
  11     45284090     45284231        0.142      2 11_45284090|11_45284231
   6     27633588     27633597         0.01      3 6_27633588|6_27633591|6_27633597
   8     36569761     36569823        0.063      2 8_36569761|8_36569823
   6     49055459     49055475        0.017      2 6_49055459|6_49055475
   6       551021       551022        0.002      2 6_551021|6_551022
   3     16947100     16947122        0.023      2 3_16947100|3_16947122
   9     34070437     34070548        0.112      9 9_34070437|9_34070442|9_34070463|9_34070464|9_34070492|9_34070502|9_34070505|9_34070510|9_34070548
   8      6556712      6556764        0.053      3 8_6556712|8_6556728|8_6556764
   3     26251274     26251282        0.009      2 3_26251274|3_26251282
   7     27055195     27055198        0.004      3 7_27055195|7_27055196|7_27055198
   9     17062954     17063052        0.099      2 9_17062954|9_17063052
  12     30631342     30631655        0.314      8 12_30631342|12_30631451|12_30631469|12_30631489|12_30631490|12_30631530|12_30631633|12_30631655
  13     28858316     28858320        0.005      3 13_28858316|13_28858318|13_28858320
  13     25190668     25190675        0.008      2 13_25190668|13_25190675
   6     52275222     52275255        0.034      3 6_52275222|6_52275252|6_52275255
   3     40493759     40494096        0.338     11 3_40493759|3_40493821|3_40493833|3_40493840|3_40493925|3_40493982|3_40494005|3_40494024|3_40494063|3_40494087|3_40494096
   5     45368860     45368947        0.088      6 5_45368860|5_45368861|5_45368868|5_45368925|5_45368927|5_45368947
   8     17072422     17072435        0.014      2 8_17072422|8_17072435
   9     43351829     43351835        0.007      2 9_43351829|9_43351835
   2     42008403     42008416        0.014      2 2_42008403|2_42008416
   5     18768493     18768495        0.003      2 5_18768493|5_18768495
  11     36293632     36293684        0.053      2 11_36293632|11_36293684
   3     25708039     25708222        0.184      9 3_25708039|3_25708124|3_25708153|3_25708155|3_25708182|3_25708191|3_25708198|3_25708207|3_25708222
   7     42824737     42824858        0.122      2 7_42824737|7_42824858
   9     15712801     15712870         0.07      3 9_15712801|9_15712827|9_15712870
  10       468249       468453        0.205      2 10_468249|10_468453
  11     48483996     48484040        0.045      2 11_48483996|11_48484040
   4     48434103     48434107        0.005      2 4_48434103|4_48434107
   2      3553090      3553185        0.096      5 2_3553090|2_3553156|2_3553160|2_3553175|2_3553185
   3      9326858      9326894        0.037      2 3_9326858|3_9326894
   3     19492793     19492800        0.008      2 3_19492793|3_19492800
  12      3572481      3572529        0.049      5 12_3572481|12_3572485|12_3572486|12_3572488|12_3572529
   1      1716674      1716678        0.005      3 1_1716674|1_1716676|1_1716678
   5     23000635     23000671        0.037      3 5_23000635|5_23000645|5_23000671
   7      1028262      1028272        0.011      2 7_1028262|7_1028272
   9     18742684     18742686        0.003      2 9_18742684|9_18742686
   5      6845181      6845209        0.029      2 5_6845181|5_6845209
   7     32077178     32077300        0.123      3 7_32077178|7_32077222|7_32077300
   6      7943312      7943364        0.053      2 6_7943312|6_7943364
  12     26613487     26613519        0.033      2 12_26613487|12_26613519
   4     51345137     51345195        0.059      2 4_51345137|4_51345195
   1     32811542     32811551         0.01      2 1_32811542|1_32811551
   5     44072138     44072165        0.028      5 5_44072138|5_44072139|5_44072147|5_44072160|5_44072165
   9     45728467     45728473        0.007      2 9_45728467|9_45728473
   8     10663862     10664322        0.461     10 8_10663862|8_10663928|8_10664088|8_10664109|8_10664117|8_10664131|8_10664177|8_10664201|8_10664277|8_10664322
  11     30847619     30847636        0.018      2 11_30847619|11_30847636
  11     49504722     49504723        0.002      2 11_49504722|11_49504723
   1     17751829     17751839        0.011      2 1_17751829|1_17751839
   4     45668009     45668031        0.023      3 4_45668009|4_45668021|4_45668031
  12     31852246     31852302        0.057      2 12_31852246|12_31852302
   8     14350544     14350587        0.044      4 8_14350544|8_14350568|8_14350585|8_14350587
   7     47702797     47702833        0.037      4 7_47702797|7_47702828|7_47702832|7_47702833
   6     50675537     50675566         0.03      2 6_50675537|6_50675566
  11     50127612     50127624        0.013      2 11_50127612|11_50127624
   2     47532294     47532417        0.124      4 2_47532294|2_47532392|2_47532415|2_47532417
   6     25951702     25951800        0.099      4 6_25951702|6_25951711|6_25951718|6_25951800
   4     12546903     12546910        0.008      2 4_12546903|4_12546910
   1     30059884     30060290        0.407     16 1_30059884|1_30059949|1_30059960|1_30059962|1_30059983|1_30059989|1_30060098|1_30060128|1_30060188|1_30060251|1_30060258|1_30060259|1_30060267|1_30060279|1_30060289|1_30060290
  12      8734881      8734884        0.004      2 12_8734881|12_8734884
  11     32798845     32798855        0.011      2 11_32798845|11_32798855
   8     41972955     41972981        0.027      2 8_41972955|8_41972981
  10     35789080     35789132        0.053      2 10_35789080|10_35789132
   3     14466358     14466383        0.026      2 3_14466358|3_14466383
   9     17929670     17929708        0.039      3 9_17929670|9_17929706|9_17929708
   6     41604895     41605007        0.113      4 6_41604895|6_41604929|6_41604975|6_41605007
   1      3995068      3995169        0.102      2 1_3995068|1_3995169
   6     25630250     25630254        0.005      2 6_25630250|6_25630254
  11     47174637     47174742        0.106      2 11_47174637|11_47174742
  12     25854866     25855178        0.313      8 12_25854866|12_25854867|12_25854872|12_25854985|12_25854994|12_25855145|12_25855166|12_25855178
   8      4943632      4944573        0.942     13 8_4943632|8_4943689|8_4943731|8_4943840|8_4943877|8_4943911|8_4943917|8_4944031|8_4944124|8_4944152|8_4944172|8_4944366|8_4944573
   1     37678234     37678249        0.016      2 1_37678234|1_37678249
   8     31899676     31899678        0.003      2 8_31899676|8_31899678
   9      1348364      1348426        0.063      3 9_1348364|9_1348369|9_1348426
   2     54462041     54462052        0.012      2 2_54462041|2_54462052
   3     24238428     24239385        0.958     21 3_24238428|3_24238503|3_24238520|3_24238558|3_24238588|3_24238623|3_24238624|3_24238648|3_24238672|3_24238721|3_24238742|3_24238767|3_24238771|3_24238823|3_24238874|3_24238885|3_24238888|3_24238894|3_24238944|3_24239243|3_24239385
   4     37955524     37955537        0.014      2 4_37955524|4_37955537
  13     31858406     31858518        0.113      2 13_31858406|13_31858518
   3     47468799     47468845        0.047      2 3_47468799|3_47468845
   2     23285389     23285404        0.016      3 2_23285389|2_23285390|2_23285404
   7     21641877     21641922        0.046      2 7_21641877|7_21641922
   8       999186       999699        0.514      8 8_999186|8_999251|8_999266|8_999267|8_999271|8_999357|8_999443|8_999699
   8     41619266     41619912        0.647     11 8_41619266|8_41619390|8_41619483|8_41619541|8_41619544|8_41619725|8_41619769|8_41619826|8_41619841|8_41619890|8_41619912
  11     35721929     35722084        0.156      3 11_35721929|11_35721932|11_35722084
  13      3880238      3880838        0.601     14 13_3880238|13_3880306|13_3880330|13_3880364|13_3880434|13_3880435|13_3880452|13_3880479|13_3880519|13_3880550|13_3880630|13_3880641|13_3880765|13_3880838
   5     52036785     52036808        0.024      2 5_52036785|5_52036808
   2     43041906     43041925         0.02      4 2_43041906|2_43041911|2_43041919|2_43041925
   3     24601501     24601523        0.023      2 3_24601501|3_24601523
   8     20185377     20185753        0.377      2 8_20185377|8_20185753
   5      8240616      8240624        0.009      2 5_8240616|5_8240624
   6     19476300     19476338        0.039      3 6_19476300|6_19476318|6_19476338
   1     45428969     45428979        0.011      3 1_45428969|1_45428970|1_45428979
   9     39964676     39965158        0.483      9 9_39964676|9_39964696|9_39964702|9_39964738|9_39964769|9_39964793|9_39964797|9_39964816|9_39965158
   4     23022957     23023037        0.081      5 4_23022957|4_23022974|4_23022998|4_23023012|4_23023037
   4     50585881     50585971        0.091      3 4_50585881|4_50585899|4_50585971
   6     39851877     39852028        0.152      7 6_39851877|6_39851880|6_39851896|6_39851966|6_39851996|6_39852019|6_39852028
   9     15553305     15553521        0.217      5 9_15553305|9_15553451|9_15553473|9_15553518|9_15553521
   9     43656104     43656124        0.021      2 9_43656104|9_43656124
  11     18577983     18577988        0.006      2 11_18577983|11_18577988
   3      1422695      1422711        0.017      2 3_1422695|3_1422711
  12     20262050     20262148        0.099      2 12_20262050|12_20262148
   6     44555540     44555755        0.216      2 6_44555540|6_44555755
  12     14646910     14646919         0.01      2 12_14646910|12_14646919
   4      1731068      1731098        0.031      2 4_1731068|4_1731098
   7     39658872     39658876        0.005      2 7_39658872|7_39658876
  10     23607388     23607725        0.338      9 10_23607388|10_23607414|10_23607482|10_23607537|10_23607616|10_23607627|10_23607632|10_23607674|10_23607725
   4     63797237     63797252        0.016      2 4_63797237|4_63797252
  13      2909289      2909388          0.1      2 13_2909289|13_2909388
   9     10845305     10845340        0.036      2 9_10845305|9_10845340
  11     22411507     22411764        0.258      4 11_22411507|11_22411650|11_22411758|11_22411764
   1     48304883     48304929        0.047      5 1_48304883|1_48304900|1_48304915|1_48304916|1_48304929
   3     54281310     54281566        0.257      8 3_54281310|3_54281401|3_54281458|3_54281461|3_54281497|3_54281509|3_54281536|3_54281566
   1     59188850     59188918        0.069      5 1_59188850|1_59188852|1_59188876|1_59188916|1_59188918
  10      5808430      5808462        0.033      2 10_5808430|10_5808462
   9     42080497     42080521        0.025      3 9_42080497|9_42080503|9_42080521
  13     16770903     16770978        0.076      5 13_16770903|13_16770922|13_16770967|13_16770974|13_16770978
  10     16266214     16266242        0.029      3 10_16266214|10_16266219|10_16266242
   1     34631847     34632194        0.348      7 1_34631847|1_34631860|1_34631867|1_34631883|1_34632185|1_34632189|1_34632194
   4     56808094     56808098        0.005      2 4_56808094|4_56808098
   6     10153350     10153491        0.142      9 6_10153350|6_10153352|6_10153374|6_10153389|6_10153413|6_10153417|6_10153418|6_10153446|6_10153491
  12     21349979     21349985        0.007      2 12_21349979|12_21349985
   9     34404636     34404734        0.099      8 9_34404636|9_34404652|9_34404658|9_34404672|9_34404681|9_34404686|9_34404713|9_34404734
   4     58122583     58123576        0.994     27 4_58122583|4_58122593|4_58122674|4_58122694|4_58122750|4_58122780|4_58122844|4_58122850|4_58122898|4_58123025|4_58123061|4_58123062|4_58123068|4_58123077|4_58123098|4_58123114|4_58123131|4_58123157|4_58123234|4_58123267|4_58123428|4_58123437|4_58123462|4_58123535|4_58123556|4_58123564|4_58123576
  12     25678372     25678382        0.011      2 12_25678372|12_25678382
  13     38249593     38249635        0.043      3 13_38249593|13_38249625|13_38249635
  10     39007133     39007160        0.028      2 10_39007133|10_39007160
   4     33650528     33650551        0.024      3 4_33650528|4_33650544|4_33650551
  11     14655194     14655421        0.228      3 11_14655194|11_14655253|11_14655421
  10     29613811     29613821        0.011      4 10_29613811|10_29613817|10_29613818|10_29613821
   3     47866105     47866120        0.016      5 3_47866105|3_47866106|3_47866114|3_47866118|3_47866120
   4     50263029     50263046        0.018      3 4_50263029|4_50263037|4_50263046
   3     14703390     14703430        0.041      3 3_14703390|3_14703391|3_14703430
   7      7092984      7093177        0.194      3 7_7092984|7_7092998|7_7093177
  12      8742360      8742411        0.052      8 12_8742360|12_8742361|12_8742372|12_8742375|12_8742380|12_8742386|12_8742402|12_8742411
   5     53895161     53895245        0.085      3 5_53895161|5_53895244|5_53895245
   9      9836714      9836736        0.023      2 9_9836714|9_9836736
   4      3066477      3066481        0.005      2 4_3066477|4_3066481
   5      6795116      6795138        0.023      2 5_6795116|5_6795138
   4     51384146     51384169        0.024      4 4_51384146|4_51384165|4_51384168|4_51384169
   8      4607146      4607147        0.002      2 8_4607146|8_4607147
   6     37286400     37286476        0.077      6 6_37286400|6_37286423|6_37286440|6_37286461|6_37286468|6_37286476
  12     25529760     25530192        0.433      8 12_25529760|12_25529773|12_25529775|12_25530066|12_25530102|12_25530110|12_25530126|12_25530192
   5     50928131     50928144        0.014      2 5_50928131|5_50928144
   8     13620876     13620879        0.004      2 8_13620876|8_13620879
   9     43860284     43860316        0.033      3 9_43860284|9_43860300|9_43860316
  10     38057041     38057087        0.047      5 10_38057041|10_38057064|10_38057065|10_38057066|10_38057087
   2     41005536     41005549        0.014      4 2_41005536|2_41005537|2_41005548|2_41005549
   1     46714631     46714890         0.26      6 1_46714631|1_46714682|1_46714683|1_46714771|1_46714786|1_46714890
   6     13184623     13184702         0.08      5 6_13184623|6_13184628|6_13184636|6_13184681|6_13184702
  11     11146583     11146584        0.002      2 11_11146583|11_11146584
   8      4355966      4355997        0.032      3 8_4355966|8_4355989|8_4355997
   4     47333885     47333920        0.036      4 4_47333885|4_47333897|4_47333918|4_47333920
   8      5462988      5463035        0.048      7 8_5462988|8_5463012|8_5463020|8_5463023|8_5463025|8_5463032|8_5463035
   6     24167362     24167363        0.002      2 6_24167362|6_24167363
  10      1833987      1833988        0.002      2 10_1833987|10_1833988
   5     46417687     46417711        0.025      3 5_46417687|5_46417702|5_46417711
  11      7083405      7083479        0.075      8 11_7083405|11_7083406|11_7083423|11_7083424|11_7083431|11_7083438|11_7083471|11_7083479
   3      9622604      9622620        0.017      2 3_9622604|3_9622620
   9     38897456     38897611        0.156      5 9_38897456|9_38897459|9_38897519|9_38897523|9_38897611
  10     18523673     18523676        0.004      2 10_18523673|10_18523676
   2     22624447     22624477        0.031      2 2_22624447|2_22624477
   6     12884041     12884058        0.018      2 6_12884041|6_12884058
  13     17245546     17245551        0.006      2 13_17245546|13_17245551
   5     41779981     41780166        0.186      3 5_41779981|5_41780007|5_41780166
   1      3929974      3929993         0.02      2 1_3929974|1_3929993
   3     11718149     11718169        0.021      2 3_11718149|3_11718169
   2     25329995     25329996        0.002      2 2_25329995|2_25329996
  11     44642602     44643005        0.404      9 11_44642602|11_44642640|11_44642705|11_44642731|11_44642773|11_44642816|11_44642836|11_44642840|11_44643005
   2     26868630     26868631        0.002      2 2_26868630|2_26868631
   4     42437938     42437952        0.015      2 4_42437938|4_42437952
  11     37028420     37028441        0.022      3 11_37028420|11_37028424|11_37028441
   7     14416035     14416051        0.017      2 7_14416035|7_14416051
   3     42296001     42296046        0.046      3 3_42296001|3_42296039|3_42296046
  12      1181836      1181840        0.005      2 12_1181836|12_1181840
   1     45911509     45911536        0.028      4 1_45911509|1_45911514|1_45911530|1_45911536
   4       412368       412417         0.05      2 4_412368|4_412417
  11     39902527     39902665        0.139      6 11_39902527|11_39902539|11_39902579|11_39902605|11_39902650|11_39902665
   6     28209797     28209849        0.053      3 6_28209797|6_28209845|6_28209849
   3       336765       336795        0.031      2 3_336765|3_336795
  11     30212041     30212067        0.027      3 11_30212041|11_30212049|11_30212067
   3     41699733     41699748        0.016      2 3_41699733|3_41699748
   1     57853998     57854007         0.01      2 1_57853998|1_57854007
   6     44079560     44079774        0.215     10 6_44079560|6_44079569|6_44079617|6_44079668|6_44079676|6_44079684|6_44079747|6_44079766|6_44079767|6_44079774
   5     55651627     55651651        0.025      2 5_55651627|5_55651651
   5     42071861     42071897        0.037      2 5_42071861|5_42071897
  10     29320681     29320930         0.25      9 10_29320681|10_29320682|10_29320700|10_29320735|10_29320847|10_29320884|10_29320888|10_29320905|10_29320930
  12      3025199      3025266        0.068      6 12_3025199|12_3025212|12_3025217|12_3025230|12_3025259|12_3025266
   8     29104113     29104152         0.04      2 8_29104113|8_29104152
   7      8840444      8840986        0.543     14 7_8840444|7_8840475|7_8840632|7_8840660|7_8840675|7_8840750|7_8840794|7_8840804|7_8840815|7_8840870|7_8840957|7_8840973|7_8840980|7_8840986
  11     18482530     18482540        0.011      2 11_18482530|11_18482540
   8     31895258     31895454        0.197     12 8_31895258|8_31895259|8_31895262|8_31895283|8_31895331|8_31895341|8_31895354|8_31895380|8_31895416|8_31895426|8_31895445|8_31895454
   5     50717655     50718301        0.647      6 5_50717655|5_50717741|5_50717765|5_50717781|5_50718074|5_50718301
   5      5721362      5721383        0.022      3 5_5721362|5_5721367|5_5721383
   5      6199314      6199365        0.052      3 5_6199314|5_6199356|5_6199365
   5     19196180     19196194        0.015      2 5_19196180|5_19196194
   5      8278433      8278459        0.027      3 5_8278433|5_8278448|5_8278459
  12     29435174     29435215        0.042      4 12_29435174|12_29435178|12_29435194|12_29435215
  11     43326728     43326751        0.024      2 11_43326728|11_43326751
  12     31143283     31143546        0.264      8 12_31143283|12_31143324|12_31143500|12_31143503|12_31143511|12_31143512|12_31143522|12_31143546
   9     13840013     13840024        0.012      2 9_13840013|9_13840024
   3     53526029     53526036        0.008      2 3_53526029|3_53526036
   9     40830109     40830120        0.012      2 9_40830109|9_40830120
   2     32044018     32044151        0.134      5 2_32044018|2_32044075|2_32044086|2_32044102|2_32044151
  11     40718369     40718394        0.026      3 11_40718369|11_40718390|11_40718394
   4     20174857     20174859        0.003      2 4_20174857|4_20174859
   8      2839038      2839039        0.002      2 8_2839038|8_2839039
   2     22135121     22135124        0.004      2 2_22135121|2_22135124
   1     14118832     14118884        0.053      5 1_14118832|1_14118838|1_14118847|1_14118863|1_14118884
   4     61608034     61608079        0.046      2 4_61608034|4_61608079
   1     52585536     52585542        0.007      2 1_52585536|1_52585542
   2      2617292      2617335        0.044      5 2_2617292|2_2617306|2_2617308|2_2617324|2_2617335
   6     12948904     12948933         0.03      3 6_12948904|6_12948924|6_12948933
   7     34110042     34110044        0.003      2 7_34110042|7_34110044
   9     16201690     16201698        0.009      2 9_16201690|9_16201698
   7     12194923     12195553        0.631     10 7_12194923|7_12194938|7_12194956|7_12195028|7_12195030|7_12195051|7_12195085|7_12195103|7_12195300|7_12195553
   6     40397377     40397466         0.09      7 6_40397377|6_40397384|6_40397399|6_40397412|6_40397418|6_40397438|6_40397466
  10      1966168      1966189        0.022      2 10_1966168|10_1966189
   3     49290771     49290774        0.004      2 3_49290771|3_49290774
  10     26847596     26847629        0.034      3 10_26847596|10_26847613|10_26847629
  12     11769422     11769430        0.009      3 12_11769422|12_11769429|12_11769430
   1     44419558     44419595        0.038      2 1_44419558|1_44419595
   3     12638484     12638516        0.033      3 3_12638484|3_12638504|3_12638516
   8     32306624     32306640        0.017      2 8_32306624|8_32306640
   1     11417229     11417242        0.014      2 1_11417229|1_11417242
   5     52807128     52807181        0.054      5 5_52807128|5_52807130|5_52807166|5_52807170|5_52807181
  10     42158951     42158958        0.008      3 10_42158951|10_42158953|10_42158958
   2     56982336     56982344        0.009      2 2_56982336|2_56982344
   2     56872089     56872126        0.038      2 2_56872089|2_56872126
   7     17403248     17403316        0.069      3 7_17403248|7_17403309|7_17403316
   2     17117826     17117833        0.008      2 2_17117826|2_17117833
   5      8562819      8562923        0.105      3 5_8562819|5_8562922|5_8562923
   8      8230369      8230371        0.003      2 8_8230369|8_8230371
  11     31273312     31273344        0.033      3 11_31273312|11_31273322|11_31273344
   9     38182465     38182519        0.055      4 9_38182465|9_38182475|9_38182483|9_38182519
   4     47039533     47039549        0.017      2 4_47039533|4_47039549
   6     44371888     44372062        0.175      5 6_44371888|6_44371946|6_44371979|6_44371992|6_44372062
   4     60644167     60644179        0.013      3 4_60644167|4_60644177|4_60644179
   8     42534215     42534791        0.577      8 8_42534215|8_42534441|8_42534460|8_42534533|8_42534559|8_42534686|8_42534695|8_42534791
   2     16789021     16789038        0.018      2 2_16789021|2_16789038
   1     55599201     55599260         0.06      2 1_55599201|1_55599260
   1     48366179     48366234        0.056      2 1_48366179|1_48366234
  12     29724376     29724381        0.006      2 12_29724376|12_29724381
   8     33684868     33685074        0.207      7 8_33684868|8_33684909|8_33684917|8_33684962|8_33685026|8_33685073|8_33685074
  11     20222048     20222058        0.011      2 11_20222048|11_20222058
   5     50288382     50292763        4.382      5 5_50288382|5_50288468|5_50288469|5_50292725|5_50292763
   4     53421728     53422068        0.341     15 4_53421728|4_53421732|4_53421741|4_53421749|4_53421755|4_53421761|4_53421762|4_53421837|4_53421881|4_53421902|4_53421961|4_53421962|4_53421987|4_53422003|4_53422068
   3     38492372     38492593        0.222      6 3_38492372|3_38492448|3_38492499|3_38492536|3_38492582|3_38492593
   3     27625867     27625874        0.008      2 3_27625867|3_27625874
  13     17468439     17468451        0.013      4 13_17468439|13_17468446|13_17468449|13_17468451
  10      1876019      1876304        0.286      3 10_1876019|10_1876062|10_1876304
  11     15278290     15278295        0.006      2 11_15278290|11_15278295
  12     19983463     19983550        0.088      5 12_19983463|12_19983522|12_19983542|12_19983543|12_19983550
   2     11324612     11324617        0.006      2 2_11324612|2_11324617
   4     49775919     49776064        0.146      3 4_49775919|4_49776052|4_49776064
   5     29536803     29536853        0.051      2 5_29536803|5_29536853
   5     28015281     28015313        0.033      2 5_28015281|5_28015313
  13     27207267     27207271        0.005      3 13_27207267|13_27207268|13_27207271
   5     40788146     40788156        0.011      2 5_40788146|5_40788156
   1     52539433     52539660        0.228      5 1_52539433|1_52539506|1_52539524|1_52539609|1_52539660
   9     38837008     38837015        0.008      2 9_38837008|9_38837015
  11     46645108     46645152        0.045      2 11_46645108|11_46645152
   2     56720046     56720060        0.015      2 2_56720046|2_56720060
  11     10119501     10119502        0.002      2 11_10119501|11_10119502
   8      3956715      3956738        0.024      5 8_3956715|8_3956717|8_3956723|8_3956729|8_3956738
   9     20164320     20164349         0.03      3 9_20164320|9_20164330|9_20164349
   5     16945297     16945324        0.028      2 5_16945297|5_16945324
   3     53973687     53973741        0.055      2 3_53973687|3_53973741
   8     42194389     42194415        0.027      4 8_42194389|8_42194396|8_42194412|8_42194415
   4     17405689     17405719        0.031      2 4_17405689|4_17405719
   8     28960591     28960810         0.22      9 8_28960591|8_28960596|8_28960605|8_28960618|8_28960629|8_28960630|8_28960748|8_28960753|8_28960810
  13     11472714     11472752        0.039      3 13_11472714|13_11472728|13_11472752
   3       864149       864188         0.04      2 3_864149|3_864188
   1     60234044     60234183         0.14      9 1_60234044|1_60234076|1_60234086|1_60234101|1_60234105|1_60234131|1_60234135|1_60234140|1_60234183
   2     23040138     23040187         0.05      7 2_23040138|2_23040149|2_23040151|2_23040153|2_23040154|2_23040160|2_23040187
  12     30630334     30630579        0.246      6 12_30630334|12_30630394|12_30630439|12_30630544|12_30630549|12_30630579
  12      9867797      9867846         0.05      2 12_9867797|12_9867846
   5     52099777     52099781        0.005      2 5_52099777|5_52099781
   1     20084928     20084988        0.061      2 1_20084928|1_20084988
   3      1220857      1220952        0.096      9 3_1220857|3_1220879|3_1220893|3_1220895|3_1220907|3_1220933|3_1220943|3_1220946|3_1220952
   1     13427761     13427796        0.036      5 1_13427761|1_13427776|1_13427790|1_13427791|1_13427796
  13     16724285     16725147        0.863     10 13_16724285|13_16724287|13_16724857|13_16724868|13_16724895|13_16724898|13_16724919|13_16724927|13_16724944|13_16725147
   2     39611046     39611048        0.003      2 2_39611046|2_39611048
   2     27500429     27500696        0.268      4 2_27500429|2_27500662|2_27500671|2_27500696
   1      7134959      7135002        0.044      2 1_7134959|1_7135002
   9     26930193     26930202         0.01      3 9_26930193|9_26930198|9_26930202
   2     50095860     50095867        0.008      2 2_50095860|2_50095867
  12     13445673     13445697        0.025      2 12_13445673|12_13445697
  10     39362715     39363074         0.36      2 10_39362715|10_39363074
   9      5644220      5644244        0.025      2 9_5644220|9_5644244
   8     17982596     17982604        0.009      2 8_17982596|8_17982604
   6     43463233     43463242         0.01      2 6_43463233|6_43463242
   6       749548       749558        0.011      2 6_749548|6_749558
   7     25031519     25031541        0.023      3 7_25031519|7_25031531|7_25031541
  12     23443609     23443625        0.017      2 12_23443609|12_23443625
   8     30079242     30079254        0.013      3 8_30079242|8_30079250|8_30079254
   7     32609184     32609272        0.089      3 7_32609184|7_32609205|7_32609272
   6     11097441     11097499        0.059      2 6_11097441|6_11097499
  13     33668338     33668359        0.022      4 13_33668338|13_33668353|13_33668355|13_33668359
  12     22439075     22439083        0.009      3 12_22439075|12_22439079|12_22439083
   3     15238153     15238237        0.085      7 3_15238153|3_15238156|3_15238165|3_15238178|3_15238179|3_15238219|3_15238237
   7     27269603     27269729        0.127      4 7_27269603|7_27269668|7_27269676|7_27269729
   8     21293566     21293580        0.015      2 8_21293566|8_21293580
   4     50318336     50318401        0.066      6 4_50318336|4_50318363|4_50318368|4_50318383|4_50318399|4_50318401
   9     46084688     46084784        0.097      5 9_46084688|9_46084690|9_46084754|9_46084755|9_46084784
   9     37292873     37292900        0.028      2 9_37292873|9_37292900
   7     10694359     10694782        0.424      9 7_10694359|7_10694376|7_10694378|7_10694401|7_10694475|7_10694478|7_10694637|7_10694764|7_10694782
   5     21591387     21591397        0.011      2 5_21591387|5_21591397
   5     13793297     13793350        0.054      2 5_13793297|5_13793350
  10     37059149     37059246        0.098      9 10_37059149|10_37059187|10_37059194|10_37059207|10_37059208|10_37059215|10_37059227|10_37059228|10_37059246
  12     25748062     25748069        0.008      2 12_25748062|12_25748069
   8     11589571     11589607        0.037      3 8_11589571|8_11589581|8_11589607
  11     26287076     26287082        0.007      2 11_26287076|11_26287082
  12     13679751     13679765        0.015      2 12_13679751|12_13679765
   7     14373354     14373371        0.018      2 7_14373354|7_14373371
   3     41101038     41101046        0.009      2 3_41101038|3_41101046
   7     34454304     34454359        0.056      4 7_34454304|7_34454323|7_34454351|7_34454359
   8      2825559      2825586        0.028      2 8_2825559|8_2825586
   2     37369959     37370006        0.048      2 2_37369959|2_37370006
   6     29245331     29245388        0.058      5 6_29245331|6_29245371|6_29245379|6_29245380|6_29245388
  10     26792923     26792939        0.017      2 10_26792923|10_26792939
   3     49749754     49749772        0.019      4 3_49749754|3_49749758|3_49749767|3_49749772
   6      7094346      7094377        0.032      3 6_7094346|6_7094355|6_7094377
   8     30055127     30055360        0.234      6 8_30055127|8_30055135|8_30055183|8_30055189|8_30055214|8_30055360
   8     38942415     38942668        0.254      7 8_38942415|8_38942417|8_38942418|8_38942595|8_38942601|8_38942665|8_38942668
  12      8779958      8779962        0.005      2 12_8779958|12_8779962
   4     20619939     20619942        0.004      2 4_20619939|4_20619942
   2     54347033     54347116        0.084      8 2_54347033|2_54347042|2_54347049|2_54347055|2_54347057|2_54347060|2_54347070|2_54347116
   4     37174298     37174388        0.091      6 4_37174298|4_37174315|4_37174340|4_37174350|4_37174363|4_37174388
   9     16207848     16207878        0.031      3 9_16207848|9_16207865|9_16207878
   3      5855796      5855816        0.021      3 3_5855796|3_5855811|3_5855816
   3     49504452     49504464        0.013      3 3_49504452|3_49504458|3_49504464
   6     39970475     39970545        0.071      3 6_39970475|6_39970504|6_39970545
   9      4581711      4581716        0.006      2 9_4581711|9_4581716
   6     25858439     25858651        0.213     11 6_25858439|6_25858487|6_25858494|6_25858500|6_25858533|6_25858541|6_25858563|6_25858599|6_25858630|6_25858637|6_25858651
   4     33636201     33636211        0.011      3 4_33636201|4_33636210|4_33636211
   1     59794739     59794755        0.017      2 1_59794739|1_59794755
   7     41767971     41768040         0.07      3 7_41767971|7_41768023|7_41768040
   8      5852547      5852557        0.011      3 8_5852547|8_5852550|8_5852557
   1     47731294     47731311        0.018      4 1_47731294|1_47731295|1_47731297|1_47731311
  11     42449420     42449540        0.121      5 11_42449420|11_42449423|11_42449466|11_42449467|11_42449540
   3     48720384     48720416        0.033      3 3_48720384|3_48720402|3_48720416
  11     13647627     13647706         0.08      6 11_13647627|11_13647649|11_13647682|11_13647688|11_13647702|11_13647706
   3     32058217     32058259        0.043      2 3_32058217|3_32058259
  12     32163262     32163281         0.02      2 12_32163262|12_32163281
  13     25985989     25986029        0.041      5 13_25985989|13_25985996|13_25986022|13_25986028|13_25986029
  13     18620453     18620487        0.035      2 13_18620453|13_18620487
   9      2207992      2208037        0.046      3 9_2207992|9_2207998|9_2208037
   6     23993080     23993123        0.044      2 6_23993080|6_23993123
   7     14751989     14752059        0.071      5 7_14751989|7_14752019|7_14752037|7_14752058|7_14752059
   4      2318534      2318703         0.17      7 4_2318534|4_2318584|4_2318614|4_2318674|4_2318695|4_2318700|4_2318703
  11     16321621     16321687        0.067      5 11_16321621|11_16321624|11_16321641|11_16321668|11_16321687
   3     10609431     10609490         0.06      2 3_10609431|3_10609490
  11     47577410     47577649         0.24      6 11_47577410|11_47577418|11_47577502|11_47577516|11_47577519|11_47577649
  12     24517343     24517379        0.037      2 12_24517343|12_24517379
  12      6451942      6451969        0.028      2 12_6451942|12_6451969
   6      3903400      3903604        0.205      6 6_3903400|6_3903453|6_3903464|6_3903533|6_3903550|6_3903604
  13     29168504     29168562        0.059      5 13_29168504|13_29168508|13_29168516|13_29168561|13_29168562
   1     50684478     50684482        0.005      2 1_50684478|1_50684482
   2     51075513     51075608        0.096      4 2_51075513|2_51075518|2_51075529|2_51075608
  13      2547277      2547282        0.006      2 13_2547277|13_2547282
   3     16569796     16570907        1.112      7 3_16569796|3_16569822|3_16570016|3_16570598|3_16570617|3_16570637|3_16570907
   7     25208727     25208775        0.049      3 7_25208727|7_25208755|7_25208775
   1     34500966     34500972        0.007      3 1_34500966|1_34500970|1_34500972
   9     18736034     18736158        0.125      5 9_18736034|9_18736054|9_18736095|9_18736157|9_18736158
   3     46468905     46468911        0.007      2 3_46468905|3_46468911
   7     42173326     42173363        0.038      2 7_42173326|7_42173363
  13     32179634     32179888        0.255     13 13_32179634|13_32179646|13_32179649|13_32179659|13_32179673|13_32179710|13_32179764|13_32179768|13_32179797|13_32179825|13_32179849|13_32179877|13_32179888
   6     33834664     33834675        0.012      2 6_33834664|6_33834675
   2     56860186     56860817        0.632     13 2_56860186|2_56860229|2_56860317|2_56860356|2_56860364|2_56860405|2_56860444|2_56860495|2_56860702|2_56860729|2_56860740|2_56860750|2_56860817
  10     44627132     44627159        0.028      3 10_44627132|10_44627147|10_44627159
   5      1092473      1092552         0.08      3 5_1092473|5_1092507|5_1092552
   3     38367165     38367174         0.01      2 3_38367165|3_38367174
  12     23050612     23050649        0.038      2 12_23050612|12_23050649
   7      3862689      3862692        0.004      2 7_3862689|7_3862692
   1     52382350     52382362        0.013      2 1_52382350|1_52382362
   3     42233480     42233541        0.062      2 3_42233480|3_42233541
   1     11362720     11362819          0.1      7 1_11362720|1_11362756|1_11362779|1_11362796|1_11362800|1_11362807|1_11362819
   8     35703493     35703738        0.246     13 8_35703493|8_35703508|8_35703522|8_35703543|8_35703626|8_35703652|8_35703683|8_35703703|8_35703707|8_35703713|8_35703720|8_35703724|8_35703738
   7     34975452     34975468        0.017      2 7_34975452|7_34975468
   9     34469558     34469637         0.08      6 9_34469558|9_34469582|9_34469602|9_34469618|9_34469628|9_34469637
   4     61323585     61323628        0.044      3 4_61323585|4_61323610|4_61323628
   8      4562659      4563029        0.371      6 8_4562659|8_4562832|8_4562916|8_4562930|8_4562957|8_4563029
   5      6510816      6510818        0.003      2 5_6510816|5_6510818
  12       961340       961641        0.302      6 12_961340|12_961559|12_961564|12_961565|12_961619|12_961641
   1     60257985     60258009        0.025      2 1_60257985|1_60258009
  13     18054099     18054137        0.039      2 13_18054099|13_18054137
   4     34896823     34896835        0.013      2 4_34896823|4_34896835
   8     35871418     35871431        0.014      3 8_35871418|8_35871425|8_35871431
   1     56469356     56469482        0.127      2 1_56469356|1_56469482
   8     37958759     37959575        0.817     14 8_37958759|8_37958773|8_37958827|8_37958835|8_37958901|8_37958985|8_37959015|8_37959126|8_37959139|8_37959189|8_37959305|8_37959307|8_37959405|8_37959575
  13     29604990     29605011        0.022      3 13_29604990|13_29605010|13_29605011
  12     16907828     16907885        0.058      2 12_16907828|12_16907885
  13     23124996     23125019        0.024      2 13_23124996|13_23125019
  12     19783059     19783933        0.875     12 12_19783059|12_19783164|12_19783441|12_19783483|12_19783488|12_19783542|12_19783688|12_19783693|12_19783744|12_19783759|12_19783807|12_19783933
  12       781764       781850        0.087      5 12_781764|12_781774|12_781778|12_781816|12_781850
  13     23105920     23105935        0.016      2 13_23105920|13_23105935
   3     51299304     51299456        0.153      5 3_51299304|3_51299366|3_51299390|3_51299402|3_51299456
  12     13213843     13213871        0.029      3 12_13213843|12_13213846|12_13213871
   1     51917590     51917593        0.004      2 1_51917590|1_51917593
  11      4076236      4076253        0.018      2 11_4076236|11_4076253
  12     26464731     26464961        0.231      3 12_26464731|12_26464916|12_26464961
   6     36855715     36855738        0.024      2 6_36855715|6_36855738
   1     35021044     35021050        0.007      2 1_35021044|1_35021050
  10     25339910     25339913        0.004      2 10_25339910|10_25339913
   4     11990590     11990612        0.023      2 4_11990590|4_11990612
  10      9728049      9728175        0.127      2 10_9728049|10_9728175
  13     23039880     23039900        0.021      2 13_23039880|13_23039900
   4     20587843     20587864        0.022      2 4_20587843|4_20587864
   9     15895508     15915408       19.901      8 9_15895508|9_15895523|9_15895550|9_15895585|9_15895598|9_15895603|9_15895607|9_15915408
   4     29587847     29587860        0.014      2 4_29587847|4_29587860
   3     17367504     17367517        0.014      3 3_17367504|3_17367509|3_17367517
   2     29094177     29094186         0.01      2 2_29094177|2_29094186
   2     14742506     14742567        0.062      3 2_14742506|2_14742552|2_14742567
  13     18846605     18846665        0.061      3 13_18846605|13_18846631|13_18846665
   6     18356440     18356514        0.075      2 6_18356440|6_18356514
   2     32152756     32152777        0.022      2 2_32152756|2_32152777
   7      2328453      2328625        0.173      2 7_2328453|7_2328625
  10     40267219     40267264        0.046      2 10_40267219|10_40267264
   6     25830493     25830559        0.067      3 6_25830493|6_25830550|6_25830559
   3     23129931     23129940         0.01      2 3_23129931|3_23129940
   7       684237       684241        0.005      2 7_684237|7_684241
   9     34548135     34548195        0.061      5 9_34548135|9_34548141|9_34548147|9_34548186|9_34548195
   2     36463698     36463725        0.028      3 2_36463698|2_36463701|2_36463725
   1     57317141     57317182        0.042      5 1_57317141|1_57317153|1_57317158|1_57317181|1_57317182
  11     47394502     47394562        0.061      2 11_47394502|11_47394562
  11     24274306     24275232        0.927     15 11_24274306|11_24274372|11_24274542|11_24274564|11_24274625|11_24274643|11_24274655|11_24274673|11_24274675|11_24274873|11_24274888|11_24274942|11_24275043|11_24275100|11_24275232
   1     46086543     46086633        0.091      3 1_46086543|1_46086581|1_46086633
  12     26472249     26472337        0.089      2 12_26472249|12_26472337
   4     44864682     44864730        0.049      3 4_44864682|4_44864698|4_44864730
  10     33895434     33895452        0.019      2 10_33895434|10_33895452
   9       172461       172486        0.026      3 9_172461|9_172475|9_172486
  11     22535040     22535080        0.041      6 11_22535040|11_22535043|11_22535060|11_22535062|11_22535070|11_22535080
  11     24116629     24116647        0.019      2 11_24116629|11_24116647
   1     52576067     52576087        0.021      2 1_52576067|1_52576087
  10      3790287      3790294        0.008      2 10_3790287|10_3790294
  12     23075433     23075483        0.051      4 12_23075433|12_23075469|12_23075474|12_23075483
   8     34267734     34267895        0.162      7 8_34267734|8_34267767|8_34267781|8_34267866|8_34267882|8_34267891|8_34267895
  11     34429448     34429470        0.023      2 11_34429448|11_34429470
   5     18785768     18785789        0.022      2 5_18785768|5_18785789
   7      2768012      2768063        0.052      3 7_2768012|7_2768028|7_2768063
   5     48821948     48821979        0.032      3 5_48821948|5_48821950|5_48821979
  13     38744565     38744762        0.198      8 13_38744565|13_38744585|13_38744586|13_38744591|13_38744600|13_38744713|13_38744754|13_38744762
   1     59671408     59671417         0.01      2 1_59671408|1_59671417
   2     27357874     27357974        0.101      4 2_27357874|2_27357893|2_27357970|2_27357974
   2     35659983     35660058        0.076      4 2_35659983|2_35659988|2_35659995|2_35660058
   6     28503608     28503628        0.021      2 6_28503608|6_28503628
   7     37599214     37599229        0.016      2 7_37599214|7_37599229
   8     10626052     10626117        0.066      3 8_10626052|8_10626098|8_10626117
  12     11771660     11771662        0.003      2 12_11771660|12_11771662
  12     27152131     27152375        0.245      7 12_27152131|12_27152156|12_27152214|12_27152293|12_27152302|12_27152325|12_27152375
   6     20946591     20946671        0.081      4 6_20946591|6_20946602|6_20946670|6_20946671
   8     40173111     40173119        0.009      2 8_40173111|8_40173119
   9     46405745     46405779        0.035      2 9_46405745|9_46405779
   5     18315744     18315749        0.006      2 5_18315744|5_18315749
   2      2146961      2146968        0.008      3 2_2146961|2_2146963|2_2146968
  13     18477035     18477087        0.053      2 13_18477035|13_18477087
   6     43771912     43771990        0.079      4 6_43771912|6_43771925|6_43771927|6_43771990
   5     11711914     11711916        0.003      2 5_11711914|5_11711916
   5     55935968     55935970        0.003      2 5_55935968|5_55935970
   3     45564437     45564482        0.046      2 3_45564437|3_45564482
   8     37505016     37505226        0.211      7 8_37505016|8_37505046|8_37505103|8_37505109|8_37505110|8_37505150|8_37505226
  13      6803147      6803221        0.075      2 13_6803147|13_6803221
   9     41508423     41508425        0.003      2 9_41508423|9_41508425
   7     13556632     13556642        0.011      3 7_13556632|7_13556636|7_13556642
  12      8414363      8414367        0.005      2 12_8414363|12_8414367
   5      6930119      6930135        0.017      2 5_6930119|5_6930135
  10     30733016     30733285         0.27      6 10_30733016|10_30733201|10_30733224|10_30733230|10_30733277|10_30733285
   3     50819770     50819901        0.132      2 3_50819770|3_50819901
   6     50232778     50232942        0.165      6 6_50232778|6_50232783|6_50232803|6_50232869|6_50232872|6_50232942
   8     29086188     29086217         0.03      2 8_29086188|8_29086217
   6     32300126     32300129        0.004      2 6_32300126|6_32300129
  11     47276052     47276053        0.002      2 11_47276052|11_47276053
   8     14344002     14344073        0.072      2 8_14344002|8_14344073
  10     19552284     19552378        0.095      2 10_19552284|10_19552378
   7     37369763     37369817        0.055      4 7_37369763|7_37369787|7_37369791|7_37369817
   3      8522549      8522570        0.022      2 3_8522549|3_8522570
   8     18086877     18087406         0.53     10 8_18086877|8_18086929|8_18086983|8_18087095|8_18087112|8_18087157|8_18087275|8_18087311|8_18087384|8_18087406
   5     27574337     27574376         0.04      2 5_27574337|5_27574376
  11     12796715     12797050        0.336      6 11_12796715|11_12796874|11_12796915|11_12797032|11_12797033|11_12797050
   8     40051127     40051140        0.014      2 8_40051127|8_40051140
  10     14200889     14200914        0.026      3 10_14200889|10_14200897|10_14200914
   6     29271481     29271526        0.046      3 6_29271481|6_29271488|6_29271526
   6      3983730      3983863        0.134      9 6_3983730|6_3983745|6_3983779|6_3983791|6_3983809|6_3983819|6_3983820|6_3983847|6_3983863
   7     34829387     34829454        0.068      7 7_34829387|7_34829408|7_34829421|7_34829429|7_34829443|7_34829450|7_34829454
   8      1683949      1684294        0.346     13 8_1683949|8_1684077|8_1684097|8_1684113|8_1684180|8_1684203|8_1684211|8_1684214|8_1684216|8_1684245|8_1684252|8_1684266|8_1684294
  12     20262542     20262638        0.097      3 12_20262542|12_20262624|12_20262638
   9      4842648      4842677         0.03      2 9_4842648|9_4842677
   1     17411659     17411661        0.003      2 1_17411659|1_17411661
   6     51291723     51291740        0.018      2 6_51291723|6_51291740
  11     36300372     36300423        0.052      4 11_36300372|11_36300383|11_36300418|11_36300423
  13     32719659     32719708         0.05      3 13_32719659|13_32719677|13_32719708
   1     31707294     31707308        0.015      2 1_31707294|1_31707308
   5     25563947     25563956         0.01      2 5_25563947|5_25563956
  11     49441267     49441289        0.023      2 11_49441267|11_49441289
  12      5030975      5030991        0.017      3 12_5030975|12_5030987|12_5030991
  12     29894868     29894891        0.024      2 12_29894868|12_29894891
   5      4449228      4449237         0.01      2 5_4449228|5_4449237
  12     18654193     18654512         0.32     16 12_18654193|12_18654202|12_18654235|12_18654282|12_18654302|12_18654303|12_18654316|12_18654330|12_18654345|12_18654351|12_18654359|12_18654377|12_18654430|12_18654478|12_18654496|12_18654512
   1      4874992      4875018        0.027      4 1_4874992|1_4874996|1_4875017|1_4875018
   6     26379330     26379336        0.007      3 6_26379330|6_26379331|6_26379336
   7     15862793     15862798        0.006      2 7_15862793|7_15862798
   4      3549149      3549169        0.021      3 4_3549149|4_3549162|4_3549169
   1     29858529     29858553        0.025      2 1_29858529|1_29858553
   3     47259586     47259743        0.158      6 3_47259586|3_47259645|3_47259666|3_47259684|3_47259729|3_47259743
  11     30492535     30492591        0.057      3 11_30492535|11_30492536|11_30492591
   1     38779012     38779021         0.01      2 1_38779012|1_38779021
   7     42525639     42525736        0.098      4 7_42525639|7_42525666|7_42525728|7_42525736
   6     38630476     38630510        0.035      4 6_38630476|6_38630495|6_38630503|6_38630510
   8     23447368     23447370        0.003      2 8_23447368|8_23447370
   1     52527044     52527059        0.016      2 1_52527044|1_52527059
   4     59959227     59959248        0.022      2 4_59959227|4_59959248
   2     42430271     42430315        0.045      3 2_42430271|2_42430293|2_42430315
   7     14361008     14361043        0.036      2 7_14361008|7_14361043
   8     25444947     25445181        0.235      7 8_25444947|8_25444971|8_25444988|8_25444991|8_25445091|8_25445161|8_25445181
  11     32903541     32903755        0.215      6 11_32903541|11_32903543|11_32903604|11_32903657|11_32903661|11_32903755
  10     32812419     32812432        0.014      2 10_32812419|10_32812432
  13     15612655     15612689        0.035      2 13_15612655|13_15612689
   6     40521449     40521505        0.057      4 6_40521449|6_40521472|6_40521480|6_40521505
   3      8670513      8670544        0.032      2 3_8670513|3_8670544
   9     21901798     21902423        0.626     12 9_21901798|9_21901859|9_21901938|9_21901994|9_21901995|9_21902147|9_21902183|9_21902252|9_21902265|9_21902409|9_21902421|9_21902423
   4     36347522     36347524        0.003      2 4_36347522|4_36347524
   1     14361559     14361567        0.009      2 1_14361559|1_14361567
   3       438687       438730        0.044      2 3_438687|3_438730
  11     47914625     47914681        0.057      3 11_47914625|11_47914669|11_47914681
  11     31185011     31185233        0.223     10 11_31185011|11_31185062|11_31185082|11_31185096|11_31185118|11_31185145|11_31185159|11_31185174|11_31185226|11_31185233
   9     35331970     35332026        0.057      5 9_35331970|9_35331971|9_35331973|9_35332008|9_35332026
  12      4317571      4317592        0.022      3 12_4317571|12_4317590|12_4317592
  11     38930991     38931027        0.037      2 11_38930991|11_38931027
   5     47347868     47347983        0.116      2 5_47347868|5_47347983
   9     29305102     29305242        0.141     10 9_29305102|9_29305125|9_29305153|9_29305154|9_29305174|9_29305176|9_29305205|9_29305227|9_29305229|9_29305242
   6     21450638     21450654        0.017      2 6_21450638|6_21450654
   1     38080906     38080953        0.048      3 1_38080906|1_38080927|1_38080953
   4     42535916     42535923        0.008      3 4_42535916|4_42535921|4_42535923
  10     40386102     40386128        0.027      3 10_40386102|10_40386123|10_40386128
   4     62378304     62378397        0.094      2 4_62378304|4_62378397
   4     19546546     19546548        0.003      2 4_19546546|4_19546548
   3     22368537     22368541        0.005      2 3_22368537|3_22368541
   5      5233628      5233711        0.084      4 5_5233628|5_5233646|5_5233676|5_5233711
   5     55496037     55496229        0.193      9 5_55496037|5_55496069|5_55496075|5_55496091|5_55496195|5_55496215|5_55496218|5_55496221|5_55496229
   8     41818113     41818221        0.109     10 8_41818113|8_41818115|8_41818119|8_41818123|8_41818124|8_41818127|8_41818128|8_41818134|8_41818143|8_41818221
   6      4730398      4730410        0.013      2 6_4730398|6_4730410
  12     23931026     23931217        0.192      6 12_23931026|12_23931088|12_23931158|12_23931194|12_23931200|12_23931217
   8     37014034     37014069        0.036      2 8_37014034|8_37014069
   6      6786791      6786823        0.033      2 6_6786791|6_6786823
  10     36307578     36308018        0.441     10 10_36307578|10_36307579|10_36307648|10_36307700|10_36307733|10_36307743|10_36307801|10_36307858|10_36307890|10_36308018
  10      7392732      7393541         0.81      6 10_7392732|10_7392835|10_7392927|10_7393316|10_7393494|10_7393541
   4     40097363     40097364        0.002      2 4_40097363|4_40097364
  12     27183894     27183980        0.087      2 12_27183894|12_27183980
  11     41073563     41073572         0.01      2 11_41073563|11_41073572
   4     56424831     56424845        0.015      2 4_56424831|4_56424845
   4     49980681     49980707        0.027      2 4_49980681|4_49980707
   2     37370977     37371023        0.047      2 2_37370977|2_37371023
  10     25284197     25284226         0.03      2 10_25284197|10_25284226
  11     35616166     35616181        0.016      2 11_35616166|11_35616181
  11     12583844     12583863         0.02      2 11_12583844|11_12583863
   2     17513641     17513646        0.006      2 2_17513641|2_17513646
   3     54445021     54445027        0.007      2 3_54445021|3_54445027
  13      6543055      6543338        0.284     10 13_6543055|13_6543083|13_6543087|13_6543108|13_6543154|13_6543230|13_6543282|13_6543290|13_6543330|13_6543338
  10     15586211     15586513        0.303      6 10_15586211|10_15586220|10_15586259|10_15586393|10_15586488|10_15586513
   3     47251851     47251865        0.015      2 3_47251851|3_47251865
   5     30138476     30138482        0.007      2 5_30138476|5_30138482
   4     44539477     44539545        0.069      7 4_44539477|4_44539478|4_44539482|4_44539495|4_44539512|4_44539542|4_44539545
   1     30639041     30639635        0.595     11 1_30639041|1_30639091|1_30639098|1_30639165|1_30639224|1_30639227|1_30639228|1_30639270|1_30639331|1_30639614|1_30639635
   8     29196455     29196680        0.226     12 8_29196455|8_29196556|8_29196567|8_29196587|8_29196591|8_29196611|8_29196628|8_29196635|8_29196654|8_29196667|8_29196678|8_29196680
  11     48388083     48388116        0.034      6 11_48388083|11_48388090|11_48388100|11_48388102|11_48388106|11_48388116
   3     36938400     36938420        0.021      3 3_36938400|3_36938401|3_36938420
   7     30819828     30819831        0.004      2 7_30819828|7_30819831
   5     19681222     19681506        0.285     14 5_19681222|5_19681284|5_19681286|5_19681295|5_19681344|5_19681345|5_19681357|5_19681364|5_19681377|5_19681392|5_19681403|5_19681453|5_19681485|5_19681506
   9      2276936      2277031        0.096      6 9_2276936|9_2276964|9_2276969|9_2277004|9_2277005|9_2277031
   2      1072433      1072435        0.003      2 2_1072433|2_1072435
  12     11400527     11400563        0.037      5 12_11400527|12_11400554|12_11400555|12_11400558|12_11400563
   6     51661053     51661075        0.023      2 6_51661053|6_51661075
   1     29900071     29900072        0.002      2 1_29900071|1_29900072
   1     43527036     43527158        0.123      6 1_43527036|1_43527071|1_43527108|1_43527135|1_43527137|1_43527158
   8     29354161     29354163        0.003      2 8_29354161|8_29354163
   6     44156020     44156028        0.009      2 6_44156020|6_44156028
  13      5066735      5066777        0.043      2 13_5066735|13_5066777
   8     22643009     22643041        0.033      7 8_22643009|8_22643011|8_22643014|8_22643015|8_22643016|8_22643017|8_22643041
   4     34126108     34126112        0.005      2 4_34126108|4_34126112
   4     14325653     14325685        0.033      2 4_14325653|4_14325685
   4     37444465     37445600        1.136      7 4_37444465|4_37444484|4_37445564|4_37445565|4_37445591|4_37445595|4_37445600
   1     36484626     36485619        0.994      8 1_36484626|1_36484705|1_36484713|1_36485186|1_36485314|1_36485375|1_36485562|1_36485619
   1     61292005     61292884         0.88      7 1_61292005|1_61292350|1_61292761|1_61292762|1_61292780|1_61292826|1_61292884
  13     13037370     13037387        0.018      2 13_13037370|13_13037387
   7     37138815     37138842        0.028      2 7_37138815|7_37138842
   9     36235727     36235752        0.026      2 9_36235727|9_36235752
   9     10535438     10535447         0.01      2 9_10535438|9_10535447
   2      8177183      8177184        0.002      2 2_8177183|2_8177184
   4      1523211      1523270         0.06      2 4_1523211|4_1523270
   3     53665253     53665281        0.029      3 3_53665253|3_53665254|3_53665281
   7     25369059     25369061        0.003      2 7_25369059|7_25369061
   6      5303511      5303707        0.197     13 6_5303511|6_5303533|6_5303538|6_5303592|6_5303620|6_5303628|6_5303646|6_5303663|6_5303671|6_5303683|6_5303697|6_5303698|6_5303707
  12     15090585     15090636        0.052      3 12_15090585|12_15090625|12_15090636
   6     51698312     51698314        0.003      2 6_51698312|6_51698314
   1      7203762      7203768        0.007      3 1_7203762|1_7203767|1_7203768
   8      7517880      7517921        0.042      3 8_7517880|8_7517911|8_7517921
  13      5599541      5599684        0.144      5 13_5599541|13_5599581|13_5599606|13_5599634|13_5599684
  11     13331728     13333785        2.058     20 11_13331728|11_13331739|11_13331770|11_13331771|11_13331842|11_13332210|11_13332269|11_13332288|11_13332525|11_13332634|11_13332687|11_13332939|11_13333034|11_13333086|11_13333147|11_13333475|11_13333683|11_13333707|11_13333716|11_13333785
   8       778779       779108         0.33      6 8_778779|8_778794|8_778997|8_779082|8_779084|8_779108
   6     54424292     54424365        0.074      5 6_54424292|6_54424304|6_54424326|6_54424340|6_54424365
  10     35971715     35972704         0.99      9 10_35971715|10_35971773|10_35972429|10_35972454|10_35972481|10_35972570|10_35972575|10_35972701|10_35972704
   7     47652420     47652469         0.05      3 7_47652420|7_47652425|7_47652469
   5     32802984     32803002        0.019      3 5_32802984|5_32802989|5_32803002
   8     29568981     29568996        0.016      2 8_29568981|8_29568996
   9     29523832     29524059        0.228      7 9_29523832|9_29523882|9_29523900|9_29523913|9_29523930|9_29523940|9_29524059
  13     28092751     28092765        0.015      3 13_28092751|13_28092753|13_28092765
   7     19658890     19658976        0.087      4 7_19658890|7_19658891|7_19658917|7_19658976
   5     50193458     50193860        0.403      7 5_50193458|5_50193513|5_50193519|5_50193612|5_50193640|5_50193809|5_50193860
  13      5184064      5184202        0.139      6 13_5184064|13_5184085|13_5184099|13_5184156|13_5184157|13_5184202
   1     24155396     24155481        0.086      3 1_24155396|1_24155409|1_24155481
  12      4543347      4543408        0.062      3 12_4543347|12_4543364|12_4543408
  10     35546565     35546571        0.007      2 10_35546565|10_35546571
   3     51102717     51102761        0.045      2 3_51102717|3_51102761
   8     15301229     15301299        0.071      7 8_15301229|8_15301240|8_15301246|8_15301264|8_15301273|8_15301281|8_15301299
   9     17306804     17306834        0.031      3 9_17306804|9_17306816|9_17306834
   2     49859310     49859703        0.394      3 2_49859310|2_49859700|2_49859703
   4     23231451     23231517        0.067      7 4_23231451|4_23231454|4_23231471|4_23231483|4_23231500|4_23231505|4_23231517
   5      4491425      4491435        0.011      2 5_4491425|5_4491435
   1     12193759     12193794        0.036      2 1_12193759|1_12193794
   5      5605054      5605105        0.052      3 5_5605054|5_5605101|5_5605105
  11     16532775     16532902        0.128      9 11_16532775|11_16532779|11_16532803|11_16532826|11_16532836|11_16532844|11_16532853|11_16532900|11_16532902
   7     13530257     13530278        0.022      3 7_13530257|7_13530264|7_13530278
   7     32102274     32102339        0.066      6 7_32102274|7_32102275|7_32102280|7_32102292|7_32102319|7_32102339
   7     34328061     34328184        0.124      4 7_34328061|7_34328122|7_34328144|7_34328184
   6     25920873     25920908        0.036      2 6_25920873|6_25920908
  11     29879536     29880121        0.586     11 11_29879536|11_29879551|11_29879553|11_29879565|11_29879637|11_29879640|11_29879698|11_29879754|11_29879780|11_29880103|11_29880121
   2     48622099     48622109        0.011      2 2_48622099|2_48622109
   6      7962556      7962590        0.035     11 6_7962556|6_7962563|6_7962564|6_7962565|6_7962573|6_7962577|6_7962580|6_7962581|6_7962583|6_7962586|6_7962590
   1     45343184     45343596        0.413     13 1_45343184|1_45343259|1_45343324|1_45343327|1_45343335|1_45343396|1_45343406|1_45343419|1_45343473|1_45343492|1_45343504|1_45343506|1_45343596
   1     19534110     19534383        0.274     16 1_19534110|1_19534150|1_19534169|1_19534170|1_19534198|1_19534213|1_19534263|1_19534273|1_19534287|1_19534306|1_19534319|1_19534344|1_19534352|1_19534354|1_19534382|1_19534383
  11      4757202      4757250        0.049      4 11_4757202|11_4757216|11_4757244|11_4757250
   8     11154705     11154718        0.014      2 8_11154705|8_11154718
   6     51375704     51375919        0.216      6 6_51375704|6_51375716|6_51375747|6_51375757|6_51375810|6_51375919
  13      2066221      2067713        1.493      8 13_2066221|13_2066266|13_2066269|13_2066322|13_2066354|13_2066428|13_2066469|13_2067713
   7     41979733     41979742         0.01      2 7_41979733|7_41979742
   1     42909015     42909135        0.121      7 1_42909015|1_42909040|1_42909088|1_42909098|1_42909105|1_42909121|1_42909135
  10      8670119      8670131        0.013      2 10_8670119|10_8670131
  13     36863456     36863460        0.005      2 13_36863456|13_36863460
   9     32183325     32183331        0.007      2 9_32183325|9_32183331
   5     50187489     50187517        0.029      2 5_50187489|5_50187517
   7      2746235      2746253        0.019      2 7_2746235|7_2746253
   1     58762303     58763579        1.277     30 1_58762303|1_58762324|1_58762347|1_58762360|1_58762581|1_58762599|1_58762706|1_58762736|1_58762778|1_58762820|1_58762828|1_58762833|1_58762854|1_58762932|1_58762977|1_58762983|1_58763024|1_58763135|1_58763213|1_58763215|1_58763232|1_58763254|1_58763256|1_58763271|1_58763291|1_58763314|1_58763359|1_58763519|1_58763543|1_58763579
   6     27436291     27436292        0.002      2 6_27436291|6_27436292
   6     14814353     14814395        0.043      3 6_14814353|6_14814364|6_14814395
   7     16145851     16145965        0.115      6 7_16145851|7_16145866|7_16145873|7_16145877|7_16145900|7_16145965
   8     37818105     37818173        0.069      6 8_37818105|8_37818110|8_37818128|8_37818138|8_37818139|8_37818173
   9     46484204     46484212        0.009      2 9_46484204|9_46484212
   3     53848293     53848296        0.004      2 3_53848293|3_53848296
   5     11019815     11019827        0.013      2 5_11019815|5_11019827
   1     42479055     42479066        0.012      3 1_42479055|1_42479064|1_42479066
   8     11883632     11883645        0.014      2 8_11883632|8_11883645
   3     52493688     52494036        0.349     10 3_52493688|3_52493739|3_52493748|3_52493750|3_52493752|3_52493767|3_52493796|3_52493829|3_52493831|3_52494036
   4     21579490     21579556        0.067      5 4_21579490|4_21579500|4_21579517|4_21579525|4_21579556
   3     16361675     16361713        0.039      2 3_16361675|3_16361713
   8      5427328      5427348        0.021      2 8_5427328|8_5427348
   8      9484834      9484856        0.023      2 8_9484834|8_9484856
   3     10317504     10317521        0.018      2 3_10317504|3_10317521
   7     47361076     47361149        0.074      2 7_47361076|7_47361149
  10     39492002     39492071         0.07      2 10_39492002|10_39492071
   4     16868176     16868179        0.004      2 4_16868176|4_16868179
   7       299204       299315        0.112      5 7_299204|7_299267|7_299268|7_299270|7_299315
   3     24973188     24973208        0.021      4 3_24973188|3_24973193|3_24973199|3_24973208
   6      9923781      9924074        0.294     14 6_9923781|6_9923818|6_9923839|6_9923853|6_9923854|6_9923866|6_9923874|6_9923887|6_9923914|6_9923928|6_9923940|6_9923962|6_9924027|6_9924074
   2     46660402     46660416        0.015      4 2_46660402|2_46660404|2_46660414|2_46660416
   7     44735130     44735201        0.072      2 7_44735130|7_44735201
  12     17590418     17590442        0.025      2 12_17590418|12_17590442
  13     37277071     37277072        0.002      2 13_37277071|13_37277072
   5     10927870     10927889         0.02      3 5_10927870|5_10927875|5_10927889
   5      6496368      6496439        0.072      2 5_6496368|5_6496439
  13     11287573     11287601        0.029      2 13_11287573|13_11287601
  13     15272886     15272924        0.039      2 13_15272886|13_15272924
  12     13347809     13347943        0.135      8 12_13347809|12_13347836|12_13347858|12_13347859|12_13347888|12_13347927|12_13347932|12_13347943
   8     34796719     34796730        0.012      2 8_34796719|8_34796730
   6     29157759     29158743        0.985     11 6_29157759|6_29157811|6_29157897|6_29157980|6_29158125|6_29158160|6_29158299|6_29158408|6_29158520|6_29158672|6_29158743
  13       947217       947224        0.008      2 13_947217|13_947224
  11     28564328     28564338        0.011      2 11_28564328|11_28564338
   6     32333536     32333561        0.026      3 6_32333536|6_32333559|6_32333561
  10     15386194     15386209        0.016      2 10_15386194|10_15386209
   7     38161045     38161055        0.011      2 7_38161045|7_38161055
   3     21098746     21098769        0.024      2 3_21098746|3_21098769
  13     29984462     29984468        0.007      2 13_29984462|13_29984468
   5     18783362     18783427        0.066      3 5_18783362|5_18783383|5_18783427
   8      7071598      7071599        0.002      2 8_7071598|8_7071599
   9     35404651     35404970         0.32     17 9_35404651|9_35404685|9_35404686|9_35404702|9_35404704|9_35404717|9_35404718|9_35404739|9_35404752|9_35404757|9_35404760|9_35404796|9_35404866|9_35404898|9_35404899|9_35404916|9_35404970
   9     44181634     44181635        0.002      2 9_44181634|9_44181635
   3     41123666     41123711        0.046      3 3_41123666|3_41123674|3_41123711
   7     39848631     39848634        0.004      2 7_39848631|7_39848634
   1      6921356      6921401        0.046      2 1_6921356|1_6921401
   5      6597727      6597800        0.074      6 5_6597727|5_6597743|5_6597744|5_6597763|5_6597787|5_6597800
   8     28148625     28148850        0.226      6 8_28148625|8_28148639|8_28148686|8_28148710|8_28148797|8_28148850
   7     41123346     41123409        0.064      8 7_41123346|7_41123348|7_41123349|7_41123372|7_41123374|7_41123396|7_41123406|7_41123409
   2     33546605     33546616        0.012      2 2_33546605|2_33546616
   8     27851889     27851909        0.021      2 8_27851889|8_27851909
   7     17533143     17533222         0.08      4 7_17533143|7_17533179|7_17533205|7_17533222
   4      2410528      2410637         0.11      6 4_2410528|4_2410580|4_2410602|4_2410609|4_2410611|4_2410637
   8     11390582     11390610        0.029      2 8_11390582|8_11390610
  13     18207193     18207195        0.003      2 13_18207193|13_18207195
   2     16567582     16567602        0.021      3 2_16567582|2_16567585|2_16567602
   1     11303824     11303835        0.012      2 1_11303824|1_11303835
  11     12073475     12073484         0.01      2 11_12073475|11_12073484
  12     29464141     29464145        0.005      2 12_29464141|12_29464145
   9     11570989     11570995        0.007      2 9_11570989|9_11570995
   9     27682044     27682061        0.018      2 9_27682044|9_27682061
   7     42150045     42150206        0.162      7 7_42150045|7_42150048|7_42150050|7_42150071|7_42150078|7_42150082|7_42150206
   8     40513575     40513618        0.044      9 8_40513575|8_40513577|8_40513578|8_40513582|8_40513583|8_40513589|8_40513596|8_40513597|8_40513618
   1       294656       294751        0.096      5 1_294656|1_294703|1_294713|1_294728|1_294751
  12     30892283     30892314        0.032      2 12_30892283|12_30892314
   4     28104465     28104512        0.048      5 4_28104465|4_28104482|4_28104498|4_28104503|4_28104512
  10     29539389     29539472        0.084      6 10_29539389|10_29539408|10_29539410|10_29539424|10_29539466|10_29539472
   1     44839834     44839925        0.092      3 1_44839834|1_44839845|1_44839925
   6      8115810      8115863        0.054      6 6_8115810|6_8115817|6_8115831|6_8115836|6_8115843|6_8115863
   9     13454218     13454264        0.047      2 9_13454218|9_13454264
   3     49528317     49528355        0.039      2 3_49528317|3_49528355
   6     23875623     23875795        0.173      6 6_23875623|6_23875689|6_23875782|6_23875784|6_23875786|6_23875795
   1     39419018     39419179        0.162      3 1_39419018|1_39419020|1_39419179
   1     61183818     61183857         0.04      2 1_61183818|1_61183857
