# Supplementary material for: Genome and GWAS analysis identified genes significantly related to phenotypic state of Rhododendron bark
Source: Hortic Res. 2024 Jan 10;11(3):uhae008. doi: 10.1093/hr/uhae008 (PMC10939351; doi:10.1093/hr/uhae008)
Supplement: Web_Material_uhae008 [file web_material_uhae008.zip › Supplementary Data2.txt]

	H-R100	H-R101	H-R102	H-R103	H-R104	H-R105	H-R106	H-R107	H-R108	H-R109	H-R110	H-R111	H-R112	H-R113	H-R114	H-R115	H-R116	H-R117	H-R118	H-R119	H-R120	H-R121	H-R122	H-R123	H-R124	H-R125	H-R126	H-R127	H-R128	H-R129	H-R130	H-R131	H-R132	H-R133	H-R134	H-R135	H-R136	H-R137	H-R138	H-R139	H-R140	H-R141	H-R142	H-R143	H-R144	H-R145	H-R146	H-R147	H-R148
H-R100	1	0.798986	0.832326	0.813442	0.824055	0.798806	0.802949	0.809878	0.825085	0.830428	0.829194	0.82926	0.829933	0.828211	0.828205	0.826019	0.830171	0.829106	0.832459	0.830185	0.830379	0.829683	0.802128	0.827025	0.826144	0.835196	0.831052	0.824415	0.827438	0.823525	0.826005	0.828792	0.828692	0.830645	0.830111	0.828845	0.828632	0.832412	0.827555	0.827968	0.832135	0.828677	0.825792	0.831291	0.827623	0.830731	0.826938	0.825082	0.829705
H-R101	0.798986	1	0.809359	0.813611	0.805756	0.80179	0.805265	0.801943	0.795562	0.797672	0.797756	0.799191	0.800447	0.801642	0.798978	0.802419	0.801708	0.800581	0.799981	0.80057	0.800358	0.804226	0.8098	0.806601	0.806577	0.799561	0.799358	0.791408	0.795019	0.782518	0.782681	0.800599	0.799002	0.797694	0.798161	0.797948	0.798373	0.800219	0.800446	0.798565	0.797312	0.797952	0.783813	0.790314	0.781757	0.797775	0.804282	0.804611	0.800685
H-R102	0.832326	0.809359	1	0.854513	0.847897	0.797165	0.801237	0.811093	0.827049	0.829815	0.828522	0.826875	0.828365	0.830854	0.827365	0.829086	0.828798	0.826348	0.830635	0.831414	0.828617	0.833439	0.806669	0.830479	0.836477	0.832058	0.828071	0.825095	0.833127	0.828651	0.82661	0.831719	0.836207	0.833249	0.835454	0.831625	0.833523	0.835517	0.83514	0.834451	0.836376	0.835967	0.82493	0.827646	0.827251	0.828532	0.832558	0.831753	0.83218
H-R103	0.813442	0.813611	0.854513	1	0.845661	0.804017	0.804783	0.795552	0.81187	0.810583	0.809062	0.811444	0.813709	0.815211	0.812157	0.813143	0.816722	0.811446	0.811283	0.817499	0.81291	0.819014	0.806503	0.814591	0.816546	0.813419	0.812141	0.804189	0.810894	0.804743	0.804411	0.815321	0.81634	0.817968	0.818699	0.812938	0.816334	0.817376	0.815357	0.814657	0.815037	0.814564	0.805263	0.804357	0.79831	0.808841	0.815026	0.814078	0.812997
H-R104	0.824055	0.805756	0.847897	0.845661	1	0.803633	0.805349	0.802996	0.815557	0.820521	0.81981	0.818278	0.816532	0.817559	0.817279	0.817576	0.816939	0.816281	0.819193	0.818537	0.820366	0.818638	0.810226	0.820607	0.822145	0.820397	0.819579	0.812911	0.819513	0.813251	0.813112	0.820532	0.822302	0.820678	0.820204	0.817394	0.820433	0.822048	0.821306	0.821541	0.819819	0.821353	0.811173	0.819651	0.808637	0.818671	0.822329	0.820827	0.820703
H-R105	0.798806	0.80179	0.797165	0.804017	0.803633	1	0.807091	0.797067	0.794625	0.792554	0.799264	0.802773	0.800857	0.798783	0.801405	0.802178	0.797291	0.825919	0.798105	0.802984	0.819751	0.800518	0.805382	0.799986	0.799521	0.799395	0.803238	0.785686	0.793614	0.780926	0.785882	0.79831	0.805775	0.809307	0.818664	0.799912	0.798439	0.798696	0.800819	0.804829	0.799489	0.80196	0.786639	0.788693	0.776679	0.801437	0.798459	0.798181	0.799525
H-R106	0.802949	0.805265	0.801237	0.804783	0.805349	0.807091	1	0.799244	0.791452	0.792083	0.79866	0.795375	0.793581	0.795491	0.793587	0.79301	0.791314	0.793388	0.801217	0.790772	0.792518	0.795187	0.808297	0.795862	0.797879	0.796997	0.796825	0.776749	0.78553	0.771573	0.774957	0.793869	0.793299	0.795651	0.793401	0.794286	0.791873	0.800297	0.793866	0.793263	0.793978	0.794381	0.777404	0.780154	0.76888	0.795757	0.798371	0.796286	0.796017
H-R107	0.809878	0.801943	0.811093	0.795552	0.802996	0.797067	0.799244	1	0.805691	0.803923	0.807752	0.805762	0.80612	0.806434	0.80542	0.804104	0.803157	0.809051	0.808669	0.804549	0.803396	0.807522	0.801402	0.805776	0.810277	0.806037	0.809694	0.792327	0.802159	0.79856	0.794938	0.808802	0.807463	0.804738	0.803087	0.804124	0.80234	0.805404	0.805597	0.801972	0.806977	0.803995	0.795112	0.80001	0.803194	0.805087	0.807818	0.810113	0.809227
H-R108	0.825085	0.795562	0.827049	0.81187	0.815557	0.794625	0.791452	0.805691	1	0.852906	0.835659	0.827639	0.827081	0.826283	0.825537	0.824826	0.82687	0.827097	0.824244	0.826861	0.822897	0.829115	0.798291	0.829774	0.83349	0.825055	0.829865	0.829173	0.830658	0.82237	0.824931	0.82148	0.824286	0.826575	0.824339	0.824218	0.823549	0.822809	0.824513	0.824165	0.82591	0.822491	0.834072	0.833872	0.829819	0.827838	0.833033	0.832612	0.830097
H-R109	0.830428	0.797672	0.829815	0.810583	0.820521	0.792554	0.792083	0.803923	0.852906	1	0.836612	0.827338	0.825149	0.824973	0.827807	0.823131	0.823995	0.825243	0.831244	0.828405	0.823035	0.830526	0.795324	0.829812	0.832964	0.827339	0.829213	0.828651	0.83258	0.826147	0.828633	0.824039	0.827068	0.824472	0.820971	0.823585	0.82387	0.82384	0.824711	0.823866	0.826206	0.822469	0.830104	0.840358	0.826623	0.826508	0.834173	0.829927	0.830549
H-R110	0.829194	0.797756	0.828522	0.809062	0.81981	0.799264	0.79866	0.807752	0.835659	0.836612	1	0.826151	0.827327	0.826285	0.828015	0.824539	0.829638	0.826666	0.832547	0.826047	0.825404	0.8251	0.797357	0.826317	0.830743	0.830057	0.832503	0.822591	0.827457	0.816093	0.820325	0.822735	0.825186	0.827113	0.822724	0.823859	0.822091	0.823627	0.824968	0.822742	0.826252	0.821038	0.823531	0.828593	0.821466	0.828385	0.828356	0.829791	0.829799
H-R111	0.82926	0.799191	0.826875	0.811444	0.818278	0.802773	0.795375	0.805762	0.827639	0.827338	0.826151	1	0.832874	0.834435	0.838156	0.833445	0.835783	0.832539	0.832828	0.832567	0.832937	0.830233	0.803958	0.831975	0.828568	0.830003	0.830927	0.828129	0.831089	0.825108	0.826139	0.830196	0.830893	0.829294	0.828995	0.828874	0.83174	0.834176	0.832507	0.828993	0.830382	0.833847	0.825499	0.82813	0.826205	0.832781	0.828588	0.828587	0.831279
H-R112	0.829933	0.800447	0.828365	0.813709	0.816532	0.800857	0.793581	0.80612	0.827081	0.825149	0.827327	0.832874	1	0.845592	0.840114	0.841921	0.854217	0.845933	0.832997	0.834076	0.827636	0.833924	0.804683	0.832826	0.82988	0.827618	0.831647	0.826668	0.829076	0.826194	0.826256	0.830931	0.835188	0.834119	0.834181	0.830884	0.82986	0.830006	0.830902	0.830576	0.83783	0.82808	0.830956	0.825686	0.824473	0.831397	0.830017	0.830731	0.828837
H-R113	0.828211	0.801642	0.830854	0.815211	0.817559	0.798783	0.795491	0.806434	0.826283	0.824973	0.826285	0.834435	0.845592	1	0.844468	0.845263	0.844231	0.851811	0.834879	0.832411	0.829035	0.832806	0.807815	0.840087	0.830876	0.82962	0.827877	0.827239	0.83141	0.822167	0.821312	0.826655	0.830811	0.829786	0.82935	0.830134	0.846485	0.828041	0.830423	0.82951	0.830128	0.829372	0.824971	0.823354	0.822281	0.830976	0.830327	0.827553	0.829958
H-R114	0.828205	0.798978	0.827365	0.812157	0.817279	0.801405	0.793587	0.80542	0.825537	0.827807	0.828015	0.838156	0.840114	0.844468	1	0.847004	0.865438	0.839272	0.832047	0.835803	0.830734	0.831137	0.802879	0.835979	0.827289	0.830533	0.8306	0.826822	0.830181	0.823726	0.823584	0.826299	0.828383	0.827312	0.824236	0.824158	0.827038	0.824582	0.827158	0.824995	0.82919	0.825555	0.822977	0.827788	0.826636	0.83238	0.827484	0.823547	0.82886
H-R115	0.826019	0.802419	0.829086	0.813143	0.817576	0.802178	0.79301	0.804104	0.824826	0.823131	0.824539	0.833445	0.841921	0.845263	0.847004	1	0.843233	0.8414	0.832394	0.832155	0.830464	0.832404	0.807663	0.832371	0.827672	0.826008	0.827157	0.824025	0.827376	0.822802	0.820594	0.827742	0.827515	0.828921	0.830567	0.830598	0.830318	0.826672	0.828008	0.826406	0.826802	0.827225	0.822337	0.82407	0.822754	0.830279	0.830339	0.827039	0.827136
H-R116	0.830171	0.801708	0.828798	0.816722	0.816939	0.797291	0.791314	0.803157	0.82687	0.823995	0.829638	0.835783	0.854217	0.844231	0.865438	0.843233	1	0.840387	0.835098	0.833502	0.826607	0.833	0.805093	0.833979	0.827886	0.830591	0.82837	0.825797	0.828831	0.824776	0.82385	0.831324	0.829958	0.830824	0.829682	0.825372	0.829642	0.82921	0.83019	0.826756	0.830613	0.826996	0.825165	0.825979	0.823245	0.831397	0.829739	0.82667	0.829643
H-R117	0.829106	0.800581	0.826348	0.811446	0.816281	0.825919	0.793388	0.809051	0.827097	0.825243	0.826666	0.832539	0.845933	0.851811	0.839272	0.8414	0.840387	1	0.829894	0.830683	0.848772	0.827644	0.803473	0.834681	0.826307	0.829266	0.832301	0.824569	0.827454	0.824777	0.826199	0.829926	0.831473	0.833439	0.84716	0.831953	0.827949	0.828666	0.831411	0.832247	0.83827	0.831493	0.827813	0.825446	0.824988	0.831415	0.826867	0.826863	0.827218
H-R118	0.832459	0.799981	0.830635	0.811283	0.819193	0.798105	0.801217	0.808669	0.824244	0.831244	0.832547	0.832828	0.832997	0.834879	0.832047	0.832394	0.835098	0.829894	1	0.827928	0.825605	0.833369	0.801944	0.834057	0.825576	0.831333	0.828798	0.823133	0.831462	0.825544	0.825268	0.830241	0.828926	0.827674	0.824878	0.826173	0.826152	0.828096	0.831499	0.825324	0.829292	0.826414	0.822386	0.828622	0.827696	0.830865	0.829623	0.827733	0.832013
H-R119	0.830185	0.80057	0.831414	0.817499	0.818537	0.802984	0.790772	0.804549	0.826861	0.828405	0.826047	0.832567	0.834076	0.832411	0.835803	0.832155	0.833502	0.830683	0.827928	1	0.847784	0.838762	0.808196	0.832466	0.832301	0.830224	0.82666	0.825879	0.830359	0.823678	0.825017	0.831581	0.831476	0.832881	0.838218	0.830861	0.831908	0.830381	0.832569	0.835979	0.835156	0.839731	0.827442	0.826258	0.824724	0.834118	0.829555	0.828514	0.83026
H-R120	0.830379	0.800358	0.828617	0.81291	0.820366	0.819751	0.792518	0.803396	0.822897	0.823035	0.825404	0.832937	0.827636	0.829035	0.830734	0.830464	0.826607	0.848772	0.825605	0.847784	1	0.830405	0.804665	0.83054	0.828878	0.829002	0.82856	0.827012	0.828396	0.821953	0.823689	0.83149	0.834475	0.833877	0.844297	0.830288	0.831219	0.831676	0.830024	0.838257	0.834381	0.832265	0.827065	0.825871	0.824805	0.831501	0.82797	0.826021	0.827628
H-R121	0.829683	0.804226	0.833439	0.819014	0.818638	0.800518	0.795187	0.807522	0.829115	0.830526	0.8251	0.830233	0.833924	0.832806	0.831137	0.832404	0.833	0.827644	0.833369	0.838762	0.830405	1	0.805372	0.832608	0.838417	0.82984	0.831439	0.830936	0.828963	0.823105	0.82319	0.828327	0.827777	0.828418	0.825831	0.827657	0.833422	0.828493	0.830441	0.828841	0.827401	0.825844	0.827489	0.831856	0.825939	0.830222	0.830117	0.830339	0.830482
H-R122	0.802128	0.8098	0.806669	0.806503	0.810226	0.805382	0.808297	0.801402	0.798291	0.795324	0.797357	0.803958	0.804683	0.807815	0.802879	0.807663	0.805093	0.803473	0.801944	0.808196	0.804665	0.805372	1	0.806681	0.804819	0.802968	0.802692	0.791623	0.802581	0.795964	0.799473	0.811762	0.812825	0.81065	0.810915	0.819023	0.818431	0.812635	0.813996	0.814574	0.810878	0.809125	0.795578	0.793308	0.790176	0.803826	0.807336	0.802034	0.805484
H-R123	0.827025	0.806601	0.830479	0.814591	0.820607	0.799986	0.795862	0.805776	0.829774	0.829812	0.826317	0.831975	0.832826	0.840087	0.835979	0.832371	0.833979	0.834681	0.834057	0.832466	0.83054	0.832608	0.806681	1	0.834768	0.833583	0.831079	0.831688	0.835035	0.824754	0.826126	0.827629	0.83057	0.828195	0.829087	0.826175	0.829882	0.828786	0.82913	0.829971	0.829379	0.83158	0.827755	0.829448	0.825794	0.83093	0.832544	0.832465	0.830933
H-R124	0.826144	0.806577	0.836477	0.816546	0.822145	0.799521	0.797879	0.810277	0.83349	0.832964	0.830743	0.828568	0.82988	0.830876	0.827289	0.827672	0.827886	0.826307	0.825576	0.832301	0.828878	0.838417	0.804819	0.834768	1	0.82657	0.829921	0.830638	0.833294	0.819849	0.822936	0.826394	0.830559	0.826622	0.825411	0.826343	0.833526	0.830097	0.829574	0.82751	0.829037	0.82409	0.828636	0.833466	0.824613	0.829413	0.83631	0.844026	0.830165
H-R125	0.835196	0.799561	0.832058	0.813419	0.820397	0.799395	0.796997	0.806037	0.825055	0.827339	0.830057	0.830003	0.827618	0.82962	0.830533	0.826008	0.830591	0.829266	0.831333	0.830224	0.829002	0.82984	0.802968	0.833583	0.82657	1	0.834296	0.831202	0.83134	0.823069	0.828004	0.829648	0.828633	0.829841	0.826101	0.829769	0.830781	0.835084	0.830833	0.832456	0.828463	0.83276	0.823265	0.830636	0.823632	0.830392	0.829837	0.826184	0.832763
H-R126	0.831052	0.799358	0.828071	0.812141	0.819579	0.803238	0.796825	0.809694	0.829865	0.829213	0.832503	0.830927	0.831647	0.827877	0.8306	0.827157	0.82837	0.832301	0.828798	0.82666	0.82856	0.831439	0.802692	0.831079	0.829921	0.834296	1	0.839142	0.830972	0.824495	0.825104	0.829108	0.829366	0.830992	0.828714	0.829202	0.827345	0.828967	0.829341	0.828016	0.830411	0.826679	0.825512	0.830651	0.826595	0.831828	0.829172	0.829213	0.831888
H-R127	0.824415	0.791408	0.825095	0.804189	0.812911	0.785686	0.776749	0.792327	0.829173	0.828651	0.822591	0.828129	0.826668	0.827239	0.826822	0.824025	0.825797	0.824569	0.823133	0.825879	0.827012	0.830936	0.791623	0.831688	0.830638	0.831202	0.839142	1	0.834115	0.831993	0.832967	0.82356	0.822982	0.823631	0.821465	0.821314	0.826262	0.821652	0.823338	0.823248	0.823203	0.821388	0.839304	0.83728	0.843388	0.8333	0.82655	0.826132	0.8271
H-R128	0.827438	0.795019	0.833127	0.810894	0.819513	0.793614	0.78553	0.802159	0.830658	0.83258	0.827457	0.831089	0.829076	0.83141	0.830181	0.827376	0.828831	0.827454	0.831462	0.830359	0.828396	0.828963	0.802581	0.835035	0.833294	0.83134	0.830972	0.834115	1	0.836563	0.84263	0.828938	0.830721	0.828475	0.828041	0.827793	0.831258	0.82948	0.829982	0.830551	0.828845	0.827814	0.836994	0.837699	0.832353	0.829599	0.829862	0.825886	0.833892
H-R129	0.823525	0.782518	0.828651	0.804743	0.813251	0.780926	0.771573	0.79856	0.82237	0.826147	0.816093	0.825108	0.826194	0.822167	0.823726	0.822802	0.824776	0.824777	0.825544	0.823678	0.821953	0.823105	0.795964	0.824754	0.819849	0.823069	0.824495	0.831993	0.836563	1	0.866168	0.843805	0.842038	0.845669	0.84193	0.838578	0.844061	0.837264	0.863286	0.839454	0.838631	0.839383	0.849189	0.837678	0.845266	0.829328	0.821453	0.819782	0.821685
H-R130	0.826005	0.782681	0.82661	0.804411	0.813112	0.785882	0.774957	0.794938	0.824931	0.828633	0.820325	0.826139	0.826256	0.821312	0.823584	0.820594	0.82385	0.826199	0.825268	0.825017	0.823689	0.82319	0.799473	0.826126	0.822936	0.828004	0.825104	0.832967	0.84263	0.866168	1	0.843734	0.844034	0.842392	0.836549	0.841537	0.843879	0.839054	0.842125	0.873528	0.838358	0.836234	0.85122	0.851277	0.841992	0.832428	0.822707	0.820361	0.821976
H-R131	0.828792	0.800599	0.831719	0.815321	0.820532	0.79831	0.793869	0.808802	0.82148	0.824039	0.822735	0.830196	0.830931	0.826655	0.826299	0.827742	0.831324	0.829926	0.830241	0.831581	0.83149	0.828327	0.811762	0.827629	0.826394	0.829648	0.829108	0.82356	0.828938	0.843805	0.843734	1	0.851155	0.852158	0.848871	0.851242	0.851099	0.851304	0.853718	0.852161	0.861225	0.847372	0.834114	0.828107	0.826296	0.840012	0.827468	0.828657	0.826226
H-R132	0.828692	0.799002	0.836207	0.81634	0.822302	0.805775	0.793299	0.807463	0.824286	0.827068	0.825186	0.830893	0.835188	0.830811	0.828383	0.827515	0.829958	0.831473	0.828926	0.831476	0.834475	0.827777	0.812825	0.83057	0.830559	0.828633	0.829366	0.822982	0.830721	0.842038	0.844034	0.851155	1	0.858036	0.845413	0.850047	0.853554	0.848829	0.850762	0.859765	0.862232	0.852954	0.831437	0.825886	0.825262	0.831303	0.831118	0.825824	0.829338
H-R133	0.830645	0.797694	0.833249	0.817968	0.820678	0.809307	0.795651	0.804738	0.826575	0.824472	0.827113	0.829294	0.834119	0.829786	0.827312	0.828921	0.830824	0.833439	0.827674	0.832881	0.833877	0.828418	0.81065	0.828195	0.826622	0.829841	0.830992	0.823631	0.828475	0.845669	0.842392	0.852158	0.858036	1	0.861889	0.857239	0.857629	0.850287	0.851963	0.855673	0.850771	0.852797	0.853696	0.827151	0.823811	0.834976	0.827628	0.827907	0.828157
H-R134	0.830111	0.798161	0.835454	0.818699	0.820204	0.818664	0.793401	0.803087	0.824339	0.820971	0.822724	0.828995	0.834181	0.82935	0.824236	0.830567	0.829682	0.84716	0.824878	0.838218	0.844297	0.825831	0.810915	0.829087	0.825411	0.826101	0.828714	0.821465	0.828041	0.84193	0.836549	0.848871	0.845413	0.861889	1	0.850327	0.844925	0.848807	0.847457	0.855869	0.852502	0.85607	0.840503	0.824237	0.824544	0.835583	0.826397	0.82851	0.82575
H-R135	0.828845	0.797948	0.831625	0.812938	0.817394	0.799912	0.794286	0.804124	0.824218	0.823585	0.823859	0.828874	0.830884	0.830134	0.824158	0.830598	0.825372	0.831953	0.826173	0.830861	0.830288	0.827657	0.819023	0.826175	0.826343	0.829769	0.829202	0.821314	0.827793	0.838578	0.841537	0.851242	0.850047	0.857239	0.850327	1	0.856169	0.854132	0.851455	0.857807	0.852413	0.847225	0.835528	0.826047	0.822519	0.834214	0.828195	0.826099	0.827506
H-R136	0.828632	0.798373	0.833523	0.816334	0.820433	0.798439	0.791873	0.80234	0.823549	0.82387	0.822091	0.83174	0.82986	0.846485	0.827038	0.830318	0.829642	0.827949	0.826152	0.831908	0.831219	0.833422	0.818431	0.829882	0.833526	0.830781	0.827345	0.826262	0.831258	0.844061	0.843879	0.851099	0.853554	0.857629	0.844925	0.856169	1	0.848966	0.852337	0.855019	0.84831	0.847915	0.832559	0.829184	0.825397	0.832173	0.827555	0.82481	0.827854
H-R137	0.832412	0.800219	0.835517	0.817376	0.822048	0.798696	0.800297	0.805404	0.822809	0.82384	0.823627	0.834176	0.830006	0.828041	0.824582	0.826672	0.82921	0.828666	0.828096	0.830381	0.831676	0.828493	0.812635	0.828786	0.830097	0.835084	0.828967	0.821652	0.82948	0.837264	0.839054	0.851304	0.848829	0.850287	0.848807	0.854132	0.848966	1	0.858913	0.854431	0.852641	0.850189	0.836148	0.826212	0.823011	0.838057	0.827796	0.824551	0.829336
H-R138	0.827555	0.800446	0.83514	0.815357	0.821306	0.800819	0.793866	0.805597	0.824513	0.824711	0.824968	0.832507	0.830902	0.830423	0.827158	0.828008	0.83019	0.831411	0.831499	0.832569	0.830024	0.830441	0.813996	0.82913	0.829574	0.830833	0.829341	0.823338	0.829982	0.863286	0.842125	0.853718	0.850762	0.851963	0.847457	0.851455	0.852337	0.858913	1	0.853078	0.850393	0.852383	0.834361	0.829315	0.827002	0.835506	0.829249	0.829613	0.832135
H-R139	0.827968	0.798565	0.834451	0.814657	0.821541	0.804829	0.793263	0.801972	0.824165	0.823866	0.822742	0.828993	0.830576	0.82951	0.824995	0.826406	0.826756	0.832247	0.825324	0.835979	0.838257	0.828841	0.814574	0.829971	0.82751	0.832456	0.828016	0.823248	0.830551	0.839454	0.873528	0.852161	0.859765	0.855673	0.855869	0.857807	0.855019	0.854431	0.853078	1	0.851099	0.857718	0.833345	0.827383	0.825444	0.834932	0.829323	0.82592	0.828973
H-R140	0.832135	0.797312	0.836376	0.815037	0.819819	0.799489	0.793978	0.806977	0.82591	0.826206	0.826252	0.830382	0.83783	0.830128	0.82919	0.826802	0.830613	0.83827	0.829292	0.835156	0.834381	0.827401	0.810878	0.829379	0.829037	0.828463	0.830411	0.823203	0.828845	0.838631	0.838358	0.861225	0.862232	0.850771	0.852502	0.852413	0.84831	0.852641	0.850393	0.851099	1	0.85333	0.836311	0.82859	0.825775	0.839939	0.828714	0.830416	0.828542
H-R141	0.828677	0.797952	0.835967	0.814564	0.821353	0.80196	0.794381	0.803995	0.822491	0.822469	0.821038	0.833847	0.82808	0.829372	0.825555	0.827225	0.826996	0.831493	0.826414	0.839731	0.832265	0.825844	0.809125	0.83158	0.82409	0.83276	0.826679	0.821388	0.827814	0.839383	0.836234	0.847372	0.852954	0.852797	0.85607	0.847225	0.847915	0.850189	0.852383	0.857718	0.85333	1	0.829151	0.824092	0.822933	0.833951	0.82779	0.825082	0.827503
H-R142	0.825792	0.783813	0.82493	0.805263	0.811173	0.786639	0.777404	0.795112	0.834072	0.830104	0.823531	0.825499	0.830956	0.824971	0.822977	0.822337	0.825165	0.827813	0.822386	0.827442	0.827065	0.827489	0.795578	0.827755	0.828636	0.823265	0.825512	0.839304	0.836994	0.849189	0.85122	0.834114	0.831437	0.853696	0.840503	0.835528	0.832559	0.836148	0.834361	0.833345	0.836311	0.829151	1	0.846055	0.843764	0.840741	0.827547	0.830221	0.822058
H-R143	0.831291	0.790314	0.827646	0.804357	0.819651	0.788693	0.780154	0.80001	0.833872	0.840358	0.828593	0.82813	0.825686	0.823354	0.827788	0.82407	0.825979	0.825446	0.828622	0.826258	0.825871	0.831856	0.793308	0.829448	0.833466	0.830636	0.830651	0.83728	0.837699	0.837678	0.851277	0.828107	0.825886	0.827151	0.824237	0.826047	0.829184	0.826212	0.829315	0.827383	0.82859	0.824092	0.846055	1	0.84298	0.828548	0.831249	0.832563	0.826757
H-R144	0.827623	0.781757	0.827251	0.79831	0.808637	0.776679	0.76888	0.803194	0.829819	0.826623	0.821466	0.826205	0.824473	0.822281	0.826636	0.822754	0.823245	0.824988	0.827696	0.824724	0.824805	0.825939	0.790176	0.825794	0.824613	0.823632	0.826595	0.843388	0.832353	0.845266	0.841992	0.826296	0.825262	0.823811	0.824544	0.822519	0.825397	0.823011	0.827002	0.825444	0.825775	0.822933	0.843764	0.84298	1	0.828338	0.82599	0.825378	0.821565
H-R145	0.830731	0.797775	0.828532	0.808841	0.818671	0.801437	0.795757	0.805087	0.827838	0.826508	0.828385	0.832781	0.831397	0.830976	0.83238	0.830279	0.831397	0.831415	0.830865	0.834118	0.831501	0.830222	0.803826	0.83093	0.829413	0.830392	0.831828	0.8333	0.829599	0.829328	0.832428	0.840012	0.831303	0.834976	0.835583	0.834214	0.832173	0.838057	0.835506	0.834932	0.839939	0.833951	0.840741	0.828548	0.828338	1	0.828754	0.832742	0.829035
H-R146	0.826938	0.804282	0.832558	0.815026	0.822329	0.798459	0.798371	0.807818	0.833033	0.834173	0.828356	0.828588	0.830017	0.830327	0.827484	0.830339	0.829739	0.826867	0.829623	0.829555	0.82797	0.830117	0.807336	0.832544	0.83631	0.829837	0.829172	0.82655	0.829862	0.821453	0.822707	0.827468	0.831118	0.827628	0.826397	0.828195	0.827555	0.827796	0.829249	0.829323	0.828714	0.82779	0.827547	0.831249	0.82599	0.828754	1	0.839389	0.832662
H-R147	0.825082	0.804611	0.831753	0.814078	0.820827	0.798181	0.796286	0.810113	0.832612	0.829927	0.829791	0.828587	0.830731	0.827553	0.823547	0.827039	0.82667	0.826863	0.827733	0.828514	0.826021	0.830339	0.802034	0.832465	0.844026	0.826184	0.829213	0.826132	0.825886	0.819782	0.820361	0.828657	0.825824	0.827907	0.82851	0.826099	0.82481	0.824551	0.829613	0.82592	0.830416	0.825082	0.830221	0.832563	0.825378	0.832742	0.839389	1	0.830595
H-R148	0.829705	0.800685	0.83218	0.812997	0.820703	0.799525	0.796017	0.809227	0.830097	0.830549	0.829799	0.831279	0.828837	0.829958	0.82886	0.827136	0.829643	0.827218	0.832013	0.83026	0.827628	0.830482	0.805484	0.830933	0.830165	0.832763	0.831888	0.8271	0.833892	0.821685	0.821976	0.826226	0.829338	0.828157	0.82575	0.827506	0.827854	0.829336	0.832135	0.828973	0.828542	0.827503	0.822058	0.826757	0.821565	0.829035	0.832662	0.830595	1
H-R149	0.824627	0.803663	0.82767	0.811293	0.818151	0.802989	0.804505	0.811303	0.823969	0.824855	0.826363	0.824497	0.821642	0.824229	0.824715	0.821535	0.825452	0.822602	0.825855	0.822199	0.824741	0.828044	0.806635	0.826743	0.826198	0.825666	0.827069	0.81823	0.825434	0.816774	0.816342	0.823172	0.825572	0.823248	0.820032	0.821684	0.823202	0.823816	0.826218	0.822968	0.825759	0.822451	0.814793	0.820635	0.814427	0.824343	0.827839	0.826494	0.844998
H-R150	0.826492	0.801931	0.829439	0.81039	0.818015	0.804871	0.801405	0.810389	0.828691	0.827211	0.829257	0.824808	0.827338	0.831455	0.824561	0.824979	0.824642	0.825421	0.824296	0.8276	0.828069	0.828751	0.806706	0.828926	0.835736	0.826327	0.828175	0.820848	0.830158	0.815322	0.819312	0.822466	0.82248	0.825984	0.82535	0.826251	0.829427	0.823652	0.824766	0.825188	0.826935	0.82281	0.821915	0.827941	0.815329	0.827805	0.830885	0.833387	0.836602
H-R151	0.823089	0.793293	0.833525	0.811899	0.815853	0.790529	0.784464	0.798637	0.825456	0.830552	0.825291	0.826729	0.826788	0.824771	0.823363	0.826672	0.826415	0.824615	0.823489	0.827753	0.825802	0.83134	0.797067	0.829296	0.829978	0.82448	0.825199	0.833556	0.831663	0.829195	0.839782	0.825153	0.822577	0.823463	0.827397	0.82326	0.823796	0.826299	0.825509	0.824788	0.826309	0.823175	0.833996	0.835246	0.8277	0.832545	0.828595	0.828971	0.824689
H-R152	0.829146	0.789278	0.824761	0.804846	0.814385	0.788298	0.780229	0.799215	0.82618	0.834366	0.825868	0.832094	0.830213	0.829621	0.829722	0.825461	0.831419	0.82891	0.832803	0.826464	0.826882	0.827745	0.792429	0.833483	0.825866	0.835438	0.829434	0.83664	0.842269	0.847211	0.844025	0.830493	0.827617	0.830528	0.827703	0.82787	0.832283	0.829447	0.833491	0.829541	0.828705	0.828042	0.845771	0.838851	0.842137	0.834331	0.826535	0.824796	0.825824
H-R153	0.822847	0.78468	0.828576	0.803676	0.816127	0.776836	0.771468	0.788464	0.83307	0.842195	0.821903	0.822992	0.820019	0.819623	0.823983	0.819988	0.818195	0.821054	0.819238	0.821924	0.820211	0.824881	0.780673	0.826763	0.82541	0.821853	0.823642	0.840866	0.832265	0.844462	0.845469	0.820353	0.820591	0.821116	0.819075	0.819378	0.821271	0.820471	0.820237	0.823246	0.820334	0.81863	0.846735	0.85034	0.852341	0.827994	0.826057	0.8227	0.819181
H-R154	0.829203	0.787198	0.822663	0.802679	0.811988	0.787334	0.783229	0.799902	0.830461	0.82816	0.822255	0.825918	0.828004	0.826491	0.826674	0.822478	0.824797	0.830182	0.823467	0.82676	0.824889	0.825417	0.793478	0.82883	0.822411	0.828012	0.828623	0.831041	0.827294	0.827657	0.827985	0.824471	0.82477	0.827042	0.827016	0.8259	0.825214	0.825096	0.827068	0.82543	0.831532	0.826522	0.829987	0.830445	0.842405	0.832807	0.823052	0.822838	0.823444
H-R155	0.800403	0.810346	0.808129	0.800949	0.804753	0.793954	0.802125	0.801167	0.805463	0.801807	0.805295	0.808646	0.806727	0.808534	0.804299	0.806664	0.807569	0.803635	0.804662	0.807545	0.805686	0.809011	0.816382	0.808459	0.817163	0.805689	0.805936	0.799768	0.802988	0.792167	0.790744	0.807328	0.806137	0.803804	0.804047	0.805742	0.805941	0.807532	0.806035	0.808801	0.805084	0.805096	0.794077	0.795693	0.795363	0.806003	0.814942	0.812965	0.808668
H-R156	0.825909	0.784319	0.826392	0.801529	0.811912	0.784045	0.778928	0.800533	0.829231	0.833815	0.824641	0.824839	0.825303	0.820866	0.823581	0.821389	0.821681	0.825069	0.823499	0.824016	0.821104	0.824127	0.789132	0.828102	0.83229	0.823039	0.827718	0.835256	0.833233	0.835371	0.83279	0.824836	0.824163	0.824581	0.822615	0.822961	0.824166	0.82276	0.822889	0.822748	0.826627	0.820313	0.838908	0.843396	0.844577	0.832286	0.828541	0.830867	0.823203
H-R157	0.83062	0.80192	0.828844	0.81179	0.818786	0.797529	0.798196	0.805792	0.831871	0.836005	0.828821	0.839892	0.825186	0.829804	0.834089	0.824669	0.828636	0.828949	0.831163	0.828486	0.826866	0.830645	0.802559	0.830079	0.835046	0.835583	0.829702	0.828799	0.826147	0.8212	0.822064	0.826659	0.827235	0.82807	0.823056	0.825457	0.828155	0.830019	0.828297	0.827711	0.827632	0.826938	0.828369	0.8338	0.823807	0.829086	0.834186	0.836716	0.829448
H-R158	0.825939	0.7937	0.827489	0.809841	0.816148	0.7896	0.78477	0.80188	0.831237	0.831534	0.824645	0.831297	0.831285	0.8277	0.828167	0.827652	0.829009	0.82783	0.829784	0.828353	0.827687	0.827806	0.799276	0.831487	0.830729	0.828699	0.829041	0.834112	0.841002	0.84312	0.843847	0.826996	0.827881	0.829061	0.828033	0.824052	0.826167	0.828986	0.830714	0.826573	0.826373	0.824799	0.838808	0.837469	0.830487	0.833382	0.83572	0.833901	0.827755
H-R159	0.827466	0.800827	0.830917	0.814476	0.818712	0.799312	0.792158	0.806487	0.829677	0.833533	0.826449	0.829187	0.829427	0.829881	0.829433	0.830121	0.830398	0.829307	0.830394	0.832479	0.829528	0.833445	0.803278	0.831904	0.833432	0.830633	0.829748	0.830051	0.833296	0.828716	0.826886	0.826553	0.826809	0.825967	0.828397	0.82656	0.828644	0.828465	0.829634	0.825542	0.827646	0.826789	0.825557	0.832663	0.828795	0.832409	0.830904	0.834474	0.829107
H-R160	0.825462	0.797689	0.828117	0.807185	0.816382	0.788179	0.790754	0.800543	0.832239	0.830574	0.824178	0.825417	0.826509	0.823704	0.823452	0.825736	0.822825	0.824012	0.823343	0.825485	0.822402	0.833867	0.794482	0.829179	0.832003	0.826265	0.828457	0.831596	0.827648	0.829455	0.831536	0.824798	0.824201	0.824928	0.824289	0.823408	0.82422	0.824034	0.823337	0.825913	0.823451	0.820823	0.832363	0.834057	0.832327	0.833885	0.838355	0.830453	0.824413
H-R161	0.82396	0.786141	0.824014	0.79928	0.811096	0.77704	0.771034	0.794738	0.830931	0.839874	0.822209	0.823347	0.82193	0.818836	0.824097	0.820353	0.819581	0.820185	0.820255	0.82148	0.820678	0.823196	0.780594	0.828354	0.827171	0.821399	0.825831	0.84219	0.832941	0.848321	0.839213	0.820287	0.820806	0.820133	0.818091	0.817307	0.820291	0.819411	0.819069	0.819895	0.821108	0.818299	0.843202	0.835575	0.852099	0.833955	0.828047	0.82406	0.823459
H-R163	0.823328	0.784002	0.825058	0.799036	0.8112	0.78194	0.773349	0.795843	0.835374	0.844848	0.82396	0.823344	0.82068	0.819184	0.823456	0.818738	0.819525	0.820401	0.819408	0.822864	0.819635	0.827506	0.781725	0.827455	0.833785	0.819445	0.825555	0.841803	0.83104	0.836776	0.839369	0.820261	0.819583	0.820276	0.818825	0.816232	0.821515	0.818368	0.819313	0.81974	0.82058	0.817387	0.83881	0.846847	0.845813	0.82979	0.832069	0.82998	0.826036
H-R164	0.823538	0.792814	0.825251	0.800397	0.811386	0.782755	0.776203	0.800895	0.827719	0.835084	0.821461	0.822295	0.821379	0.820236	0.821958	0.820996	0.819154	0.821319	0.821065	0.822153	0.819636	0.827873	0.787444	0.828774	0.8375	0.820915	0.824672	0.838075	0.829277	0.84055	0.847372	0.821479	0.821829	0.820549	0.818766	0.81982	0.820958	0.820171	0.820172	0.821719	0.823529	0.817838	0.841706	0.843112	0.836064	0.827955	0.836484	0.834507	0.822206
H-R165	0.823302	0.792847	0.825162	0.799991	0.811287	0.782481	0.776042	0.800783	0.827815	0.835093	0.821562	0.822211	0.821281	0.820215	0.822209	0.820843	0.819199	0.821235	0.821098	0.822119	0.81952	0.827926	0.787486	0.828728	0.837425	0.820934	0.824908	0.838178	0.829279	0.840624	0.846994	0.821227	0.821817	0.820542	0.818817	0.819807	0.820914	0.819983	0.819887	0.821732	0.823483	0.817915	0.841708	0.842826	0.836269	0.82806	0.836235	0.834452	0.822156
H-R166	0.824196	0.799638	0.828833	0.812686	0.818367	0.79802	0.790321	0.803972	0.836982	0.836465	0.828754	0.826319	0.825741	0.824534	0.824784	0.824467	0.825659	0.827494	0.825249	0.828015	0.827692	0.833666	0.796982	0.831216	0.839509	0.824107	0.829975	0.832446	0.826672	0.825374	0.823848	0.828711	0.82512	0.824412	0.825326	0.823319	0.825039	0.823272	0.825908	0.823254	0.826763	0.820856	0.835577	0.843305	0.831586	0.831085	0.837571	0.845805	0.828318
H-R167	0.827748	0.801916	0.83564	0.815224	0.822645	0.802349	0.796005	0.808003	0.82764	0.830264	0.828114	0.827174	0.830991	0.825886	0.825121	0.827555	0.827463	0.828702	0.830817	0.825231	0.825165	0.829703	0.803609	0.829873	0.83135	0.825121	0.832906	0.823269	0.827813	0.826456	0.824632	0.832358	0.834141	0.835717	0.83185	0.830884	0.831336	0.829164	0.832525	0.828445	0.832384	0.82894	0.826208	0.827274	0.825139	0.829159	0.830488	0.831354	0.828447
H-R168	0.812298	0.812925	0.820439	0.812765	0.810883	0.801	0.794638	0.811373	0.818662	0.820184	0.816862	0.814478	0.813778	0.816216	0.814574	0.815194	0.816098	0.810862	0.812699	0.816393	0.812936	0.818453	0.811129	0.818693	0.828708	0.814712	0.81387	0.810107	0.813329	0.802118	0.80642	0.813617	0.81363	0.810611	0.811046	0.812012	0.812961	0.813781	0.81238	0.816922	0.816212	0.811945	0.805235	0.81115	0.802641	0.812393	0.823704	0.824761	0.817032
H-R169	0.811464	0.802343	0.816968	0.814471	0.810477	0.794908	0.792368	0.791624	0.825226	0.830481	0.81502	0.815502	0.81675	0.814834	0.813488	0.813111	0.814747	0.812696	0.815392	0.81738	0.812858	0.821946	0.796681	0.822001	0.825524	0.814007	0.815136	0.815088	0.821137	0.813232	0.814311	0.813835	0.812811	0.811977	0.811126	0.810537	0.812456	0.810945	0.815081	0.812496	0.811817	0.810357	0.815026	0.82249	0.816315	0.813784	0.826966	0.821927	0.817219
H-R170	0.824074	0.793238	0.825598	0.808875	0.816362	0.78893	0.78113	0.798503	0.828747	0.828308	0.82264	0.830027	0.827157	0.825952	0.828279	0.828016	0.82542	0.825977	0.83333	0.826084	0.825566	0.82742	0.793416	0.829526	0.828615	0.822236	0.82665	0.837397	0.833357	0.831583	0.833073	0.826129	0.823563	0.821812	0.821505	0.822448	0.82291	0.822989	0.824309	0.822275	0.82504	0.819495	0.843599	0.831419	0.838918	0.828674	0.830313	0.828705	0.825556
H-R171	0.808242	0.794316	0.810417	0.798942	0.806691	0.799655	0.792841	0.801691	0.808733	0.808071	0.808002	0.81239	0.807848	0.809701	0.810543	0.808457	0.810488	0.810834	0.810128	0.809477	0.808886	0.81114	0.799333	0.811674	0.812919	0.809554	0.813762	0.800922	0.809215	0.796862	0.796747	0.809483	0.809953	0.809991	0.80652	0.808734	0.810275	0.808794	0.810281	0.808965	0.809131	0.808156	0.796246	0.806499	0.799329	0.808413	0.811486	0.809377	0.812511
H-R172	0.825534	0.798137	0.824225	0.808899	0.815686	0.800225	0.792738	0.805643	0.826374	0.823213	0.825614	0.824623	0.82637	0.824337	0.82373	0.823526	0.823697	0.8259	0.824078	0.826697	0.825166	0.82845	0.79905	0.828153	0.826479	0.823949	0.829619	0.822072	0.824403	0.817377	0.818281	0.825728	0.826176	0.827699	0.82658	0.826254	0.825467	0.826068	0.829202	0.827576	0.829645	0.823855	0.820693	0.823594	0.816225	0.828739	0.825989	0.828978	0.829051
H-R173	0.808664	0.795927	0.81032	0.799048	0.80042	0.790556	0.789199	0.808672	0.809364	0.805568	0.808348	0.809001	0.811609	0.80918	0.808798	0.809542	0.810703	0.809607	0.811328	0.809871	0.807599	0.811741	0.800492	0.811308	0.811073	0.80874	0.8109	0.808953	0.810549	0.804136	0.803778	0.80874	0.809397	0.809333	0.807654	0.810145	0.808056	0.807186	0.810333	0.805988	0.8097	0.807322	0.80402	0.801727	0.801192	0.812673	0.811379	0.811012	0.812027
H-R174	0.816478	0.795527	0.817406	0.801413	0.811121	0.794646	0.794359	0.803865	0.817777	0.819012	0.815078	0.815338	0.81971	0.814584	0.815472	0.816346	0.815084	0.815876	0.815319	0.814452	0.812621	0.818194	0.798035	0.817719	0.817903	0.815442	0.819714	0.811991	0.818449	0.811427	0.811387	0.813907	0.815666	0.816161	0.814338	0.816547	0.81475	0.813505	0.815907	0.8134	0.817003	0.812533	0.811316	0.81646	0.80885	0.817505	0.818144	0.81951	0.817218
H-R175	0.826074	0.796694	0.825158	0.809987	0.816167	0.798851	0.792331	0.804797	0.826329	0.822944	0.823735	0.826438	0.83049	0.825423	0.824388	0.825516	0.825056	0.827042	0.824687	0.824541	0.824554	0.831907	0.801587	0.830612	0.827566	0.82543	0.831014	0.824985	0.824662	0.819454	0.818908	0.823919	0.824992	0.827554	0.824635	0.826241	0.826441	0.825497	0.827553	0.824433	0.828307	0.825193	0.825145	0.825202	0.819467	0.828045	0.826686	0.826043	0.828566
H-R176	0.827877	0.789101	0.823293	0.804752	0.812375	0.787274	0.78071	0.794043	0.827362	0.827261	0.823558	0.824156	0.822452	0.821941	0.823795	0.822282	0.823075	0.824847	0.823959	0.82291	0.823569	0.826015	0.790374	0.829033	0.825272	0.826718	0.828766	0.833357	0.827435	0.827537	0.835752	0.823769	0.822685	0.824044	0.821653	0.822228	0.823774	0.823716	0.824993	0.823027	0.824409	0.821613	0.823925	0.836756	0.835201	0.827276	0.824795	0.823831	0.825287
H-R177	0.825363	0.794599	0.820937	0.806803	0.813723	0.797317	0.790768	0.801948	0.825572	0.821566	0.82177	0.823981	0.82497	0.822373	0.821731	0.822483	0.823102	0.82415	0.824691	0.823276	0.822205	0.825396	0.798088	0.826122	0.823794	0.824535	0.826914	0.820046	0.821491	0.814405	0.81816	0.820296	0.821436	0.823647	0.821374	0.823058	0.821615	0.820495	0.8225	0.822518	0.825667	0.820964	0.820748	0.823317	0.818072	0.825611	0.82451	0.825462	0.824589
H-R178	0.825164	0.798023	0.825924	0.808716	0.815021	0.796739	0.788887	0.803843	0.823642	0.825368	0.822782	0.824458	0.826184	0.824894	0.824358	0.824074	0.824602	0.825076	0.828179	0.826313	0.822921	0.828379	0.801735	0.827812	0.825251	0.825386	0.827149	0.822785	0.824697	0.820115	0.820423	0.825969	0.824888	0.824544	0.821392	0.823306	0.825301	0.822753	0.825782	0.823881	0.825495	0.822587	0.821378	0.823156	0.819946	0.825658	0.826374	0.823172	0.824893
H-R179	0.825031	0.785638	0.822117	0.798359	0.809818	0.786666	0.775719	0.804679	0.826181	0.832486	0.820892	0.823885	0.824421	0.821197	0.826098	0.822254	0.822282	0.82605	0.820075	0.82271	0.821375	0.824917	0.789067	0.826551	0.823387	0.823943	0.829229	0.837993	0.835546	0.839596	0.841056	0.820527	0.821721	0.821543	0.820733	0.821142	0.821867	0.820303	0.820956	0.820958	0.824193	0.818687	0.841491	0.841051	0.832359	0.831372	0.823266	0.824052	0.824272
H-R180	0.824362	0.782755	0.821745	0.799955	0.811217	0.783397	0.778778	0.795282	0.823479	0.823474	0.818333	0.825665	0.8226	0.823268	0.826379	0.822709	0.8225	0.825132	0.820903	0.823631	0.82228	0.825822	0.787948	0.829095	0.823841	0.825031	0.827568	0.839532	0.826891	0.83163	0.833425	0.821383	0.822261	0.82153	0.821046	0.820679	0.822654	0.823259	0.821648	0.822826	0.822657	0.8203	0.838761	0.8389	0.839072	0.830124	0.823185	0.822521	0.825968
H-R181	0.825081	0.798299	0.827437	0.810043	0.815586	0.79916	0.79067	0.804184	0.825791	0.824942	0.823537	0.826806	0.826428	0.828096	0.827315	0.82524	0.827069	0.82798	0.829484	0.828555	0.827643	0.829196	0.802834	0.830539	0.828226	0.828994	0.829907	0.825846	0.826826	0.819501	0.81975	0.826927	0.826337	0.827693	0.823098	0.826605	0.827648	0.825909	0.83062	0.826185	0.82729	0.826667	0.819841	0.824093	0.818756	0.828235	0.82805	0.826284	0.832842
H-R182	0.824939	0.798185	0.825667	0.80939	0.81637	0.798519	0.789815	0.801616	0.8258	0.826233	0.822614	0.827926	0.827027	0.825918	0.826077	0.827353	0.826069	0.826863	0.826731	0.826822	0.826613	0.829871	0.801767	0.829217	0.827055	0.82692	0.828052	0.825837	0.826307	0.821936	0.820989	0.826091	0.824636	0.823856	0.824252	0.824061	0.826404	0.82351	0.826008	0.824139	0.82591	0.825007	0.824235	0.825605	0.821996	0.827558	0.82625	0.8253	0.825989
H-R183	0.826561	0.798293	0.82541	0.80955	0.815552	0.800861	0.796692	0.805189	0.825871	0.822818	0.824871	0.828075	0.828278	0.828397	0.826149	0.825842	0.825257	0.829545	0.825045	0.825988	0.823449	0.827443	0.801962	0.828955	0.826597	0.828013	0.829495	0.822443	0.825562	0.8176	0.816648	0.823572	0.825857	0.826898	0.825531	0.825911	0.825225	0.82722	0.826654	0.824964	0.829179	0.826478	0.821766	0.823033	0.817038	0.827873	0.828808	0.828904	0.82929
H-R184	0.827336	0.793309	0.823821	0.80478	0.815628	0.798867	0.788221	0.803773	0.825334	0.8279	0.825137	0.82675	0.826629	0.823546	0.824717	0.823438	0.824939	0.828604	0.824139	0.824492	0.825448	0.826083	0.795788	0.827332	0.824366	0.825671	0.829529	0.821626	0.830016	0.82364	0.825666	0.823108	0.825054	0.826559	0.824841	0.826677	0.824172	0.824694	0.826482	0.824384	0.827598	0.82351	0.823181	0.829478	0.820914	0.82915	0.823997	0.826496	0.827871
H-R185	0.821801	0.796224	0.824417	0.808516	0.814471	0.797911	0.789598	0.803164	0.823894	0.821463	0.820022	0.82615	0.825077	0.826049	0.827377	0.823928	0.826297	0.825708	0.827802	0.825707	0.824372	0.826577	0.799954	0.828558	0.825119	0.826304	0.827341	0.821853	0.825088	0.81789	0.816929	0.823275	0.823483	0.822962	0.821081	0.820623	0.824062	0.82317	0.826104	0.822816	0.824311	0.823016	0.816699	0.821168	0.818473	0.824228	0.825811	0.824119	0.827681
H-R186	0.827992	0.797503	0.825244	0.809151	0.815856	0.79885	0.793544	0.803431	0.827336	0.82504	0.825302	0.827592	0.827535	0.825211	0.826501	0.823668	0.824474	0.82904	0.825214	0.827305	0.825841	0.826921	0.801011	0.83077	0.8263	0.827424	0.829487	0.825973	0.826718	0.820862	0.820087	0.825666	0.824587	0.826607	0.825195	0.825864	0.824727	0.824785	0.826791	0.824489	0.8284	0.824458	0.823455	0.826439	0.820987	0.829443	0.828144	0.828318	0.82713
H-R187	0.824803	0.798103	0.826673	0.809993	0.815704	0.798254	0.792117	0.803727	0.823132	0.823784	0.822279	0.826325	0.82478	0.8281	0.827324	0.825153	0.825051	0.828478	0.824663	0.826143	0.827042	0.829144	0.802533	0.830408	0.828776	0.827232	0.8281	0.822667	0.82539	0.816702	0.817866	0.826513	0.825691	0.823794	0.822567	0.824819	0.82885	0.827073	0.829174	0.824713	0.825942	0.824617	0.817823	0.823272	0.817819	0.827072	0.825726	0.824962	0.829274
H-R188	0.823767	0.797413	0.825251	0.808238	0.814563	0.796289	0.788758	0.802813	0.822084	0.822769	0.821787	0.824026	0.823563	0.824401	0.825293	0.823913	0.825465	0.82379	0.828716	0.826514	0.824152	0.828988	0.801074	0.827686	0.826831	0.82681	0.828233	0.822301	0.824452	0.815986	0.819467	0.827211	0.826379	0.824299	0.821295	0.825735	0.826743	0.824944	0.827438	0.824529	0.825168	0.823253	0.816857	0.823485	0.818179	0.825332	0.827311	0.824271	0.826804
H-R189	0.820354	0.796272	0.824497	0.807354	0.813867	0.795358	0.787789	0.802196	0.824644	0.823212	0.819334	0.82528	0.824634	0.825948	0.823735	0.824379	0.824326	0.824407	0.823799	0.826306	0.822633	0.827224	0.800426	0.827485	0.827667	0.823821	0.825192	0.823943	0.828197	0.816167	0.817032	0.823373	0.822426	0.820669	0.82247	0.822093	0.823486	0.82275	0.822669	0.821876	0.823118	0.82069	0.818423	0.822369	0.817877	0.825468	0.825195	0.82363	0.8276
H-R190	0.82477	0.777764	0.819671	0.794485	0.80718	0.776735	0.765117	0.79667	0.82618	0.830413	0.819477	0.821542	0.823593	0.818406	0.822604	0.821112	0.818623	0.823625	0.819254	0.819353	0.819765	0.823513	0.780582	0.824875	0.821014	0.820947	0.828034	0.839854	0.837501	0.842162	0.839932	0.81878	0.818361	0.820817	0.81938	0.818477	0.819346	0.817895	0.818256	0.818461	0.821422	0.816335	0.846597	0.840428	0.855282	0.829083	0.820958	0.820124	0.81948
H-R191	0.824005	0.792121	0.824819	0.806405	0.813634	0.79269	0.783371	0.799397	0.826767	0.828306	0.822471	0.826342	0.823466	0.822885	0.825812	0.823807	0.824029	0.825574	0.824502	0.825392	0.826792	0.828677	0.795216	0.82771	0.827085	0.825029	0.829499	0.829814	0.832579	0.829992	0.830316	0.826373	0.82706	0.827648	0.82439	0.824981	0.827678	0.827719	0.829447	0.827709	0.827886	0.823929	0.824652	0.828857	0.829451	0.827699	0.825356	0.824157	0.826645
H-R192	0.807429	0.799605	0.809315	0.799824	0.805808	0.796695	0.79454	0.797969	0.808408	0.803687	0.806419	0.808172	0.810565	0.808642	0.808013	0.80715	0.807001	0.810966	0.807491	0.807038	0.807489	0.810554	0.805129	0.809548	0.809148	0.807306	0.811442	0.799549	0.808744	0.792158	0.792811	0.808382	0.809537	0.808601	0.806427	0.807721	0.806952	0.806729	0.808717	0.808067	0.808494	0.805894	0.7994	0.799239	0.795011	0.806873	0.810145	0.809164	0.809691
H-R193	0.821424	0.78652	0.822599	0.800778	0.81049	0.781344	0.776878	0.792176	0.826288	0.826204	0.818579	0.823125	0.822136	0.821082	0.822177	0.821267	0.820525	0.822391	0.821389	0.821363	0.82122	0.825761	0.78944	0.825984	0.823986	0.821754	0.824912	0.831673	0.831356	0.829057	0.827311	0.82077	0.821991	0.821845	0.818272	0.819698	0.821773	0.821022	0.82341	0.822321	0.821218	0.820465	0.832371	0.826532	0.837187	0.827146	0.822944	0.820438	0.821994
H-R194	0.788738	0.78982	0.790027	0.795065	0.79605	0.802929	0.808602	0.788746	0.789596	0.779772	0.788609	0.791769	0.791076	0.789478	0.790341	0.787788	0.788091	0.79108	0.788258	0.788831	0.788522	0.7922	0.802279	0.791374	0.791143	0.790409	0.794324	0.774152	0.783302	0.768066	0.770767	0.787219	0.787842	0.790419	0.789591	0.789558	0.789037	0.788428	0.789761	0.788726	0.790465	0.790245	0.773525	0.778199	0.765799	0.788507	0.789547	0.792223	0.792188
H-R195	0.824869	0.78265	0.821333	0.801488	0.81274	0.785068	0.777844	0.787232	0.825674	0.83095	0.820867	0.824895	0.822398	0.820899	0.824929	0.820133	0.821311	0.825028	0.820497	0.82395	0.823696	0.823392	0.787212	0.826558	0.823251	0.823767	0.828166	0.838237	0.838179	0.834767	0.842975	0.823074	0.822841	0.823013	0.820661	0.821787	0.82381	0.822188	0.822646	0.822973	0.824205	0.821209	0.844945	0.84057	0.831762	0.832265	0.823825	0.821329	0.823539
H-R196	0.82246	0.794903	0.824529	0.807626	0.814449	0.791471	0.786137	0.805367	0.825706	0.826087	0.819389	0.82462	0.825068	0.825309	0.824404	0.824017	0.823883	0.822769	0.824504	0.825028	0.822347	0.828511	0.797328	0.828277	0.824915	0.82491	0.82599	0.823807	0.823695	0.821652	0.823546	0.823061	0.823567	0.822303	0.820891	0.820513	0.823197	0.821835	0.823379	0.822529	0.823254	0.822582	0.823909	0.827087	0.824477	0.824908	0.826202	0.822662	0.823911
H-R197	0.823826	0.796052	0.828188	0.809519	0.8166	0.793509	0.786674	0.800078	0.82819	0.828592	0.822657	0.825689	0.825259	0.825162	0.826469	0.825712	0.825792	0.826192	0.825518	0.827005	0.826769	0.82707	0.800511	0.828346	0.827194	0.825218	0.830227	0.825634	0.832382	0.82516	0.825077	0.82559	0.827858	0.827038	0.824805	0.824673	0.82686	0.827875	0.829805	0.826923	0.827286	0.82546	0.826302	0.82727	0.828166	0.828711	0.827117	0.826333	0.827269
H-R198	0.823601	0.796654	0.82505	0.80593	0.813843	0.792505	0.788317	0.80267	0.822593	0.825058	0.821661	0.823288	0.821401	0.823694	0.824888	0.82369	0.824054	0.823648	0.824166	0.825027	0.82329	0.827211	0.797132	0.827601	0.826605	0.825827	0.825892	0.823648	0.82949	0.819432	0.821066	0.823441	0.822871	0.822682	0.82222	0.822221	0.824699	0.824426	0.825829	0.82357	0.824313	0.824377	0.817853	0.826034	0.814922	0.823512	0.825131	0.823658	0.827246
H-R199	0.826339	0.796186	0.825543	0.808145	0.815819	0.79522	0.788415	0.801723	0.828577	0.831063	0.823607	0.828739	0.825351	0.829552	0.827861	0.825353	0.825584	0.827047	0.826515	0.827607	0.825368	0.82956	0.799775	0.829901	0.825637	0.827067	0.830406	0.828125	0.82805	0.822765	0.822258	0.82662	0.825882	0.825659	0.822394	0.823768	0.826701	0.823685	0.827471	0.82566	0.825612	0.824587	0.820445	0.826616	0.823515	0.827854	0.827386	0.823872	0.828594
H-R200	0.823584	0.795989	0.823603	0.807635	0.813819	0.797094	0.793144	0.805828	0.825337	0.822969	0.822893	0.824252	0.825764	0.824615	0.822318	0.821151	0.821331	0.824776	0.822336	0.82395	0.821822	0.828589	0.799961	0.825826	0.824837	0.822371	0.827855	0.820356	0.825512	0.812724	0.815551	0.822238	0.823334	0.824542	0.822343	0.824833	0.824306	0.821919	0.825167	0.822504	0.823659	0.821579	0.817949	0.821602	0.814736	0.823654	0.824438	0.825589	0.828937
H-R201	0.822236	0.797508	0.824813	0.808211	0.81512	0.797179	0.791266	0.801476	0.823872	0.822887	0.82106	0.827191	0.823313	0.828422	0.825607	0.82378	0.823515	0.827216	0.824181	0.825532	0.822695	0.827803	0.801729	0.82815	0.82665	0.826082	0.826115	0.821725	0.823937	0.816424	0.815165	0.823533	0.822668	0.823955	0.82252	0.822781	0.825861	0.824471	0.828465	0.823349	0.824052	0.825615	0.817754	0.820196	0.815266	0.824489	0.826313	0.823866	0.827553
H-R202	0.825705	0.796542	0.825753	0.808275	0.816102	0.796189	0.789044	0.803676	0.82217	0.821755	0.8248	0.825169	0.824874	0.825253	0.825694	0.824538	0.828463	0.826029	0.826241	0.82598	0.826533	0.827897	0.800333	0.826408	0.825058	0.82675	0.827188	0.822378	0.823831	0.818918	0.818799	0.825472	0.825061	0.82431	0.821606	0.824	0.825123	0.824209	0.828473	0.822978	0.824987	0.82442	0.817307	0.823237	0.819248	0.825421	0.826323	0.824603	0.828014
H-R203	0.825272	0.800486	0.828819	0.810618	0.817051	0.79782	0.791037	0.802883	0.824043	0.82375	0.825239	0.826252	0.826217	0.825644	0.825312	0.826373	0.825163	0.827197	0.824946	0.827848	0.82553	0.82962	0.801946	0.829051	0.830306	0.826588	0.827659	0.821761	0.826003	0.816907	0.818305	0.825262	0.826637	0.824704	0.822824	0.823981	0.826979	0.824537	0.829198	0.82492	0.826889	0.826265	0.819893	0.824157	0.818675	0.826573	0.829324	0.828164	0.828966
H-R204	0.823314	0.797827	0.827036	0.808277	0.814901	0.795907	0.789623	0.805014	0.822089	0.820079	0.82268	0.82368	0.824437	0.822715	0.822512	0.823498	0.822801	0.824085	0.823823	0.824195	0.823015	0.825963	0.799874	0.82532	0.828124	0.823582	0.826692	0.817991	0.825083	0.814452	0.814255	0.821829	0.824717	0.822895	0.820662	0.821269	0.823522	0.822797	0.826072	0.822705	0.824069	0.823088	0.816833	0.819323	0.817618	0.821799	0.826999	0.824705	0.82797
H-R205	0.826383	0.796978	0.825307	0.809978	0.815242	0.798671	0.792299	0.804875	0.828299	0.823486	0.823474	0.824295	0.827918	0.825023	0.82488	0.825271	0.823676	0.827093	0.825144	0.824883	0.822458	0.82636	0.799645	0.825749	0.827024	0.823404	0.828918	0.819552	0.82276	0.816871	0.817382	0.8222	0.825739	0.825219	0.822743	0.824195	0.822126	0.822736	0.82466	0.822696	0.827178	0.821478	0.822406	0.82305	0.818502	0.827023	0.827524	0.827174	0.826226
H-R206	0.825701	0.792118	0.824446	0.805891	0.814508	0.794864	0.788128	0.800273	0.827229	0.824901	0.822069	0.82353	0.825225	0.820873	0.822503	0.823139	0.822493	0.826324	0.82276	0.824168	0.822733	0.826192	0.797592	0.824936	0.824522	0.822972	0.828914	0.822553	0.829044	0.820741	0.821284	0.822137	0.823169	0.825174	0.822085	0.824134	0.822411	0.823732	0.823779	0.823412	0.826676	0.822117	0.828553	0.822696	0.823156	0.827226	0.824749	0.825698	0.825231
H-R207	0.824452	0.782708	0.82227	0.797551	0.810196	0.78371	0.777111	0.795015	0.821741	0.829743	0.81891	0.825448	0.823225	0.820511	0.825343	0.820622	0.821024	0.823255	0.819861	0.821626	0.823388	0.825783	0.784823	0.825616	0.824486	0.823643	0.827918	0.833183	0.832209	0.83497	0.843864	0.82188	0.822173	0.822609	0.819488	0.819606	0.823358	0.821305	0.821529	0.822328	0.822978	0.819962	0.831753	0.837269	0.833824	0.835806	0.822445	0.821034	0.823454
H-R208	0.823446	0.780086	0.820547	0.79785	0.810623	0.780846	0.770748	0.793144	0.825909	0.83038	0.818505	0.823592	0.820584	0.81984	0.823324	0.818979	0.819726	0.822723	0.819785	0.821376	0.819823	0.82359	0.785788	0.82562	0.822287	0.822007	0.827154	0.833	0.838004	0.837706	0.848813	0.820987	0.821134	0.819998	0.818057	0.818575	0.820019	0.817947	0.820378	0.820111	0.821488	0.817955	0.834146	0.843359	0.839076	0.831353	0.822441	0.820449	0.823239
H-R209	0.826262	0.797688	0.826811	0.810349	0.816748	0.799338	0.792297	0.805045	0.822974	0.824238	0.823986	0.82629	0.825689	0.824261	0.823319	0.824996	0.824853	0.827947	0.827227	0.825633	0.82774	0.828411	0.80204	0.827772	0.828386	0.824932	0.831446	0.822452	0.826903	0.817805	0.817742	0.827093	0.827618	0.826397	0.824413	0.825033	0.825887	0.827011	0.828454	0.825871	0.82704	0.82494	0.818037	0.823031	0.818773	0.824676	0.828896	0.827275	0.828757
H-R210	0.800791	0.803111	0.802754	0.802239	0.800411	0.795558	0.792685	0.79705	0.801597	0.796756	0.801743	0.803206	0.803719	0.801535	0.803352	0.804301	0.803021	0.803985	0.802574	0.802875	0.801425	0.806275	0.80152	0.804723	0.804131	0.802071	0.807551	0.79356	0.79794	0.789648	0.784852	0.800551	0.800156	0.80319	0.802116	0.801951	0.80091	0.800781	0.806045	0.799892	0.801468	0.801508	0.791862	0.790292	0.790262	0.800252	0.802661	0.805008	0.806331
H-R211	0.823206	0.796932	0.824748	0.807881	0.81524	0.799544	0.789228	0.801929	0.826011	0.823102	0.821467	0.82694	0.822788	0.826205	0.824174	0.824372	0.823037	0.827713	0.823883	0.82627	0.826085	0.827265	0.799743	0.827811	0.826631	0.827785	0.829041	0.822265	0.825297	0.816248	0.816937	0.823364	0.823482	0.824194	0.822754	0.824288	0.825454	0.823999	0.826671	0.825304	0.822435	0.824078	0.816546	0.820663	0.815863	0.824256	0.823471	0.823292	0.828531
H-R212	0.821749	0.787786	0.820483	0.8006	0.808767	0.788655	0.779994	0.798019	0.826875	0.8298	0.818278	0.824709	0.821224	0.821886	0.823875	0.821977	0.821221	0.822098	0.823023	0.824518	0.821872	0.825992	0.792944	0.826004	0.823743	0.823566	0.824912	0.828108	0.824268	0.822489	0.825688	0.820798	0.821178	0.820498	0.818135	0.820315	0.823126	0.820419	0.822934	0.822373	0.822157	0.820632	0.820932	0.824653	0.832909	0.830622	0.826117	0.822058	0.822747
H-R213	0.823363	0.788722	0.82186	0.801781	0.809943	0.789531	0.781081	0.798899	0.828011	0.831371	0.819746	0.825941	0.82276	0.823222	0.825563	0.82309	0.822514	0.823607	0.824246	0.825368	0.82328	0.827306	0.793793	0.827572	0.824812	0.824925	0.826241	0.829835	0.825819	0.824506	0.827675	0.822428	0.822494	0.821648	0.819663	0.821392	0.824552	0.821802	0.824077	0.823464	0.823597	0.821676	0.823045	0.826807	0.834781	0.832575	0.827542	0.82354	0.824147
H-R214	0.821454	0.779183	0.818102	0.797669	0.807626	0.782214	0.772891	0.789901	0.824723	0.830407	0.816406	0.823256	0.820175	0.819425	0.823705	0.817798	0.818514	0.820638	0.817311	0.818643	0.817895	0.822169	0.780124	0.824193	0.820989	0.821137	0.823827	0.837412	0.825891	0.826192	0.826796	0.818992	0.817805	0.818028	0.817768	0.816647	0.819191	0.817776	0.819318	0.81924	0.819857	0.817815	0.837022	0.837609	0.834431	0.825534	0.821922	0.819702	0.820904
H-R215	0.822041	0.799776	0.822362	0.807107	0.814006	0.796337	0.788632	0.802338	0.822519	0.822926	0.821752	0.824093	0.824042	0.823711	0.824459	0.823062	0.824388	0.823682	0.824611	0.827193	0.824297	0.826318	0.800313	0.825783	0.825388	0.825503	0.827073	0.821124	0.821722	0.816515	0.815827	0.824285	0.824468	0.823664	0.820303	0.823799	0.82551	0.824193	0.827901	0.824886	0.824837	0.823572	0.81737	0.822771	0.814731	0.825948	0.825305	0.823993	0.825528
H-R216	0.808653	0.798225	0.807183	0.800515	0.80994	0.802728	0.795371	0.796024	0.806409	0.805632	0.808253	0.807078	0.809693	0.807074	0.805592	0.805504	0.806581	0.809675	0.805946	0.807084	0.806474	0.808585	0.802861	0.8083	0.808398	0.806399	0.812304	0.796382	0.80451	0.794138	0.795835	0.806123	0.805964	0.807292	0.806539	0.807626	0.806139	0.803889	0.807405	0.804219	0.808104	0.804644	0.794431	0.801807	0.791579	0.806761	0.806886	0.809035	0.808208
H-R217	0.829542	0.79566	0.82766	0.807187	0.818237	0.797518	0.794155	0.806251	0.825803	0.824362	0.825748	0.826336	0.826587	0.825611	0.824415	0.823365	0.823272	0.825499	0.823944	0.826615	0.826983	0.827454	0.799927	0.827645	0.824785	0.828409	0.829804	0.82129	0.82523	0.817697	0.816954	0.823592	0.824634	0.825905	0.82514	0.826718	0.824186	0.825319	0.824514	0.827021	0.826133	0.825764	0.821175	0.821974	0.818363	0.831255	0.827001	0.827004	0.828304
H-R218	0.81892	0.790202	0.815342	0.80327	0.817188	0.795967	0.786804	0.796599	0.823811	0.825656	0.816348	0.818014	0.818811	0.815716	0.816886	0.814837	0.814765	0.819167	0.816631	0.817553	0.816517	0.819535	0.798633	0.819581	0.818767	0.817552	0.823612	0.817528	0.824959	0.819	0.822227	0.816384	0.817406	0.817317	0.81537	0.819132	0.81727	0.816169	0.817752	0.816407	0.820401	0.814152	0.819695	0.821927	0.812599	0.824511	0.819108	0.819607	0.81918
H-R219	0.823407	0.775177	0.814969	0.795762	0.809327	0.780005	0.765026	0.781607	0.825829	0.833001	0.817988	0.82045	0.816585	0.816009	0.821031	0.816505	0.816894	0.819082	0.817656	0.816655	0.818141	0.81885	0.776954	0.820786	0.81809	0.82162	0.823634	0.842095	0.832986	0.836926	0.843027	0.817201	0.817304	0.817745	0.814524	0.815027	0.81768	0.816607	0.816817	0.817095	0.817659	0.814166	0.838466	0.844501	0.837982	0.824026	0.817024	0.815204	0.818444
H-R220	0.821273	0.78591	0.819303	0.796272	0.808131	0.780969	0.770863	0.802266	0.823602	0.830194	0.819064	0.821943	0.818457	0.817436	0.821059	0.817257	0.81884	0.81953	0.820513	0.819677	0.820046	0.8232	0.786727	0.82359	0.822574	0.820126	0.826413	0.831265	0.828208	0.836917	0.831924	0.818777	0.820804	0.821752	0.818	0.817861	0.821423	0.821267	0.821983	0.820795	0.819513	0.818225	0.824747	0.836398	0.838937	0.822958	0.821104	0.819027	0.824004
H-R221	0.800563	0.788931	0.802833	0.800306	0.798121	0.792622	0.784311	0.788452	0.804515	0.805207	0.798663	0.802693	0.801821	0.801775	0.802646	0.802126	0.801892	0.802291	0.801059	0.80126	0.801975	0.803288	0.786438	0.804378	0.806059	0.800822	0.80566	0.798295	0.810969	0.803406	0.80002	0.799996	0.80233	0.800709	0.799411	0.79924	0.800555	0.802713	0.803387	0.803017	0.801918	0.799267	0.79777	0.803883	0.798274	0.798952	0.804042	0.800807	0.803963
H-R222	0.820798	0.792398	0.82	0.808358	0.814465	0.795723	0.786843	0.79456	0.818481	0.819321	0.819515	0.822068	0.819703	0.822048	0.820424	0.819288	0.82225	0.820571	0.82241	0.821101	0.820853	0.823078	0.799301	0.822123	0.821033	0.822248	0.824016	0.825966	0.825948	0.815099	0.823921	0.819571	0.82017	0.820302	0.817497	0.818278	0.820918	0.818125	0.820241	0.81965	0.820165	0.819245	0.821116	0.826627	0.81272	0.822071	0.821295	0.81826	0.822854
H-R223	0.822202	0.773168	0.81808	0.794051	0.807014	0.777452	0.767955	0.78869	0.826508	0.825409	0.816185	0.824465	0.821303	0.819602	0.825181	0.819704	0.820771	0.822537	0.818201	0.820347	0.820132	0.82282	0.781035	0.825891	0.81989	0.821334	0.825835	0.843979	0.834479	0.835668	0.844213	0.819299	0.818502	0.818773	0.817625	0.81728	0.820986	0.818393	0.819342	0.819896	0.820206	0.816907	0.850022	0.844406	0.847829	0.832098	0.821869	0.819007	0.821439
H-R224	0.824453	0.796866	0.825587	0.808628	0.81476	0.799602	0.790548	0.803685	0.825318	0.821785	0.824758	0.825387	0.825853	0.824208	0.825101	0.824292	0.826161	0.828877	0.825315	0.824719	0.824306	0.824957	0.799036	0.82673	0.825516	0.82476	0.830545	0.820523	0.823936	0.816551	0.817542	0.824179	0.82394	0.825863	0.823412	0.825497	0.82407	0.822654	0.828194	0.824671	0.827424	0.821534	0.819415	0.822888	0.817867	0.827463	0.823402	0.828229	0.82746
H-R225	0.826738	0.796789	0.825342	0.807567	0.816177	0.798515	0.794896	0.803424	0.825653	0.822388	0.824331	0.825926	0.827686	0.825483	0.825785	0.823682	0.825158	0.828475	0.82405	0.825691	0.826062	0.826859	0.80222	0.828153	0.825807	0.827261	0.830918	0.822297	0.824439	0.814821	0.817764	0.824062	0.82621	0.826062	0.823906	0.828105	0.824859	0.826144	0.824762	0.826533	0.828784	0.824325	0.819415	0.822123	0.815879	0.82915	0.826772	0.827963	0.826816
H-R226	0.822945	0.799173	0.824363	0.809155	0.81501	0.798512	0.79091	0.80562	0.825287	0.826007	0.822891	0.826525	0.825429	0.826837	0.82677	0.824445	0.826551	0.826873	0.825773	0.825201	0.82321	0.827058	0.80257	0.828502	0.82646	0.825622	0.828768	0.822059	0.82478	0.818102	0.818895	0.823896	0.823467	0.82377	0.821194	0.82384	0.825099	0.82338	0.827119	0.825146	0.824973	0.823001	0.817789	0.822781	0.817528	0.824585	0.827935	0.82556	0.828293
H-R227	0.823969	0.799133	0.825517	0.809426	0.814765	0.800044	0.791363	0.802868	0.824649	0.823048	0.823089	0.825346	0.826904	0.823489	0.822693	0.823865	0.823695	0.825754	0.82187	0.82392	0.822554	0.825626	0.800083	0.827053	0.827234	0.824051	0.828407	0.822773	0.826328	0.815212	0.818406	0.822728	0.822804	0.824735	0.823445	0.82422	0.823377	0.822515	0.825422	0.82348	0.827244	0.821017	0.822635	0.823697	0.817464	0.827293	0.826276	0.828819	0.82601
H-R228	0.823588	0.797846	0.824963	0.808674	0.814912	0.800234	0.789975	0.804314	0.824532	0.825078	0.822541	0.827519	0.825593	0.823847	0.823116	0.825029	0.826098	0.826374	0.82582	0.82633	0.828471	0.826501	0.802736	0.827254	0.826639	0.824849	0.827635	0.821723	0.823875	0.819652	0.817057	0.827084	0.82541	0.8262	0.82422	0.827912	0.826881	0.827205	0.829774	0.825683	0.827519	0.82471	0.819508	0.821086	0.817988	0.826909	0.826772	0.826825	0.827242
H-R229	0.822191	0.797378	0.823171	0.809013	0.812656	0.797333	0.78915	0.802398	0.824139	0.821446	0.820619	0.821777	0.827085	0.822239	0.821157	0.821928	0.822887	0.824998	0.820145	0.822332	0.821072	0.823935	0.797896	0.823757	0.82454	0.8214	0.826299	0.818548	0.821743	0.812539	0.816693	0.821409	0.821137	0.822126	0.821741	0.823528	0.82099	0.821034	0.824869	0.822514	0.826637	0.818848	0.819681	0.82131	0.813665	0.823667	0.824574	0.825935	0.824274
H-R230	0.810341	0.793004	0.809257	0.799538	0.803096	0.803978	0.799758	0.797333	0.812347	0.809201	0.808056	0.811777	0.811689	0.809474	0.810644	0.810567	0.809373	0.814803	0.810468	0.811514	0.811622	0.812449	0.794754	0.810975	0.811335	0.810789	0.816017	0.801996	0.807694	0.79784	0.79847	0.809562	0.810945	0.812439	0.810354	0.81429	0.811867	0.809813	0.8138	0.810089	0.812437	0.808359	0.800351	0.804221	0.796999	0.812326	0.810142	0.811841	0.812937
H-R231	0.797201	0.802714	0.7978	0.800034	0.797929	0.806407	0.802696	0.792088	0.793779	0.791004	0.795676	0.799412	0.797942	0.796802	0.798894	0.798404	0.79803	0.799494	0.798353	0.797586	0.798406	0.798673	0.803487	0.800286	0.798497	0.798098	0.801316	0.787492	0.791434	0.78303	0.784404	0.797271	0.797903	0.797874	0.794276	0.79499	0.797912	0.796575	0.801172	0.797117	0.7986	0.796855	0.781587	0.788537	0.779126	0.796392	0.799602	0.797485	0.799066
H-R232	0.802808	0.797466	0.804295	0.794511	0.800377	0.803272	0.798797	0.799268	0.802511	0.80017	0.803257	0.804433	0.802996	0.802794	0.804603	0.803822	0.8021	0.80751	0.801383	0.802819	0.806025	0.804227	0.800234	0.804594	0.80522	0.803311	0.807311	0.79048	0.801698	0.787998	0.784982	0.800231	0.803516	0.804583	0.803263	0.804976	0.803509	0.804056	0.805658	0.802788	0.803711	0.801042	0.791127	0.792595	0.788115	0.80328	0.803288	0.8044	0.805291
H-R233	0.793708	0.794809	0.796246	0.797441	0.79839	0.796246	0.798476	0.790497	0.795148	0.788377	0.792285	0.797524	0.795573	0.798659	0.796959	0.796785	0.796619	0.795313	0.796516	0.796653	0.795077	0.8007	0.802848	0.798367	0.796903	0.797503	0.797489	0.787709	0.790697	0.780304	0.776889	0.794286	0.795586	0.796016	0.792776	0.795236	0.79807	0.794105	0.797744	0.795992	0.793991	0.796883	0.780242	0.782602	0.777361	0.792718	0.797176	0.794596	0.7997
H-R234	0.814487	0.797303	0.813194	0.807186	0.807141	0.803277	0.798413	0.797157	0.814027	0.809479	0.814021	0.816547	0.815629	0.814329	0.815083	0.814465	0.813497	0.817536	0.813258	0.818175	0.817003	0.815849	0.797378	0.814617	0.815022	0.814849	0.818589	0.813306	0.810739	0.803767	0.80433	0.815554	0.815421	0.817245	0.816441	0.819861	0.815847	0.813321	0.815704	0.814345	0.817556	0.813138	0.810198	0.809919	0.805703	0.819681	0.817286	0.814404	0.814762
H-R235	0.825098	0.78431	0.821724	0.800817	0.813846	0.785715	0.780974	0.800226	0.828861	0.827146	0.821298	0.825683	0.82527	0.823166	0.824781	0.822136	0.823672	0.826093	0.823467	0.82332	0.820492	0.824297	0.79234	0.825398	0.824364	0.823506	0.828582	0.824741	0.831026	0.832184	0.835691	0.824237	0.823215	0.823421	0.82214	0.82154	0.823329	0.821603	0.822772	0.821492	0.824404	0.820109	0.8338	0.834686	0.834389	0.83359	0.824351	0.821844	0.825112
H-R236	0.824831	0.79619	0.82255	0.808757	0.813351	0.798014	0.791726	0.80394	0.825915	0.824131	0.823702	0.824484	0.827617	0.823592	0.824189	0.822647	0.824179	0.827056	0.821742	0.823677	0.820871	0.82485	0.797811	0.824319	0.823861	0.824227	0.829887	0.819902	0.823276	0.81544	0.815341	0.820598	0.821121	0.82424	0.82205	0.822815	0.821896	0.821429	0.824649	0.82107	0.82445	0.820715	0.817289	0.821488	0.815242	0.824694	0.824585	0.825588	0.82517
H-R237	0.82483	0.797912	0.825364	0.808279	0.815055	0.796015	0.79111	0.802445	0.824221	0.82354	0.822106	0.825748	0.82605	0.826796	0.825273	0.825591	0.82672	0.825152	0.825611	0.82814	0.824084	0.826641	0.80065	0.82721	0.824835	0.827156	0.826511	0.823168	0.823999	0.817622	0.816338	0.826065	0.824661	0.822949	0.821529	0.822843	0.824747	0.823651	0.824802	0.824058	0.82545	0.824509	0.819104	0.821081	0.817736	0.825467	0.828371	0.823629	0.826767
H-R238	0.824471	0.784057	0.82046	0.79929	0.80907	0.78698	0.77694	0.801321	0.825308	0.82835	0.820918	0.823801	0.823259	0.820103	0.822235	0.819803	0.81993	0.823708	0.820277	0.820563	0.820267	0.824587	0.789092	0.825123	0.824179	0.819778	0.826983	0.83184	0.831321	0.828923	0.831549	0.819778	0.81988	0.821849	0.820782	0.81915	0.821035	0.819747	0.821954	0.819139	0.822948	0.818237	0.830863	0.830512	0.835265	0.825568	0.821701	0.823671	0.824883
H-R239	0.816073	0.800199	0.81637	0.806234	0.812879	0.802563	0.794973	0.803043	0.816868	0.813606	0.815782	0.816631	0.818181	0.814332	0.815293	0.816817	0.815423	0.818697	0.817363	0.815106	0.816122	0.817207	0.797929	0.816382	0.817197	0.814459	0.820734	0.809707	0.814726	0.806134	0.807338	0.817432	0.815256	0.816822	0.816497	0.819207	0.814088	0.8148	0.817148	0.814027	0.818557	0.813038	0.810927	0.812959	0.806551	0.817269	0.819375	0.818112	0.817179
H-R240	0.823843	0.799834	0.824655	0.808819	0.815425	0.799096	0.792424	0.80735	0.822923	0.821436	0.822562	0.821373	0.824151	0.822698	0.820292	0.822217	0.820239	0.824269	0.821493	0.824028	0.822369	0.822727	0.800409	0.822976	0.823181	0.822944	0.825855	0.81545	0.82391	0.813549	0.814235	0.823981	0.822907	0.825283	0.824416	0.824937	0.822554	0.821828	0.825633	0.822859	0.826017	0.822668	0.817981	0.818168	0.81243	0.824312	0.826825	0.825981	0.825995
H-R241	0.823659	0.794386	0.82168	0.807517	0.813665	0.79947	0.790279	0.801391	0.825008	0.82187	0.822788	0.824083	0.826372	0.824179	0.822618	0.822062	0.824858	0.827732	0.820543	0.824256	0.821644	0.825585	0.797099	0.824587	0.825235	0.823059	0.827383	0.823319	0.824888	0.814649	0.817777	0.822719	0.821801	0.824823	0.824892	0.824279	0.822782	0.822259	0.824213	0.822626	0.826278	0.821217	0.821198	0.82176	0.81421	0.826915	0.824359	0.823917	0.825149
H-R242	0.825177	0.794939	0.824022	0.809083	0.814859	0.79665	0.790638	0.801655	0.825831	0.821226	0.822445	0.823545	0.82632	0.825702	0.821094	0.82437	0.823524	0.825476	0.820888	0.825913	0.822202	0.824713	0.799144	0.825908	0.824079	0.824803	0.825776	0.820755	0.822774	0.813476	0.813331	0.821518	0.820096	0.82432	0.824221	0.824401	0.823758	0.821147	0.822878	0.821946	0.82391	0.822517	0.817934	0.818503	0.813093	0.824998	0.826364	0.825834	0.826403
H-R243	0.822914	0.795578	0.823439	0.80812	0.81297	0.801004	0.793005	0.804992	0.829035	0.822202	0.82473	0.826672	0.825999	0.824272	0.824083	0.822848	0.826686	0.826843	0.824735	0.825703	0.82235	0.825849	0.798618	0.826138	0.825048	0.82278	0.83037	0.820216	0.824465	0.813943	0.813877	0.824665	0.823784	0.824652	0.823549	0.824926	0.823053	0.823707	0.825819	0.822647	0.827126	0.822063	0.82028	0.819471	0.815072	0.826194	0.823528	0.826783	0.829437
H-R244	0.816835	0.795323	0.819438	0.80491	0.810868	0.794957	0.792734	0.805616	0.819974	0.820791	0.815003	0.822765	0.819046	0.820393	0.82034	0.818725	0.820327	0.821375	0.821258	0.821584	0.817424	0.82168	0.799565	0.821453	0.820467	0.822537	0.823224	0.814931	0.819913	0.810696	0.809268	0.819785	0.818841	0.81767	0.815574	0.818772	0.819977	0.817934	0.823767	0.818361	0.819259	0.819828	0.811134	0.814127	0.808661	0.819349	0.821551	0.818733	0.823784
H-R245	0.793774	0.791397	0.79208	0.795041	0.79312	0.805216	0.795938	0.792988	0.793961	0.789751	0.792518	0.796501	0.794683	0.792444	0.793328	0.791676	0.791046	0.79653	0.792461	0.793386	0.793291	0.793359	0.787766	0.793828	0.792548	0.792811	0.797928	0.785139	0.785228	0.778853	0.776807	0.791453	0.791937	0.794938	0.79148	0.795232	0.794205	0.7905	0.794506	0.790701	0.792593	0.792903	0.778299	0.784387	0.77634	0.793024	0.792543	0.79538	0.794436
H-R246	0.794119	0.805517	0.795545	0.79435	0.797174	0.799085	0.800306	0.789672	0.793814	0.791704	0.794165	0.799312	0.796452	0.795277	0.797444	0.79601	0.796159	0.796812	0.799318	0.800636	0.79982	0.799651	0.798544	0.798615	0.799325	0.797233	0.798952	0.785684	0.7933	0.783125	0.781827	0.800955	0.797314	0.796723	0.795003	0.79731	0.798841	0.797578	0.798786	0.796756	0.797926	0.799319	0.782438	0.785551	0.776829	0.796821	0.799582	0.796456	0.796893
H-R247	0.773061	0.797768	0.775712	0.787827	0.780416	0.800418	0.802801	0.787116	0.772921	0.767678	0.773709	0.77946	0.774375	0.777605	0.776867	0.777598	0.774694	0.777989	0.778659	0.777663	0.776587	0.777607	0.798597	0.778237	0.775973	0.77867	0.779024	0.759837	0.767449	0.752665	0.751289	0.777781	0.777509	0.775379	0.773946	0.775213	0.77795	0.776457	0.780406	0.77687	0.773597	0.777989	0.75102	0.759277	0.751295	0.771363	0.776607	0.775454	0.779453
H-R248	0.825191	0.800558	0.828272	0.809752	0.816773	0.799609	0.792558	0.805136	0.824727	0.825218	0.823105	0.826872	0.824982	0.827447	0.827207	0.824022	0.824952	0.828222	0.82633	0.826198	0.825575	0.827679	0.803017	0.828389	0.829081	0.827698	0.830398	0.823178	0.826759	0.819107	0.818762	0.824943	0.826304	0.824847	0.821951	0.823595	0.827061	0.825069	0.828952	0.824812	0.825521	0.825237	0.819738	0.824276	0.820185	0.827177	0.827835	0.826356	0.830292
H-R249	0.824996	0.787286	0.819067	0.80273	0.810761	0.788071	0.779125	0.796606	0.824764	0.825248	0.821527	0.822243	0.824309	0.820143	0.823651	0.818461	0.822008	0.825151	0.818906	0.822779	0.821283	0.821528	0.79089	0.824439	0.822212	0.821448	0.828148	0.831587	0.82916	0.833281	0.833577	0.821552	0.820039	0.822283	0.822262	0.81974	0.820107	0.819922	0.821517	0.81915	0.825189	0.819705	0.836856	0.828538	0.829505	0.829789	0.821543	0.823491	0.821329
H-R250	0.793168	0.791866	0.794798	0.794423	0.793855	0.798101	0.80173	0.793336	0.793761	0.791177	0.792358	0.797427	0.796228	0.79786	0.797671	0.797269	0.797441	0.799248	0.798475	0.798375	0.797614	0.798274	0.793953	0.798627	0.796536	0.798776	0.798416	0.786764	0.792745	0.783519	0.7811	0.794751	0.796854	0.795562	0.793071	0.795446	0.79765	0.794745	0.800466	0.796472	0.796867	0.797104	0.782384	0.787416	0.777836	0.796033	0.796636	0.795485	0.79813
H-R251	0.813588	0.800095	0.815211	0.798727	0.802731	0.790088	0.78971	0.80326	0.813923	0.815024	0.813243	0.818326	0.815633	0.81602	0.816897	0.815741	0.814978	0.815609	0.815899	0.816539	0.813803	0.818938	0.803882	0.818692	0.815165	0.817261	0.817578	0.811509	0.81765	0.820146	0.817869	0.815007	0.815278	0.815064	0.811485	0.812461	0.814313	0.813592	0.817517	0.811933	0.815006	0.815205	0.8133	0.808192	0.816842	0.818239	0.815518	0.813842	0.816191
H-R252	0.821191	0.798262	0.824293	0.808402	0.813916	0.796623	0.788809	0.8023	0.823358	0.822293	0.821717	0.826226	0.826606	0.825621	0.825093	0.824602	0.82713	0.826857	0.825101	0.826651	0.825452	0.827913	0.800442	0.825877	0.824906	0.825833	0.826592	0.821946	0.824602	0.818023	0.817294	0.824618	0.82493	0.825957	0.82138	0.824882	0.826294	0.822891	0.827046	0.825836	0.824908	0.822054	0.819189	0.819904	0.818115	0.824615	0.826117	0.822765	0.827064
H-R253	0.815324	0.796623	0.814479	0.809684	0.80921	0.801277	0.79794	0.7969	0.810928	0.810065	0.814045	0.816367	0.81411	0.814723	0.814802	0.813361	0.816001	0.815226	0.816566	0.81343	0.815783	0.815869	0.797243	0.814256	0.814358	0.81756	0.819636	0.809558	0.812526	0.804273	0.803361	0.814236	0.815862	0.817159	0.810999	0.813484	0.815259	0.815507	0.816322	0.814209	0.813782	0.814804	0.802173	0.807807	0.803204	0.813292	0.81406	0.812332	0.817871
H-R254	0.82621	0.799332	0.826748	0.810014	0.817865	0.798763	0.792092	0.805661	0.827858	0.828166	0.824368	0.829204	0.827602	0.82794	0.827645	0.827177	0.827745	0.827571	0.829452	0.828985	0.825943	0.828689	0.803504	0.830948	0.827241	0.829547	0.830882	0.825271	0.827266	0.820152	0.821273	0.828639	0.829051	0.828091	0.823152	0.827051	0.828451	0.826417	0.828699	0.828284	0.827494	0.828554	0.819431	0.824061	0.820433	0.828413	0.829137	0.826227	0.829765
H-R255	0.805482	0.791568	0.806807	0.799698	0.80794	0.795451	0.793035	0.795757	0.804163	0.79909	0.80265	0.80907	0.80731	0.807558	0.807819	0.809603	0.805753	0.808167	0.806481	0.807998	0.806861	0.81105	0.800587	0.809507	0.805397	0.808551	0.809823	0.807368	0.805895	0.799598	0.798442	0.80519	0.805616	0.806753	0.805232	0.806226	0.808413	0.805074	0.806748	0.806973	0.804848	0.80684	0.805304	0.808542	0.801199	0.810523	0.80663	0.805678	0.806968
H-R256	0.798901	0.788906	0.799674	0.798392	0.803003	0.801014	0.80465	0.793736	0.796875	0.793961	0.798447	0.802246	0.799064	0.80023	0.803321	0.800192	0.801138	0.801817	0.800538	0.802695	0.802326	0.803508	0.805268	0.801875	0.802264	0.801964	0.804226	0.790111	0.794098	0.786512	0.788128	0.800459	0.801283	0.800748	0.798259	0.797897	0.80271	0.800261	0.802776	0.800879	0.800954	0.799481	0.786154	0.793527	0.784908	0.800787	0.800306	0.800813	0.802905
H-R257	0.824776	0.797292	0.823592	0.806427	0.814366	0.800802	0.791897	0.804001	0.827829	0.823747	0.825123	0.82521	0.825077	0.823154	0.82385	0.823044	0.82204	0.826492	0.824266	0.826086	0.825077	0.824893	0.798796	0.826495	0.825931	0.824686	0.82849	0.82078	0.823511	0.818453	0.817786	0.823779	0.824385	0.826657	0.825982	0.825292	0.824968	0.822896	0.827684	0.825154	0.827655	0.82396	0.823431	0.824458	0.817585	0.828421	0.827324	0.829234	0.827752
H-R258	0.826145	0.78563	0.824131	0.805247	0.814583	0.789757	0.783947	0.798516	0.82652	0.826331	0.820164	0.826592	0.823731	0.824986	0.826866	0.82319	0.823344	0.825054	0.82311	0.826286	0.822677	0.82594	0.796012	0.827319	0.824141	0.823242	0.826899	0.82762	0.832802	0.828701	0.83714	0.822804	0.82213	0.821887	0.820288	0.821022	0.821943	0.821172	0.82267	0.822704	0.823045	0.820188	0.831159	0.835948	0.827674	0.827345	0.825681	0.822252	0.826175
H-R259	0.817173	0.78176	0.817237	0.799166	0.809048	0.789821	0.784712	0.79479	0.814561	0.817539	0.813497	0.818378	0.817489	0.817121	0.818428	0.814282	0.817202	0.817721	0.818496	0.817515	0.816427	0.819496	0.790454	0.821442	0.816259	0.817521	0.819689	0.822704	0.822786	0.818156	0.822604	0.81687	0.815542	0.815326	0.813833	0.815101	0.817244	0.815501	0.816744	0.816075	0.81802	0.814721	0.82155	0.831275	0.818647	0.823795	0.818356	0.816458	0.818708
H-R260	0.824985	0.800063	0.827329	0.809693	0.816823	0.797812	0.790887	0.804084	0.82505	0.825893	0.824318	0.826248	0.825733	0.827465	0.826235	0.82527	0.827602	0.827749	0.827822	0.825259	0.825877	0.827585	0.800482	0.827299	0.82649	0.827098	0.829211	0.823765	0.827557	0.818629	0.817216	0.825647	0.825181	0.824226	0.821555	0.822954	0.824872	0.82373	0.828318	0.823197	0.824505	0.824201	0.817117	0.822065	0.8173	0.825373	0.827808	0.825805	0.829245
H-R61	0.834309	0.794914	0.831649	0.812972	0.816486	0.792485	0.791748	0.808928	0.82994	0.83138	0.826024	0.830679	0.835581	0.832011	0.831657	0.829864	0.833828	0.830003	0.836218	0.826706	0.822777	0.831146	0.795858	0.839967	0.82946	0.825786	0.829421	0.82923	0.830397	0.831037	0.82681	0.826186	0.826136	0.829085	0.828147	0.827071	0.828224	0.827178	0.828697	0.824759	0.827538	0.82323	0.829692	0.834541	0.830194	0.834485	0.830862	0.831507	0.828107
H-R62	0.789817	0.80523	0.787025	0.796359	0.796292	0.805355	0.820352	0.795561	0.777321	0.77514	0.779662	0.785167	0.782356	0.782496	0.783006	0.782771	0.782378	0.780004	0.792483	0.781815	0.782652	0.784828	0.808832	0.783388	0.781867	0.790759	0.783352	0.766288	0.776177	0.761587	0.759901	0.782107	0.783839	0.781112	0.779218	0.780919	0.779656	0.7842	0.782695	0.781115	0.78261	0.782135	0.759462	0.767607	0.757476	0.779206	0.785025	0.780749	0.790698
H-R63	0.818241	0.767898	0.815548	0.787535	0.801803	0.762265	0.757805	0.79253	0.827181	0.832209	0.817729	0.823413	0.823804	0.821602	0.832517	0.819801	0.821258	0.823099	0.825164	0.817887	0.815262	0.817806	0.767586	0.831073	0.82956	0.816228	0.819882	0.847562	0.833836	0.848535	0.853008	0.813378	0.813043	0.812764	0.811456	0.809516	0.813756	0.810812	0.811477	0.812188	0.812456	0.808355	0.850849	0.853181	0.861045	0.826762	0.82072	0.819369	0.81231
H-R64	0.830589	0.805521	0.835109	0.816018	0.822225	0.80069	0.803662	0.81058	0.83025	0.833504	0.83412	0.829108	0.827447	0.832267	0.828251	0.826838	0.8287	0.832232	0.840303	0.829657	0.828795	0.830658	0.804292	0.830323	0.829705	0.832703	0.829332	0.823155	0.836684	0.823286	0.82274	0.836384	0.834725	0.831976	0.826843	0.829099	0.832279	0.832705	0.834137	0.831186	0.834716	0.831745	0.822397	0.827495	0.821761	0.829155	0.831893	0.829587	0.836761
H-R65	0.826909	0.800606	0.828956	0.811965	0.817359	0.798993	0.795716	0.805543	0.828936	0.82725	0.826372	0.825178	0.829617	0.827629	0.823497	0.826074	0.830514	0.828467	0.829047	0.828501	0.826511	0.828746	0.80474	0.829292	0.832986	0.829277	0.828048	0.821163	0.830436	0.820364	0.822977	0.829493	0.82986	0.830299	0.829439	0.829617	0.828936	0.829019	0.828376	0.831376	0.835995	0.825416	0.825871	0.829376	0.818456	0.829605	0.831596	0.835308	0.828731
H-R66	0.815591	0.805483	0.815696	0.810648	0.807789	0.79309	0.794475	0.806278	0.810757	0.810258	0.814157	0.820947	0.818242	0.827144	0.823109	0.817809	0.821263	0.818829	0.826074	0.81555	0.814736	0.817981	0.801452	0.823078	0.813966	0.814001	0.81302	0.812314	0.813072	0.807231	0.80483	0.813004	0.81233	0.810485	0.811043	0.808975	0.8102	0.81253	0.812729	0.811071	0.811201	0.810722	0.805707	0.806084	0.808813	0.814078	0.815703	0.811838	0.81594
H-R67	0.826287	0.799434	0.829314	0.812316	0.815098	0.798649	0.790297	0.805707	0.825239	0.825949	0.826449	0.828196	0.828327	0.829122	0.825632	0.826233	0.830969	0.827311	0.833941	0.82896	0.828002	0.828076	0.802378	0.830079	0.830031	0.829245	0.828793	0.823329	0.837001	0.820042	0.821301	0.826557	0.829428	0.826755	0.826495	0.825752	0.826602	0.830688	0.830446	0.828357	0.827907	0.825194	0.82022	0.827964	0.820465	0.82805	0.827746	0.827967	0.836469
H-R68	0.837037	0.802039	0.836328	0.818527	0.818873	0.800738	0.794279	0.805516	0.823018	0.824346	0.82844	0.827973	0.834891	0.833215	0.82941	0.834251	0.836989	0.829421	0.8371	0.833474	0.832402	0.829884	0.805993	0.832698	0.828776	0.831413	0.829281	0.823686	0.829488	0.826305	0.82702	0.832258	0.832138	0.833545	0.836424	0.829237	0.83053	0.834793	0.835018	0.829324	0.83175	0.835182	0.825024	0.829183	0.824741	0.828144	0.82839	0.828784	0.829045
H-R69	0.78073	0.804952	0.783642	0.795721	0.793155	0.804248	0.81671	0.792925	0.771745	0.769762	0.775693	0.778706	0.776099	0.78011	0.775764	0.77785	0.775899	0.776905	0.780467	0.777805	0.780295	0.780574	0.804047	0.777902	0.77858	0.782354	0.776894	0.761697	0.76915	0.751886	0.75408	0.776143	0.777738	0.777497	0.777026	0.77614	0.776236	0.779206	0.776373	0.781922	0.77554	0.779111	0.751913	0.758501	0.748556	0.771772	0.781711	0.777873	0.783012
H-R70	0.82143	0.797359	0.819333	0.805601	0.814647	0.799682	0.799735	0.797042	0.813752	0.815732	0.817478	0.822746	0.821016	0.824184	0.827179	0.820645	0.820425	0.823289	0.821922	0.819655	0.823808	0.823191	0.795691	0.82334	0.818548	0.817937	0.818959	0.81454	0.815231	0.812399	0.805986	0.816932	0.818832	0.816928	0.814195	0.815478	0.818605	0.819096	0.817917	0.817473	0.818196	0.817115	0.813263	0.814355	0.814679	0.823242	0.821369	0.817877	0.818889
H-R71	0.820685	0.802737	0.825549	0.808818	0.817218	0.798685	0.79088	0.80499	0.82533	0.825421	0.820684	0.827365	0.828295	0.82625	0.823322	0.824209	0.824295	0.823741	0.827279	0.823788	0.82325	0.824784	0.804691	0.831241	0.830097	0.82322	0.824291	0.821652	0.827101	0.818243	0.818387	0.821782	0.827475	0.823589	0.822398	0.820868	0.82403	0.82381	0.824433	0.821673	0.824196	0.819098	0.821324	0.82937	0.823161	0.822791	0.830035	0.830057	0.826274
H-R72	0.829416	0.806269	0.851916	0.827938	0.827809	0.796852	0.805014	0.809778	0.825401	0.829608	0.82958	0.824992	0.825202	0.832461	0.822285	0.826785	0.827647	0.824116	0.837644	0.826455	0.825355	0.831484	0.805864	0.826783	0.830799	0.829641	0.825195	0.820764	0.836965	0.820515	0.819248	0.82542	0.82904	0.827813	0.826271	0.824987	0.826825	0.832643	0.829313	0.82649	0.828161	0.827334	0.82077	0.824085	0.819327	0.825373	0.829936	0.827332	0.83137
H-R73	0.82942	0.80485	0.838217	0.815351	0.825979	0.80279	0.803021	0.806931	0.831621	0.831169	0.829905	0.826964	0.829259	0.829203	0.826505	0.827114	0.826587	0.827948	0.828119	0.829473	0.828685	0.829255	0.803654	0.833397	0.837887	0.828882	0.830896	0.825536	0.825479	0.818498	0.819484	0.827049	0.826082	0.828297	0.82665	0.827331	0.825565	0.827272	0.828534	0.827534	0.830368	0.825915	0.828184	0.827265	0.821094	0.834183	0.83277	0.839517	0.828953
H-R74	0.827231	0.805299	0.835962	0.813292	0.825485	0.799943	0.800953	0.808955	0.83076	0.834846	0.830139	0.829924	0.827828	0.829174	0.826298	0.828388	0.827779	0.826051	0.828697	0.829097	0.827094	0.83234	0.802094	0.835542	0.842453	0.828957	0.831301	0.824537	0.827801	0.818732	0.819636	0.827059	0.826779	0.826161	0.822947	0.825488	0.827789	0.828749	0.831539	0.828168	0.82707	0.825972	0.829214	0.825275	0.820994	0.82951	0.833715	0.83724	0.830584
H-R75	0.825802	0.802969	0.832228	0.815017	0.819143	0.797605	0.795029	0.809868	0.827828	0.829168	0.830867	0.825631	0.829512	0.827891	0.82407	0.827637	0.828556	0.823739	0.82653	0.830082	0.825823	0.828556	0.804249	0.830329	0.836874	0.8277	0.826354	0.821554	0.824763	0.815868	0.818916	0.825905	0.827783	0.826301	0.825297	0.825824	0.825215	0.827537	0.826618	0.827232	0.827353	0.823171	0.822307	0.82969	0.818782	0.827721	0.836795	0.838616	0.829813
H-R76	0.804915	0.802834	0.808414	0.808184	0.804905	0.79598	0.795844	0.793649	0.804849	0.801767	0.805108	0.808768	0.809404	0.807788	0.807298	0.807596	0.809358	0.804908	0.804981	0.808658	0.806117	0.809847	0.81461	0.81275	0.812306	0.808706	0.806643	0.800414	0.810475	0.792119	0.795944	0.806598	0.806129	0.805504	0.805656	0.805618	0.807094	0.810556	0.8078	0.807549	0.807163	0.806193	0.794475	0.796289	0.794384	0.80313	0.808846	0.806765	0.813222
H-R77	0.836727	0.804439	0.832039	0.815876	0.821393	0.799408	0.800179	0.807509	0.821419	0.830022	0.831484	0.833316	0.836352	0.841695	0.842972	0.836683	0.841993	0.832038	0.857172	0.834152	0.830048	0.833211	0.80157	0.836114	0.825168	0.834705	0.826921	0.821825	0.828483	0.818207	0.818889	0.826221	0.82528	0.824631	0.822959	0.823582	0.826724	0.826352	0.828619	0.823715	0.827449	0.826191	0.817076	0.82449	0.822243	0.831467	0.826247	0.825339	0.830508
H-R78	0.830943	0.799294	0.829375	0.810627	0.819144	0.805261	0.796235	0.810655	0.824259	0.825406	0.842561	0.828846	0.831288	0.832045	0.830846	0.82901	0.827571	0.832752	0.837279	0.830395	0.828379	0.827972	0.798878	0.832192	0.82557	0.830097	0.833886	0.82572	0.827037	0.819065	0.818805	0.826517	0.829028	0.83248	0.827658	0.825925	0.825803	0.825847	0.830243	0.825723	0.829024	0.823097	0.822394	0.821443	0.823679	0.828981	0.826376	0.828854	0.829286
H-R79	0.82802	0.802726	0.813233	0.815071	0.818038	0.803186	0.81231	0.801846	0.801463	0.80591	0.804683	0.808343	0.803299	0.806453	0.80371	0.803976	0.80564	0.803731	0.817002	0.804853	0.805865	0.806394	0.810536	0.804421	0.806436	0.812613	0.807869	0.79423	0.800401	0.791476	0.789888	0.803149	0.806988	0.805335	0.800558	0.801483	0.802938	0.806968	0.807713	0.802052	0.804499	0.803842	0.791361	0.797642	0.788515	0.804003	0.806791	0.803996	0.810263
H-R80	0.817413	0.802175	0.811853	0.80351	0.808218	0.802811	0.807627	0.815385	0.809239	0.807824	0.812284	0.81266	0.816083	0.818149	0.81488	0.81477	0.815417	0.816217	0.821623	0.813714	0.809759	0.816071	0.807285	0.813661	0.811006	0.814009	0.813207	0.800867	0.808376	0.797862	0.797109	0.810706	0.810255	0.80987	0.809651	0.80844	0.806492	0.811844	0.811999	0.808475	0.811057	0.807994	0.800714	0.802469	0.799147	0.812637	0.812871	0.812096	0.818896
H-R82	0.827314	0.801854	0.832105	0.81533	0.819364	0.801928	0.794028	0.806115	0.827191	0.827125	0.824659	0.834339	0.83805	0.840672	0.83816	0.838031	0.836985	0.833486	0.833958	0.830605	0.830025	0.83303	0.808598	0.834245	0.833693	0.82904	0.829905	0.827529	0.832326	0.826883	0.828866	0.832495	0.831774	0.833366	0.831758	0.832477	0.836037	0.832904	0.835486	0.832109	0.83159	0.829671	0.825181	0.829625	0.824596	0.832673	0.830812	0.830078	0.832561
H-R83	0.812928	0.792852	0.808892	0.7959	0.798712	0.790043	0.797294	0.794564	0.809164	0.806276	0.80925	0.813976	0.820347	0.813085	0.819079	0.814577	0.817058	0.815619	0.813712	0.814214	0.812038	0.812312	0.799416	0.812288	0.811535	0.811308	0.812469	0.810149	0.817201	0.80919	0.808554	0.814085	0.818957	0.811747	0.810658	0.810675	0.812773	0.812057	0.810806	0.811072	0.817459	0.80978	0.809724	0.802682	0.81064	0.819967	0.809433	0.806354	0.811433
H-R84	0.800552	0.804056	0.80355	0.80447	0.801529	0.808741	0.808294	0.796322	0.802421	0.800442	0.803986	0.808703	0.80289	0.805455	0.803405	0.802277	0.800656	0.80042	0.803208	0.803597	0.802969	0.805789	0.801342	0.804839	0.812011	0.806135	0.806279	0.794915	0.798158	0.785452	0.786538	0.801826	0.806212	0.80512	0.797797	0.803182	0.80516	0.804255	0.805156	0.803618	0.802448	0.799985	0.793207	0.799073	0.783706	0.802415	0.808081	0.809324	0.807444
H-R85	0.847471	0.799211	0.833685	0.815879	0.821611	0.799479	0.799141	0.809127	0.825375	0.834797	0.828722	0.829061	0.829046	0.82885	0.826728	0.826402	0.830722	0.829654	0.83994	0.833227	0.829634	0.833173	0.802975	0.827265	0.82802	0.831669	0.830883	0.823765	0.829859	0.825867	0.822031	0.830228	0.831516	0.832504	0.831203	0.829645	0.829729	0.83265	0.834147	0.828618	0.833518	0.833019	0.82506	0.829604	0.824266	0.828347	0.830129	0.826641	0.832018
H-R86	0.838749	0.800432	0.828765	0.811591	0.81882	0.798391	0.796111	0.804148	0.825583	0.826032	0.827413	0.82946	0.829107	0.83467	0.828319	0.826773	0.832336	0.827576	0.835595	0.829839	0.82791	0.83073	0.804657	0.830587	0.825649	0.83231	0.829014	0.824703	0.832476	0.824969	0.828778	0.832767	0.83292	0.831358	0.828149	0.830492	0.836363	0.829771	0.832755	0.832165	0.833218	0.831778	0.823386	0.828349	0.824412	0.828329	0.827128	0.824612	0.828668
H-R87	0.783558	0.804154	0.783112	0.796899	0.790521	0.808612	0.816224	0.793483	0.777915	0.770328	0.781162	0.784881	0.783528	0.78533	0.781725	0.782046	0.783119	0.783349	0.784951	0.78349	0.781437	0.783643	0.808586	0.782534	0.78316	0.783122	0.784762	0.765994	0.772185	0.759004	0.757766	0.782199	0.780301	0.781353	0.780863	0.781304	0.779444	0.781997	0.782459	0.778716	0.783664	0.778995	0.758696	0.765109	0.755667	0.779362	0.782151	0.785295	0.786777
H-R88	0.804258	0.798886	0.810471	0.809491	0.810773	0.807688	0.807319	0.793839	0.813503	0.810195	0.811564	0.810108	0.806713	0.807625	0.807825	0.806888	0.806106	0.806502	0.80786	0.80778	0.807557	0.809458	0.805215	0.809107	0.817827	0.807952	0.809709	0.800045	0.802911	0.792607	0.795034	0.805839	0.806107	0.807565	0.803355	0.805652	0.807849	0.806935	0.808736	0.808405	0.806245	0.807015	0.79988	0.802794	0.793702	0.806968	0.8153	0.815112	0.807142
H-R89	0.793235	0.797253	0.799302	0.807837	0.801905	0.807268	0.805199	0.785919	0.800981	0.795475	0.795533	0.797373	0.796811	0.796351	0.794455	0.79573	0.794912	0.795888	0.796551	0.797027	0.796263	0.797047	0.804757	0.796956	0.804042	0.795621	0.798438	0.784958	0.790308	0.774433	0.777808	0.794246	0.795445	0.794132	0.793786	0.793758	0.793247	0.798591	0.795702	0.795516	0.795135	0.791687	0.781607	0.786789	0.775859	0.791633	0.800395	0.7996	0.803185
H-R90	0.832802	0.801868	0.828751	0.811246	0.819018	0.798809	0.796047	0.806278	0.824739	0.828284	0.826824	0.827691	0.827354	0.831723	0.829012	0.828372	0.828687	0.831186	0.838615	0.83316	0.834509	0.832785	0.80566	0.82945	0.828303	0.8326	0.830252	0.823841	0.828145	0.824247	0.823214	0.832241	0.830814	0.833463	0.829799	0.831212	0.832491	0.836042	0.83641	0.831995	0.832113	0.829926	0.826863	0.827516	0.824329	0.831408	0.830127	0.827731	0.830992
H-R91	0.808116	0.801932	0.806942	0.802058	0.805441	0.802915	0.810075	0.796825	0.800139	0.799626	0.805665	0.808296	0.807683	0.808668	0.80503	0.806905	0.805964	0.805193	0.808695	0.809101	0.806859	0.807227	0.804886	0.805805	0.804764	0.80894	0.805804	0.795319	0.804023	0.789474	0.794941	0.810526	0.810398	0.808103	0.807252	0.807232	0.806393	0.811909	0.808347	0.807481	0.811699	0.808904	0.790056	0.795494	0.785513	0.808051	0.807146	0.80537	0.810855
H-R92	0.82218	0.803059	0.826513	0.812447	0.815146	0.8014	0.794447	0.8048	0.820679	0.821356	0.824892	0.828975	0.829131	0.826161	0.82505	0.822594	0.827109	0.823476	0.833435	0.822919	0.823318	0.823267	0.804245	0.824488	0.825484	0.830167	0.825372	0.817982	0.826825	0.821679	0.823922	0.829669	0.826447	0.825462	0.825915	0.826262	0.82721	0.828855	0.828948	0.825799	0.828654	0.8278	0.820606	0.824022	0.819872	0.825184	0.825862	0.82623	0.826804
H-R93	0.813284	0.794033	0.816287	0.803355	0.809384	0.789227	0.787554	0.796754	0.816581	0.816601	0.814897	0.815814	0.816568	0.818733	0.814551	0.815617	0.814565	0.814222	0.81582	0.817196	0.813871	0.815803	0.799521	0.81654	0.814229	0.819524	0.823231	0.820088	0.82225	0.818259	0.826643	0.816298	0.816486	0.816681	0.817467	0.815761	0.818139	0.815963	0.815775	0.816368	0.818198	0.816636	0.809691	0.814394	0.808352	0.816534	0.816381	0.813906	0.817046
H-R94	0.798669	0.799738	0.801014	0.803211	0.79764	0.80546	0.796875	0.792111	0.797202	0.792243	0.799336	0.801458	0.801269	0.800026	0.800797	0.7988	0.800191	0.803273	0.799378	0.798473	0.799904	0.801698	0.806697	0.79938	0.800474	0.798558	0.802001	0.786997	0.798389	0.78285	0.784387	0.801268	0.801126	0.802062	0.801851	0.804737	0.801657	0.799182	0.802494	0.800459	0.803443	0.79841	0.785415	0.787543	0.783521	0.79549	0.799921	0.799893	0.802259
H-R95	0.787501	0.805289	0.785753	0.797866	0.795808	0.807437	0.816527	0.79365	0.776327	0.778425	0.78112	0.785961	0.780749	0.78154	0.783757	0.78316	0.782589	0.784719	0.788801	0.781566	0.785102	0.783143	0.809137	0.781674	0.781942	0.786822	0.785033	0.766411	0.774331	0.760485	0.758739	0.782208	0.782423	0.782101	0.781722	0.780961	0.782494	0.786037	0.784632	0.78114	0.782342	0.78119	0.759826	0.766918	0.757865	0.77935	0.785567	0.782178	0.788505
H-R96	0.851003	0.80065	0.832227	0.816179	0.824012	0.796083	0.800438	0.805899	0.823676	0.827084	0.824362	0.826861	0.828922	0.82778	0.825915	0.825433	0.830243	0.826621	0.830045	0.831512	0.829459	0.829059	0.801107	0.828886	0.827286	0.830908	0.828611	0.824275	0.825921	0.824889	0.824995	0.828531	0.82885	0.827696	0.828968	0.825243	0.8272	0.831323	0.828963	0.828868	0.833665	0.83006	0.821833	0.826061	0.825585	0.829988	0.827635	0.825085	0.827497
H-R97	0.784822	0.808313	0.786769	0.802343	0.792853	0.80706	0.8147	0.791	0.775486	0.776228	0.77835	0.781722	0.781583	0.785628	0.782016	0.78338	0.783039	0.780138	0.789914	0.785063	0.784956	0.786118	0.808324	0.783894	0.782249	0.787375	0.781504	0.765234	0.772756	0.756945	0.756694	0.780648	0.78179	0.785655	0.782461	0.780022	0.783195	0.782525	0.780083	0.780782	0.779946	0.782241	0.764487	0.763684	0.754269	0.77789	0.783441	0.78024	0.783124
H-R98	0.839044	0.809722	0.830891	0.814582	0.82408	0.798354	0.806142	0.819004	0.82894	0.831951	0.824246	0.824913	0.82399	0.824501	0.82297	0.822114	0.822827	0.824844	0.828421	0.823266	0.82318	0.829832	0.798564	0.83253	0.837263	0.830486	0.828822	0.823584	0.823991	0.818087	0.819333	0.821908	0.822828	0.824071	0.821682	0.823932	0.822933	0.828474	0.82466	0.823084	0.82436	0.820821	0.82641	0.828943	0.820772	0.828494	0.831402	0.838068	0.826881
H-R99	0.848002	0.802461	0.83155	0.818575	0.822743	0.800455	0.796939	0.806327	0.825224	0.833448	0.825059	0.827293	0.829813	0.829484	0.825124	0.82898	0.838236	0.826355	0.836753	0.833369	0.827057	0.830851	0.802192	0.829198	0.828124	0.830323	0.828223	0.820673	0.826534	0.821231	0.82517	0.829026	0.831564	0.829556	0.830291	0.827279	0.82835	0.83057	0.831702	0.829299	0.832447	0.828498	0.820734	0.827742	0.822754	0.827915	0.830639	0.826039	0.831529
LZ-R31	0.780104	0.805938	0.78311	0.79714	0.791292	0.807068	0.811965	0.790227	0.775208	0.772054	0.779918	0.785004	0.78268	0.786174	0.781381	0.783082	0.783329	0.780009	0.782117	0.783742	0.783785	0.783688	0.807389	0.789565	0.782488	0.786759	0.782226	0.765599	0.773602	0.758292	0.757698	0.783581	0.78011	0.779594	0.780197	0.782621	0.784163	0.784284	0.780355	0.783113	0.781053	0.781284	0.758842	0.765711	0.754909	0.779135	0.782469	0.782231	0.784322
LZ-R32	0.789772	0.808874	0.788156	0.796436	0.794665	0.809405	0.817724	0.794121	0.77621	0.773962	0.781041	0.783467	0.783281	0.781409	0.782584	0.783161	0.780993	0.783397	0.786339	0.780755	0.782023	0.782798	0.811915	0.784123	0.781299	0.787182	0.784162	0.766062	0.776089	0.758458	0.758037	0.782538	0.781936	0.783561	0.781428	0.783115	0.784959	0.785347	0.783744	0.781995	0.783825	0.784914	0.759783	0.765514	0.754739	0.779889	0.783232	0.783374	0.784392
LZ-R33	0.78015	0.805612	0.781473	0.795337	0.788457	0.806457	0.815315	0.793449	0.776495	0.770809	0.779941	0.781824	0.780788	0.781156	0.781289	0.781733	0.781677	0.781373	0.780032	0.779965	0.779027	0.783106	0.809244	0.781682	0.782499	0.779568	0.784049	0.762377	0.770524	0.755936	0.756571	0.779259	0.78036	0.780376	0.777768	0.779408	0.779542	0.778649	0.780861	0.779866	0.781089	0.777924	0.75702	0.76281	0.752496	0.776362	0.780372	0.785556	0.782984
LZ-R34	0.782138	0.811016	0.785517	0.798094	0.790786	0.807343	0.812198	0.798684	0.776853	0.773145	0.779685	0.780486	0.781983	0.782592	0.779228	0.781871	0.783895	0.780419	0.78401	0.779388	0.77974	0.783273	0.807487	0.783041	0.783002	0.781712	0.782889	0.763984	0.778173	0.756681	0.756979	0.779721	0.780323	0.778478	0.778417	0.778951	0.778155	0.780241	0.781689	0.779656	0.780884	0.777014	0.757496	0.764025	0.754211	0.777325	0.781338	0.784006	0.787126
LZ-R35	0.788611	0.806794	0.78463	0.797123	0.79353	0.808531	0.818892	0.795425	0.778875	0.772108	0.784064	0.784969	0.78515	0.784083	0.781817	0.78038	0.781998	0.781707	0.783158	0.780413	0.780967	0.783076	0.806678	0.782381	0.782226	0.788646	0.785173	0.766954	0.776529	0.757089	0.757719	0.780883	0.781218	0.784722	0.779773	0.782079	0.782953	0.782527	0.780877	0.78224	0.78047	0.781575	0.761285	0.764994	0.75458	0.779924	0.780784	0.781236	0.786885
LZ-R36	0.785354	0.804616	0.781713	0.794729	0.789401	0.806077	0.813505	0.789001	0.774549	0.772313	0.777964	0.782262	0.7877	0.785488	0.780264	0.779523	0.781493	0.779114	0.780768	0.779848	0.77999	0.787361	0.805554	0.788138	0.781859	0.789241	0.782377	0.76283	0.770812	0.753276	0.754963	0.779181	0.785525	0.781436	0.777567	0.782591	0.790081	0.779234	0.777179	0.781113	0.786839	0.779279	0.757594	0.763202	0.750578	0.777144	0.780647	0.781001	0.784789
LZ-R37	0.788549	0.808211	0.787261	0.797891	0.794893	0.804321	0.82109	0.791047	0.775424	0.773295	0.779445	0.783595	0.782611	0.783209	0.780836	0.781951	0.781902	0.778332	0.789711	0.782135	0.784161	0.786256	0.810534	0.783671	0.784556	0.790029	0.781758	0.765216	0.778562	0.756968	0.75741	0.780454	0.781649	0.780227	0.779106	0.780256	0.78147	0.789359	0.780398	0.782598	0.781621	0.782069	0.757818	0.767596	0.755812	0.777047	0.783516	0.779355	0.784875
LZ-R38	0.780888	0.807687	0.783803	0.795407	0.790864	0.802884	0.811635	0.794159	0.773867	0.771121	0.78076	0.779643	0.778697	0.784723	0.778716	0.78121	0.78193	0.775657	0.799125	0.782166	0.778629	0.78491	0.807039	0.783509	0.780903	0.783286	0.777752	0.763318	0.775913	0.755694	0.753719	0.778157	0.778505	0.775371	0.776177	0.775311	0.777215	0.779983	0.778129	0.776902	0.777581	0.778254	0.753768	0.763801	0.751924	0.77321	0.782365	0.778865	0.785995
LZ-R39	0.78948	0.807995	0.782605	0.797769	0.792861	0.805425	0.820308	0.794449	0.775005	0.772425	0.779751	0.782148	0.782126	0.781106	0.778701	0.77897	0.779417	0.78032	0.782574	0.779984	0.781466	0.783031	0.806051	0.782189	0.780186	0.783811	0.783342	0.76258	0.77152	0.753758	0.75498	0.780387	0.782526	0.778744	0.779046	0.780926	0.780542	0.782583	0.777966	0.781341	0.784279	0.778024	0.757205	0.763163	0.752026	0.776294	0.780312	0.780539	0.781362
LZ-R40	0.784576	0.807318	0.785231	0.798509	0.79322	0.804884	0.815886	0.791234	0.774358	0.772825	0.780178	0.783022	0.781481	0.783932	0.782668	0.782525	0.781052	0.778918	0.786252	0.781922	0.782807	0.784944	0.809297	0.7828	0.78458	0.784008	0.781805	0.762838	0.771139	0.756526	0.755388	0.780939	0.779864	0.783069	0.779458	0.779041	0.780651	0.779854	0.779814	0.780095	0.77982	0.779791	0.756584	0.762577	0.75269	0.776598	0.781651	0.780752	0.784785
LZ-R41	0.78298	0.807119	0.786654	0.795542	0.792801	0.804583	0.819203	0.793557	0.77247	0.770912	0.775856	0.780745	0.777138	0.778896	0.77607	0.777275	0.77821	0.776484	0.787097	0.778632	0.778845	0.779838	0.806873	0.777909	0.778438	0.784456	0.778127	0.760481	0.769245	0.752102	0.75149	0.776112	0.776764	0.775787	0.775656	0.776491	0.776402	0.783379	0.776708	0.778212	0.775817	0.778835	0.751974	0.760444	0.751079	0.773439	0.780689	0.777576	0.785292
LZ-R42	0.798763	0.804001	0.802608	0.807406	0.796155	0.800274	0.799128	0.791479	0.796761	0.792407	0.797077	0.800466	0.800784	0.799139	0.799511	0.800025	0.803705	0.799824	0.800307	0.802652	0.799933	0.802572	0.795913	0.801535	0.801726	0.800815	0.802099	0.788918	0.798166	0.780931	0.785001	0.800834	0.803153	0.799343	0.800744	0.802266	0.800083	0.802079	0.806841	0.801427	0.803331	0.798571	0.780978	0.790472	0.781265	0.796666	0.80177	0.798826	0.80649
LZ-R43	0.778951	0.807634	0.78204	0.795351	0.789901	0.811405	0.812052	0.791708	0.774616	0.772618	0.777977	0.783496	0.78315	0.78306	0.781706	0.783595	0.782041	0.780703	0.779911	0.78278	0.783489	0.78164	0.809845	0.781656	0.78479	0.782081	0.781374	0.763836	0.776258	0.756175	0.756514	0.782055	0.782858	0.7796	0.780276	0.78199	0.780799	0.784002	0.781405	0.781369	0.780709	0.779126	0.757435	0.764041	0.754191	0.777172	0.783032	0.782292	0.788566
LZ-R44	0.784813	0.807067	0.78502	0.797178	0.794455	0.804128	0.82057	0.792411	0.773111	0.773746	0.777982	0.781678	0.778468	0.781907	0.781448	0.779789	0.778441	0.779467	0.786455	0.7796	0.781361	0.78279	0.810849	0.784179	0.780206	0.783515	0.780348	0.764964	0.77145	0.756237	0.757456	0.78063	0.779569	0.779303	0.776451	0.782387	0.785283	0.782721	0.780364	0.78113	0.778424	0.781205	0.755876	0.762245	0.753494	0.776079	0.780991	0.778041	0.78073
LZ-R45	0.783725	0.805735	0.784071	0.79809	0.793132	0.805802	0.811164	0.788782	0.773047	0.770014	0.775672	0.78109	0.780707	0.784461	0.781071	0.78083	0.780975	0.776946	0.782354	0.781527	0.781604	0.785103	0.809154	0.797166	0.780641	0.794439	0.77906	0.763873	0.771906	0.755726	0.756204	0.778645	0.780705	0.778532	0.777059	0.778746	0.785636	0.781009	0.781146	0.782674	0.780803	0.781964	0.754976	0.762092	0.752556	0.775024	0.782575	0.778625	0.7811
LZ-R46	0.781616	0.80702	0.787609	0.797283	0.792861	0.806031	0.813007	0.792214	0.776244	0.773082	0.778792	0.783098	0.781635	0.784839	0.783837	0.782262	0.784745	0.78094	0.781818	0.783627	0.783835	0.784936	0.811165	0.791384	0.784762	0.785337	0.782771	0.766838	0.77564	0.759267	0.760047	0.782141	0.781507	0.781856	0.780309	0.780999	0.784026	0.783951	0.782085	0.783277	0.782163	0.78298	0.758648	0.765772	0.756027	0.777527	0.782851	0.781706	0.782827
LZ-R47	0.783105	0.801708	0.784863	0.796782	0.789236	0.80459	0.813239	0.79301	0.774065	0.771828	0.776769	0.777648	0.781247	0.786123	0.776439	0.780298	0.778912	0.777512	0.781897	0.778069	0.776876	0.785391	0.809048	0.780404	0.783127	0.790701	0.780467	0.763026	0.773095	0.75255	0.754641	0.776344	0.776391	0.777853	0.778664	0.781017	0.789338	0.779775	0.777517	0.778071	0.777738	0.776326	0.756624	0.761874	0.750053	0.776569	0.780339	0.780669	0.786076
LZ-R48	0.785711	0.802896	0.787214	0.798707	0.791814	0.806337	0.814477	0.793828	0.776583	0.774467	0.779269	0.780403	0.783594	0.788475	0.779424	0.782859	0.781076	0.780571	0.784327	0.780426	0.779381	0.788222	0.811076	0.783228	0.785634	0.793038	0.783572	0.766207	0.776137	0.755806	0.758354	0.778843	0.779076	0.780599	0.781508	0.782929	0.791735	0.782007	0.780059	0.780544	0.780727	0.778863	0.759763	0.765235	0.753393	0.779636	0.783252	0.783101	0.788437
LZ-R49	0.783599	0.804085	0.785203	0.798358	0.792893	0.806923	0.816682	0.791563	0.776648	0.773042	0.784475	0.784249	0.78435	0.782385	0.782906	0.781574	0.783245	0.780892	0.78331	0.781686	0.782822	0.782677	0.806409	0.785457	0.78328	0.781648	0.785099	0.765775	0.776229	0.757014	0.758227	0.780848	0.781522	0.780653	0.780707	0.78319	0.779791	0.781445	0.780634	0.779999	0.783872	0.781187	0.760333	0.765101	0.754664	0.779431	0.784096	0.783125	0.78389
LZ-R50	0.781076	0.806407	0.780951	0.793433	0.789119	0.805207	0.812356	0.792284	0.774031	0.768621	0.777337	0.780209	0.781931	0.780079	0.779838	0.779021	0.78091	0.7786	0.778477	0.781107	0.780326	0.780322	0.805619	0.7801	0.779536	0.782759	0.782963	0.760337	0.770463	0.753729	0.754238	0.779752	0.777031	0.777743	0.779107	0.777839	0.77885	0.778635	0.780112	0.779222	0.780831	0.77832	0.756537	0.760646	0.749744	0.776774	0.779552	0.783342	0.780321
LZ-R51	0.785195	0.805133	0.786407	0.799383	0.792477	0.808322	0.815503	0.795391	0.778038	0.776014	0.781586	0.782337	0.783538	0.783564	0.78193	0.781337	0.78136	0.781559	0.782527	0.781039	0.779061	0.781497	0.80842	0.784417	0.782435	0.782995	0.785768	0.764428	0.77755	0.7562	0.757206	0.779081	0.781799	0.781717	0.782439	0.779326	0.779836	0.779177	0.781092	0.780044	0.780357	0.779295	0.75946	0.765	0.754612	0.778783	0.788306	0.783951	0.788402
LZ-R52	0.778291	0.809773	0.784477	0.7998	0.790646	0.807957	0.81131	0.790697	0.775482	0.773578	0.776713	0.781389	0.781535	0.782726	0.781679	0.783783	0.783341	0.779557	0.779734	0.781034	0.779825	0.785753	0.808083	0.784964	0.78225	0.782194	0.784433	0.765142	0.777582	0.757547	0.757172	0.780332	0.77921	0.777918	0.779488	0.778475	0.780441	0.781873	0.783671	0.779604	0.777386	0.778244	0.756589	0.764565	0.753657	0.776254	0.782051	0.783727	0.786827
LZ-R53	0.782417	0.804685	0.783775	0.796988	0.791234	0.805866	0.812734	0.790741	0.77573	0.775228	0.780521	0.782942	0.781286	0.783373	0.781294	0.783989	0.78131	0.780684	0.783055	0.783458	0.782513	0.783805	0.80818	0.783668	0.781674	0.7834	0.781411	0.764992	0.777469	0.756532	0.757499	0.781262	0.780533	0.780281	0.780067	0.781414	0.781555	0.782177	0.780744	0.781828	0.779717	0.781442	0.757167	0.763743	0.754011	0.777431	0.782885	0.780284	0.7838
LZ-R54	0.787128	0.807603	0.787196	0.799624	0.79394	0.809436	0.81584	0.79185	0.775316	0.776094	0.779687	0.784972	0.780226	0.783409	0.782534	0.784427	0.78245	0.782381	0.787673	0.780905	0.783755	0.783789	0.810107	0.783759	0.782832	0.785792	0.782266	0.764827	0.775054	0.758787	0.757676	0.780321	0.782053	0.781624	0.780492	0.779571	0.779631	0.784386	0.783162	0.780528	0.779822	0.781268	0.757276	0.766543	0.755383	0.777575	0.782985	0.780619	0.785337
LZ-R55	0.782201	0.805901	0.781232	0.79502	0.79148	0.807637	0.817038	0.789304	0.773659	0.775815	0.78107	0.78458	0.780791	0.782517	0.782822	0.783678	0.780299	0.779852	0.787063	0.781265	0.783725	0.783502	0.811412	0.784062	0.783194	0.785088	0.783238	0.764577	0.774662	0.758419	0.75675	0.782208	0.782825	0.781412	0.778585	0.780753	0.781013	0.785107	0.78048	0.782007	0.782609	0.78523	0.75941	0.765729	0.755984	0.777501	0.784277	0.779474	0.781747
LZ-R56	0.788441	0.806125	0.785803	0.795906	0.791089	0.807074	0.816436	0.795826	0.778724	0.774161	0.779423	0.782493	0.782488	0.782103	0.779291	0.781357	0.782469	0.781027	0.78879	0.779983	0.780562	0.784452	0.806107	0.784388	0.783675	0.784339	0.784582	0.764555	0.775217	0.758306	0.756074	0.778515	0.780177	0.781479	0.780511	0.778955	0.777481	0.781633	0.77988	0.777577	0.780235	0.778329	0.759578	0.768244	0.756418	0.776936	0.784982	0.786879	0.787708
LZ-R57	0.78633	0.806418	0.785464	0.794999	0.793068	0.80529	0.819117	0.792195	0.775013	0.777469	0.778619	0.782152	0.780818	0.78752	0.779793	0.781924	0.781921	0.778868	0.793267	0.780682	0.782768	0.782044	0.809143	0.783112	0.783164	0.782638	0.781121	0.763605	0.773773	0.758628	0.757129	0.780411	0.781453	0.77905	0.778018	0.779624	0.782669	0.786378	0.781964	0.781768	0.779958	0.780382	0.757727	0.765087	0.75617	0.778123	0.785403	0.780049	0.785005
LZ-R58	0.781266	0.806232	0.782724	0.794723	0.789365	0.807561	0.816229	0.791871	0.777191	0.769813	0.779125	0.784776	0.782134	0.783313	0.778284	0.780131	0.780614	0.780791	0.781196	0.781084	0.780624	0.787654	0.807162	0.783582	0.78186	0.782397	0.782165	0.764277	0.775569	0.756302	0.755083	0.778784	0.778864	0.780583	0.779243	0.780593	0.778574	0.782682	0.779997	0.779752	0.78075	0.780019	0.758229	0.766397	0.753644	0.776523	0.783266	0.782194	0.784064
LZ-R59	0.788668	0.804172	0.786705	0.799734	0.795321	0.815741	0.820652	0.794627	0.776443	0.773165	0.783333	0.780795	0.782805	0.783796	0.778752	0.782105	0.780133	0.784365	0.784464	0.781572	0.786691	0.782209	0.808264	0.783655	0.78215	0.78661	0.782065	0.763647	0.773873	0.755928	0.758972	0.780151	0.781161	0.785187	0.791429	0.782095	0.778529	0.782195	0.780088	0.783761	0.782137	0.779254	0.763791	0.762843	0.752862	0.778929	0.782042	0.784417	0.785218
LZ-R60	0.787957	0.807015	0.789346	0.797564	0.795611	0.807692	0.81723	0.792457	0.77898	0.778247	0.783852	0.786957	0.784302	0.785846	0.78507	0.785513	0.785876	0.782212	0.7926	0.785756	0.785982	0.786881	0.812068	0.788215	0.784993	0.792052	0.785557	0.768724	0.781944	0.762272	0.763538	0.785164	0.787938	0.784669	0.782031	0.783249	0.784433	0.790439	0.786293	0.785774	0.785772	0.787445	0.763335	0.771397	0.759386	0.781829	0.786953	0.786135	0.787972
MY-R1	0.822861	0.773673	0.821164	0.792618	0.80344	0.770213	0.761508	0.793293	0.830084	0.834565	0.817894	0.821777	0.821815	0.816788	0.822364	0.81677	0.817169	0.822714	0.818341	0.819958	0.818744	0.819807	0.779171	0.821835	0.819889	0.821091	0.826185	0.84622	0.838428	0.852844	0.858584	0.823696	0.820364	0.823935	0.82423	0.821378	0.823337	0.821178	0.821137	0.823121	0.823883	0.821366	0.851587	0.841711	0.863701	0.833559	0.819501	0.819561	0.816091
MY-R10	0.825743	0.768142	0.816941	0.792297	0.805454	0.766792	0.758544	0.789272	0.82709	0.834278	0.819218	0.825759	0.823793	0.819484	0.828748	0.820082	0.82063	0.825716	0.821208	0.823113	0.823319	0.821882	0.773661	0.827515	0.819918	0.832187	0.837762	0.860262	0.837869	0.861625	0.861336	0.825963	0.823442	0.825178	0.823841	0.819917	0.825104	0.820455	0.822329	0.822693	0.824599	0.819832	0.856832	0.854905	0.869006	0.834272	0.81872	0.816219	0.81902
MY-R11	0.825095	0.778211	0.819174	0.794104	0.806462	0.770927	0.762924	0.794381	0.828086	0.833038	0.822279	0.821618	0.821786	0.819488	0.827738	0.821145	0.825883	0.823128	0.820199	0.820213	0.819526	0.821796	0.776049	0.826074	0.82576	0.824143	0.838555	0.856117	0.833351	0.849665	0.860557	0.822494	0.821037	0.821829	0.819784	0.817583	0.821375	0.820492	0.820825	0.820503	0.821846	0.818057	0.850048	0.855398	0.860172	0.835448	0.820595	0.819105	0.819558
MY-R12	0.824092	0.769964	0.817569	0.791517	0.806702	0.76643	0.757184	0.789659	0.826313	0.83352	0.816938	0.825098	0.819964	0.817087	0.821504	0.816155	0.820331	0.822007	0.819818	0.819841	0.822589	0.821107	0.774386	0.825538	0.822876	0.821859	0.823472	0.849483	0.837352	0.861215	0.868012	0.830944	0.826662	0.826635	0.827162	0.824504	0.827383	0.827469	0.828859	0.826368	0.828474	0.826279	0.859722	0.853396	0.867916	0.836538	0.820536	0.820334	0.815915
MY-R13	0.818094	0.776835	0.822204	0.791666	0.810197	0.764769	0.758751	0.787975	0.828741	0.838926	0.817288	0.820263	0.81797	0.81243	0.822361	0.818044	0.817215	0.816478	0.814168	0.815547	0.815262	0.81836	0.772212	0.822702	0.826231	0.814573	0.820053	0.848305	0.83463	0.853278	0.855081	0.818818	0.816831	0.818162	0.816169	0.812618	0.818836	0.814121	0.814611	0.815175	0.816698	0.812483	0.857464	0.852987	0.863402	0.831708	0.820762	0.823918	0.81278
MY-R14	0.824089	0.770897	0.819418	0.790119	0.804929	0.766646	0.758479	0.7898	0.826258	0.832194	0.815308	0.824841	0.821874	0.816293	0.823772	0.818446	0.818098	0.821147	0.817438	0.821773	0.820554	0.821107	0.774713	0.827864	0.820927	0.822178	0.822017	0.850141	0.839666	0.858153	0.866232	0.827162	0.820315	0.823533	0.824148	0.822015	0.825635	0.823841	0.822887	0.823442	0.823401	0.819415	0.858653	0.853443	0.867918	0.837369	0.81875	0.817646	0.816574
MY-R15	0.824821	0.770809	0.822191	0.792337	0.804235	0.767029	0.759181	0.788496	0.827448	0.834257	0.817623	0.825829	0.824009	0.820075	0.827689	0.820767	0.820983	0.823601	0.820037	0.820922	0.821577	0.82103	0.771997	0.830498	0.821832	0.822719	0.825394	0.857456	0.840701	0.85975	0.865207	0.82387	0.820347	0.821563	0.821988	0.818727	0.823289	0.820299	0.820637	0.819976	0.82088	0.816766	0.857898	0.852536	0.865754	0.8366	0.819478	0.81759	0.818386
MY-R16	0.820174	0.769427	0.817595	0.790994	0.80309	0.764503	0.758571	0.790789	0.828518	0.833315	0.819161	0.820111	0.820213	0.816868	0.822589	0.817295	0.817409	0.820301	0.822105	0.819529	0.81955	0.818583	0.77152	0.821904	0.823818	0.820613	0.822319	0.849946	0.841861	0.856689	0.862932	0.820976	0.821917	0.820805	0.820026	0.816575	0.821927	0.81873	0.817808	0.8198	0.823196	0.819356	0.854538	0.853883	0.862941	0.830682	0.82181	0.82281	0.814425
MY-R17	0.825122	0.76684	0.818754	0.79167	0.803506	0.767594	0.758231	0.788069	0.827626	0.833285	0.822797	0.828579	0.824841	0.824223	0.832834	0.823668	0.823193	0.82831	0.829671	0.825408	0.822423	0.821771	0.773952	0.829851	0.81864	0.822556	0.823885	0.851215	0.846942	0.857524	0.860805	0.824788	0.823511	0.822866	0.822725	0.819686	0.824084	0.819703	0.819493	0.820927	0.823841	0.821166	0.851609	0.849724	0.863289	0.835487	0.821385	0.818295	0.816975
MY-R18	0.82345	0.766169	0.818085	0.789164	0.803585	0.766239	0.759138	0.786904	0.827684	0.835082	0.818976	0.823705	0.824939	0.820693	0.827402	0.820826	0.825087	0.824702	0.82771	0.820995	0.819904	0.821508	0.772872	0.82557	0.82136	0.822033	0.822792	0.849347	0.840368	0.858006	0.863142	0.82638	0.823184	0.823913	0.823902	0.818136	0.823672	0.822139	0.821286	0.82036	0.82357	0.820518	0.858973	0.855847	0.865874	0.83487	0.824876	0.820983	0.81498
MY-R19	0.825766	0.769448	0.81788	0.791092	0.804671	0.768962	0.760925	0.789722	0.830214	0.837173	0.818009	0.826261	0.826399	0.824108	0.830695	0.823293	0.823966	0.830437	0.82901	0.822814	0.823353	0.824213	0.775829	0.833542	0.822621	0.822677	0.825833	0.853438	0.844802	0.858501	0.862166	0.823816	0.823863	0.824086	0.821231	0.818857	0.825407	0.820068	0.818984	0.821005	0.821333	0.817577	0.855569	0.85286	0.865954	0.836403	0.822743	0.819388	0.818141
MY-R2	0.823116	0.765997	0.818626	0.791461	0.803726	0.764231	0.755443	0.789906	0.827854	0.834682	0.815072	0.820966	0.820489	0.817335	0.824283	0.819602	0.821039	0.821254	0.817582	0.819655	0.819451	0.818778	0.773324	0.822341	0.819424	0.819051	0.822918	0.851303	0.83826	0.865098	0.867904	0.829127	0.824775	0.827251	0.828112	0.822294	0.827353	0.823125	0.827411	0.825453	0.827217	0.824687	0.856562	0.856116	0.86755	0.835845	0.817127	0.818312	0.815522
MY-R20	0.822913	0.767629	0.81667	0.78894	0.802979	0.765657	0.757251	0.788768	0.83179	0.836889	0.819491	0.822352	0.81963	0.818558	0.828008	0.817397	0.816907	0.821169	0.824161	0.822796	0.822044	0.822329	0.772597	0.826388	0.822451	0.819901	0.823498	0.850643	0.841832	0.856678	0.859143	0.820882	0.820913	0.820833	0.81904	0.817157	0.822045	0.817161	0.817781	0.81992	0.82057	0.817582	0.857559	0.855042	0.864907	0.832165	0.824849	0.821366	0.816205
MY-R21	0.822335	0.764235	0.818542	0.789512	0.803162	0.764468	0.755961	0.786755	0.830031	0.8344	0.816807	0.823775	0.817832	0.815565	0.823344	0.816896	0.817927	0.819006	0.82394	0.820788	0.817834	0.819926	0.771556	0.822228	0.817533	0.820946	0.821085	0.848295	0.840064	0.854087	0.861409	0.823536	0.821205	0.818525	0.822086	0.815797	0.820166	0.818589	0.819519	0.818477	0.821339	0.821356	0.852879	0.854553	0.86875	0.832594	0.820312	0.819546	0.815276
MY-R22	0.82425	0.77039	0.822129	0.794863	0.808442	0.768481	0.760024	0.788536	0.829178	0.83607	0.817648	0.826246	0.826085	0.82086	0.828385	0.81986	0.823243	0.825176	0.821127	0.823289	0.82339	0.822452	0.774967	0.82733	0.822881	0.822082	0.826182	0.853352	0.842217	0.860406	0.863314	0.824195	0.823976	0.824342	0.824303	0.821858	0.82571	0.821991	0.822956	0.822931	0.824839	0.821084	0.854358	0.855297	0.866365	0.834355	0.822189	0.82228	0.819014
MY-R23	0.831085	0.766381	0.817237	0.790032	0.802718	0.76491	0.754687	0.786501	0.823692	0.830006	0.816563	0.821504	0.820714	0.815793	0.822351	0.81611	0.819817	0.81896	0.82114	0.821956	0.818422	0.818991	0.774328	0.820974	0.815505	0.818072	0.822658	0.848146	0.843562	0.857779	0.862696	0.826188	0.823426	0.822923	0.824663	0.818989	0.823481	0.818906	0.819582	0.8228	0.822945	0.822257	0.850893	0.849391	0.865616	0.832454	0.815211	0.811846	0.816079
MY-R24	0.830335	0.768009	0.818699	0.790772	0.804244	0.768215	0.758714	0.790332	0.826232	0.832828	0.822391	0.827486	0.828133	0.822372	0.832137	0.825307	0.830531	0.827308	0.829754	0.821265	0.820156	0.82125	0.77469	0.831171	0.81701	0.822928	0.825483	0.8516	0.83996	0.861271	0.865748	0.824901	0.823133	0.823261	0.823278	0.817253	0.824589	0.821025	0.821833	0.81967	0.822214	0.818095	0.853816	0.852844	0.867188	0.836943	0.818774	0.815011	0.817024
MY-R25	0.830647	0.767635	0.82203	0.791654	0.808599	0.766345	0.758873	0.788209	0.827403	0.835423	0.822192	0.822867	0.82561	0.81858	0.827474	0.821458	0.828478	0.823533	0.824031	0.819936	0.819768	0.817702	0.772998	0.828456	0.819507	0.820763	0.823817	0.850493	0.843209	0.858912	0.860945	0.822318	0.820293	0.820968	0.820902	0.815543	0.820848	0.818039	0.819851	0.81758	0.820329	0.816954	0.854264	0.853438	0.865296	0.834536	0.81908	0.815778	0.816987
MY-R26	0.824016	0.778741	0.826176	0.803129	0.813539	0.775133	0.768517	0.786405	0.825876	0.835847	0.819938	0.825395	0.823511	0.821694	0.82735	0.818103	0.822142	0.824824	0.82245	0.820028	0.819263	0.818551	0.781117	0.824857	0.821134	0.82368	0.82376	0.847484	0.836337	0.847648	0.852885	0.826331	0.825899	0.823833	0.823042	0.822056	0.825281	0.82141	0.823253	0.824261	0.826542	0.823283	0.846739	0.847313	0.851744	0.83196	0.82243	0.820147	0.817062
MY-R27	0.826827	0.767165	0.818592	0.790169	0.803159	0.76606	0.756706	0.789139	0.826034	0.832458	0.820584	0.821846	0.821373	0.819502	0.827236	0.819032	0.820542	0.824693	0.823902	0.823066	0.82016	0.819371	0.774074	0.824685	0.818155	0.82369	0.82445	0.849537	0.84341	0.860134	0.868019	0.82615	0.823207	0.824337	0.823525	0.820756	0.824005	0.820107	0.822185	0.822736	0.824137	0.82085	0.85424	0.856713	0.872699	0.835188	0.817142	0.813871	0.817262
MY-R28	0.824263	0.772208	0.819005	0.789917	0.80426	0.765418	0.758586	0.791826	0.830504	0.836958	0.82125	0.822569	0.821074	0.817621	0.824958	0.818816	0.819032	0.821784	0.817639	0.821004	0.821151	0.821699	0.771006	0.824052	0.825342	0.819226	0.822309	0.8513	0.834304	0.852515	0.855866	0.819139	0.818726	0.81935	0.818022	0.813668	0.819009	0.81714	0.816054	0.815621	0.819779	0.813382	0.854972	0.855545	0.865558	0.83286	0.824705	0.822195	0.817655
MY-R29	0.832923	0.767016	0.820392	0.792378	0.805165	0.765774	0.755484	0.788723	0.824792	0.832116	0.816784	0.82144	0.820943	0.815796	0.823166	0.817741	0.819187	0.821132	0.817626	0.821677	0.819524	0.820225	0.770987	0.823647	0.818049	0.820478	0.822985	0.849987	0.835591	0.857251	0.861805	0.821827	0.821379	0.820946	0.822922	0.816109	0.822792	0.817997	0.820766	0.819752	0.824775	0.821569	0.854027	0.853286	0.868233	0.832672	0.816743	0.813872	0.815829
MY-R3	0.821036	0.767687	0.815913	0.787836	0.802314	0.764962	0.757252	0.787265	0.828676	0.835139	0.819822	0.823889	0.821078	0.820584	0.826676	0.817755	0.818405	0.824371	0.817681	0.819967	0.819588	0.821955	0.771311	0.823988	0.823842	0.825486	0.831332	0.855197	0.835813	0.856469	0.861217	0.821808	0.82016	0.822784	0.819837	0.816998	0.823326	0.820808	0.820934	0.820694	0.820034	0.815767	0.860703	0.856809	0.860798	0.833864	0.824135	0.82216	0.817234
MY-R30	0.822293	0.772995	0.82292	0.794755	0.806079	0.76598	0.75968	0.790531	0.84506	0.851365	0.82511	0.823469	0.825194	0.821213	0.829878	0.820097	0.82409	0.826172	0.820905	0.819066	0.818126	0.823309	0.770896	0.828473	0.827433	0.819318	0.824833	0.852516	0.838584	0.854627	0.856407	0.818668	0.817024	0.818414	0.81743	0.812575	0.818257	0.815641	0.81733	0.816031	0.818084	0.815004	0.855461	0.856067	0.86299	0.830908	0.822559	0.821749	0.816264
MY-R4	0.821609	0.769517	0.819223	0.791291	0.807888	0.764836	0.756544	0.788999	0.825928	0.836078	0.815345	0.822796	0.821195	0.816155	0.822045	0.817048	0.817692	0.82018	0.820001	0.817449	0.818042	0.82006	0.772113	0.825728	0.821716	0.824659	0.833536	0.853663	0.839039	0.856269	0.861127	0.820606	0.819863	0.819582	0.819094	0.817535	0.819571	0.818789	0.818405	0.819582	0.819903	0.816726	0.856281	0.852674	0.865646	0.832011	0.819291	0.817667	0.816208
MY-R5	0.823852	0.767222	0.815958	0.789481	0.8048	0.765736	0.758375	0.789376	0.831951	0.838011	0.816857	0.822646	0.819578	0.81751	0.82374	0.816627	0.816807	0.821415	0.816349	0.824672	0.825099	0.821576	0.771259	0.826534	0.826376	0.819236	0.823594	0.849162	0.836084	0.859315	0.8616	0.823708	0.819289	0.82175	0.823262	0.817192	0.821931	0.818943	0.82003	0.821099	0.822167	0.819875	0.85808	0.854792	0.866455	0.83279	0.82284	0.822505	0.814966
MY-R6	0.822235	0.770081	0.820229	0.790855	0.805248	0.765356	0.758237	0.791291	0.8291	0.833653	0.816817	0.827938	0.819557	0.816898	0.825768	0.81934	0.818657	0.820644	0.821586	0.819274	0.81938	0.818518	0.772581	0.826378	0.821224	0.818249	0.822123	0.848365	0.839533	0.859516	0.863009	0.822205	0.819568	0.820473	0.821182	0.8163	0.821631	0.818674	0.820068	0.819755	0.819829	0.816505	0.858553	0.855139	0.868906	0.834851	0.823502	0.82024	0.816689
MY-R7	0.821054	0.771282	0.821064	0.790808	0.803663	0.764011	0.757218	0.786659	0.834144	0.837809	0.816915	0.819812	0.820315	0.814678	0.820238	0.81814	0.815035	0.819286	0.814347	0.818316	0.81641	0.820155	0.769868	0.824872	0.829348	0.816107	0.823423	0.851064	0.835686	0.85499	0.859906	0.818286	0.820039	0.820339	0.816284	0.81515	0.821617	0.816635	0.817843	0.81844	0.817511	0.812685	0.858646	0.855233	0.863194	0.82779	0.818668	0.819966	0.816962
MY-R8	0.824934	0.77717	0.82488	0.7973	0.809201	0.772962	0.766567	0.796261	0.829805	0.839234	0.819181	0.829046	0.822436	0.820186	0.827288	0.822175	0.819897	0.823334	0.822713	0.825035	0.824105	0.827368	0.778127	0.825661	0.829151	0.824751	0.826669	0.852166	0.832318	0.856872	0.85786	0.825176	0.8227	0.824697	0.822099	0.820933	0.825834	0.823532	0.824604	0.824271	0.822874	0.819891	0.851215	0.854198	0.865292	0.837273	0.824239	0.824432	0.820457
MY-R9	0.822154	0.771917	0.815902	0.789206	0.803845	0.767757	0.760114	0.791026	0.833746	0.83958	0.818315	0.827851	0.820041	0.81921	0.82741	0.818652	0.818253	0.824328	0.821558	0.820608	0.821405	0.822198	0.774656	0.828222	0.828861	0.822654	0.824129	0.85782	0.838588	0.858626	0.863857	0.822362	0.818947	0.821409	0.820039	0.818281	0.821785	0.821216	0.821134	0.821354	0.820555	0.815595	0.865327	0.857075	0.865599	0.835796	0.825277	0.823694	0.817453
[truncated: 209 more columns]
