# Supplementary material for: Genome and GWAS analysis identified genes significantly related to phenotypic state of Rhododendron bark
Source: Hortic Res. 2024 Jan 10;11(3):uhae008. doi: 10.1093/hr/uhae008 (PMC10939351; doi:10.1093/hr/uhae008)
Supplement: Web_Material_uhae008 [file web_material_uhae008.zip › Supplementary Data3.txt]

R. delavayi vs R. irroratum FST, ROD value
chromosome	start	end	FST	pi ratio
chr01	1	50000	0.463478	0.388277
chr01	5001	55000	0.503656	0.349999
chr01	10001	60000	0.542024	0.394122
chr01	15001	65000	0.549091	0.358443
chr01	20001	70000	0.549091	0.358443
chr01	25001	75000	0.55315	0.355605
chr01	30001	80000	0.568978	0.382231
chr01	35001	85000	0.586976	0.402928
chr01	40001	90000	0.597417	0.469617
chr01	45001	95000	0.605183	0.505558
chr01	50001	100000	0.592827	0.573783
chr01	55001	105000	0.575379	0.669615
chr01	60001	110000	0.514595	0.743847
chr01	65001	115000	0.500875	0.891225
chr01	70001	120000	0.487186	0.90481
chr01	75001	125000	0.47418	0.935489
chr01	80001	130000	0.446544	0.933854
chr01	85001	135000	0.438974	0.927368
chr01	90001	140000	0.435818	0.935888
chr01	95001	145000	0.413303	1.03226
chr01	100001	150000	0.405098	1.21569
chr01	105001	155000	0.39376	1.34659
chr01	110001	160000	0.363167	1.33474
chr01	115001	165000	0.311455	1.28613
chr01	120001	170000	0.287086	1.29515
chr01	125001	175000	0.291948	1.36453
chr01	130001	180000	0.296304	1.39359
chr01	135001	185000	0.274582	1.50436
chr01	140001	190000	0.273932	1.56572
chr01	145001	195000	0.276639	1.70875
chr01	150001	200000	0.278762	1.66375
chr01	155001	205000	0.270842	1.60287
chr01	160001	210000	0.266268	1.60635
chr01	165001	215000	0.277153	1.68304
chr01	170001	220000	0.269313	1.59091
chr01	175001	225000	0.245526	1.43152
chr01	180001	230000	0.227386	1.47308
chr01	185001	235000	0.233582	1.56001
chr01	190001	240000	0.217706	1.42432
chr01	195001	245000	0.195744	1.13144
chr01	200001	250000	0.198389	1.01969
chr01	205001	255000	0.207958	1.02692
chr01	210001	260000	0.225019	1.02809
chr01	215001	265000	0.24631	1.11129
chr01	220001	270000	0.276519	1.25555
chr01	225001	275000	0.296926	1.3491
chr01	230001	280000	0.329639	1.32394
chr01	235001	285000	0.340495	1.14134
chr01	240001	290000	0.364553	1.29502
chr01	245001	295000	0.41708	1.59584
chr01	250001	300000	0.415179	1.99283
chr01	255001	305000	0.412042	2.01313
chr01	260001	310000	0.412726	2.07125
chr01	265001	315000	0.421775	2.05274
chr01	270001	320000	0.416456	1.94892
chr01	275001	325000	0.391812	1.91915
chr01	280001	330000	0.363948	1.88197
chr01	285001	335000	0.360244	1.97881
chr01	290001	340000	0.342703	1.89883
chr01	295001	345000	0.344534	1.80304
chr01	300001	350000	0.345493	1.87084
chr01	305001	355000	0.353802	1.92028
chr01	310001	360000	0.363774	1.93492
chr01	315001	365000	0.345818	2.07903
chr01	320001	370000	0.355654	2.27671
chr01	325001	375000	0.361056	2.42088
chr01	330001	380000	0.350796	2.32775
chr01	335001	385000	0.347145	2.44846
chr01	340001	390000	0.35114	2.39414
chr01	345001	395000	0.349709	2.52015
chr01	350001	400000	0.355436	2.28453
chr01	355001	405000	0.360737	2.508
chr01	360001	410000	0.373241	2.72779
chr01	365001	415000	0.436254	2.97019
chr01	370001	420000	0.473054	2.99249
chr01	375001	425000	0.508511	3.08248
chr01	380001	430000	0.566361	4.27825
chr01	385001	435000	0.594761	4.11573
chr01	390001	440000	0.594761	4.11573
chr01	395001	445000	0.603759	4.65015
chr01	400001	450000	0.635344	6.98563
chr01	405001	455000	0.674266	6.29805
chr01	410001	460000	0.648095	5.00071
chr01	415001	465000	0.559788	3.61818
chr01	420001	470000	0.488147	3.29402
chr01	425001	475000	0.427338	2.6062
chr01	430001	480000	0.397611	2.11398
chr01	435001	485000	0.39897	2.3505
chr01	440001	490000	0.41027	2.33226
chr01	445001	495000	0.387479	1.92865
chr01	450001	500000	0.384206	1.80315
chr01	455001	505000	0.37267	1.93865
chr01	460001	510000	0.36653	1.9196
chr01	465001	515000	0.366922	1.91558
chr01	470001	520000	0.374098	1.89655
chr01	475001	525000	0.390156	1.89631
chr01	480001	530000	0.404835	2.05528
chr01	485001	535000	0.402832	1.96096
chr01	490001	540000	0.397374	2.1216
chr01	495001	545000	0.406591	2.64339
chr01	500001	550000	0.409125	3.06003
chr01	505001	555000	0.418468	2.99401
chr01	510001	560000	0.425896	3.39171
chr01	515001	565000	0.442874	3.46388
chr01	520001	570000	0.434066	3.10027
chr01	525001	575000	0.408971	2.92169
chr01	530001	580000	0.42523	3.07437
chr01	535001	585000	0.450634	3.29469
chr01	540001	590000	0.450335	2.93799
chr01	545001	595000	0.441801	2.71877
chr01	550001	600000	0.440112	2.60562
chr01	555001	605000	0.435315	2.52712
chr01	560001	610000	0.435614	2.3705
chr01	565001	615000	0.413	2.30906
chr01	570001	620000	0.404053	2.85011
chr01	575001	625000	0.411289	2.94193
chr01	580001	630000	0.356483	2.43798
chr01	585001	635000	0.305196	1.75792
chr01	590001	640000	0.263855	1.55378
chr01	595001	645000	0.254634	1.52686
chr01	600001	650000	0.290831	1.51079
chr01	605001	655000	0.296414	1.48837
chr01	610001	660000	0.300731	1.37075
chr01	615001	665000	0.324254	1.30754
chr01	620001	670000	0.323453	1.02521
chr01	625001	675000	0.323302	1.16496
chr01	630001	680000	0.349813	1.31439
chr01	635001	685000	0.339052	1.64322
chr01	640001	690000	0.349972	1.78844
chr01	645001	695000	0.388152	1.7832
chr01	650001	700000	0.353928	1.78808
chr01	655001	705000	0.37492	1.75251
chr01	660001	710000	0.403518	1.61719
chr01	665001	715000	0.402743	1.66125
chr01	670001	720000	0.399625	1.75079
chr01	675001	725000	0.401164	1.64923
chr01	680001	730000	0.384877	1.65653
chr01	685001	735000	0.403295	1.59858
chr01	690001	740000	0.397	1.55968
chr01	695001	745000	0.378203	1.33923
chr01	700001	750000	0.344975	1.20674
chr01	705001	755000	0.31376	1.15947
chr01	710001	760000	0.283729	1.19337
chr01	715001	765000	0.262197	1.143
chr01	720001	770000	0.255036	1.07057
chr01	725001	775000	0.243432	1.07294
chr01	730001	780000	0.238568	0.939336
chr01	735001	785000	0.20863	0.900872
chr01	740001	790000	0.204096	0.885137
chr01	745001	795000	0.159367	1.02646
chr01	750001	800000	0.204228	1.20713
chr01	755001	805000	0.170102	2.20411
chr01	760001	810000	0.148726	2.319
chr01	765001	815000	0.142335	2.43446
chr01	770001	820000	0.122771	2.54782
chr01	775001	825000	0.185034	3.69175
chr01	780001	830000	0.175883	3.85203
chr01	785001	835000	0.163779	3.84655
chr01	790001	840000	0.16915	3.63882
chr01	795001	845000	0.169696	3.63176
chr01	800001	850000	0.168194	3.55782
chr01	805001	855000	0.16238	4.04748
chr01	810001	860000	0.190486	3.71844
chr01	815001	865000	0.19318	3.71807
chr01	820001	870000	0.198066	3.82063
chr01	825001	875000	0.18579	3.38738
chr01	830001	880000	0.195498	3.0233
chr01	835001	885000	0.22362	3.30803
chr01	840001	890000	0.235135	3.8993
chr01	845001	895000	0.235135	3.8993
chr01	850001	900000	0.235135	3.8993
chr01	855001	905000	0.312354	3.10436
chr01	860001	910000	0.318561	4.08463
chr01	865001	915000	0.31795	4.13233
chr01	870001	920000	0.312435	5.35339
chr01	875001	925000	0.241396	5.47373
chr01	880001	930000	0.25069	5.68457
chr01	885001	935000	0.159015	9.93482
chr01	890001	940000	0.115105	5.94923
chr01	895001	945000	0.115105	5.94923
chr01	900001	950000	0.130262	6.14824
chr01	905001	955000	0.130262	6.14824
chr01	910001	960000	0.22102	4.90386
chr01	915001	965000	0.216601	4.59684
chr01	920001	970000	0.228111	1.5485
chr01	925001	975000	0.241202	1.73491
chr01	930001	980000	0.274158	1.89148
chr01	935001	985000	0.310704	1.92888
chr01	940001	990000	0.33401	2.00713
chr01	945001	995000	0.344471	2.12876
chr01	950001	1000000	0.37401	1.89812
chr01	955001	1005000	0.355214	1.71744
chr01	960001	1010000	0.361896	1.84416
chr01	965001	1015000	0.374384	1.96035
chr01	970001	1020000	0.39111	2.09208
chr01	975001	1025000	0.403923	1.77739
chr01	980001	1030000	0.407878	1.73979
chr01	985001	1035000	0.405104	1.74855
chr01	990001	1040000	0.395569	1.82336
chr01	995001	1045000	0.387315	1.71496
chr01	1000001	1050000	0.375156	1.71829
chr01	1005001	1055000	0.389464	1.87888
chr01	1010001	1060000	0.389223	1.74229
chr01	1015001	1065000	0.38072	1.61957
chr01	1020001	1070000	0.376519	1.60493
chr01	1025001	1075000	0.37743	1.88404
chr01	1030001	1080000	0.370121	1.91452
chr01	1035001	1085000	0.361523	1.87071
chr01	1040001	1090000	0.369033	1.53575
chr01	1045001	1095000	0.445592	1.39005
chr01	1050001	1100000	0.44189	1.42143
chr01	1055001	1105000	0.384979	1.24983
chr01	1060001	1110000	0.367713	1.09351
chr01	1065001	1115000	0.471308	1.06801
chr01	1070001	1120000	0.450139	1.1734
chr01	1075001	1125000	0.439689	1.12628
chr01	1080001	1130000	0.432313	1.09719
chr01	1085001	1135000	0.430611	1.10108
chr01	1090001	1140000	0.420038	1.10334
chr01	1095001	1145000	0.406725	1.20342
chr01	1100001	1150000	0.413894	1.28649
chr01	1105001	1155000	0.43348	1.34163
chr01	1110001	1160000	0.447057	1.43289
chr01	1115001	1165000	0.406901	1.68204
chr01	1120001	1170000	0.379691	1.62443
chr01	1125001	1175000	0.383288	2.13805
chr01	1130001	1180000	0.390896	2.35247
chr01	1135001	1185000	0.396193	2.56978
chr01	1140001	1190000	0.403945	2.93983
chr01	1145001	1195000	0.404596	3.3112
chr01	1150001	1200000	0.403859	3.50466
chr01	1155001	1205000	0.405229	3.60239
chr01	1160001	1210000	0.413645	3.40041
chr01	1165001	1215000	0.411465	3.16453
chr01	1170001	1220000	0.479072	4.08729
chr01	1175001	1225000	0.491812	4.14445
chr01	1180001	1230000	0.484015	3.49398
chr01	1185001	1235000	0.465584	3.03213
chr01	1190001	1240000	0.45313	2.7523
chr01	1195001	1245000	0.428933	2.76404
chr01	1200001	1250000	0.386684	2.54234
chr01	1205001	1255000	0.352058	2.31348
chr01	1210001	1260000	0.340982	2.37484
chr01	1215001	1265000	0.323311	2.54427
chr01	1220001	1270000	0.248678	2.17517
chr01	1225001	1275000	0.208288	1.84109
chr01	1230001	1280000	0.169869	1.82021
chr01	1235001	1285000	0.181929	1.97998
chr01	1240001	1290000	0.209344	1.83666
chr01	1245001	1295000	0.234162	1.8813
chr01	1250001	1300000	0.260335	1.98353
chr01	1255001	1305000	0.287567	1.9217
chr01	1260001	1310000	0.287567	1.9217
chr01	1265001	1315000	0.287505	1.94057
chr01	1270001	1320000	0.293388	2.0579
chr01	1275001	1325000	0.307697	2.17135
chr01	1280001	1330000	0.307697	2.17135
chr01	1285001	1335000	0.31995	2.01653
chr01	1290001	1340000	0.28337	2.81303
chr01	1295001	1345000	0.227125	2.10816
chr01	1300001	1350000	0.15368	2.19778
chr01	1305001	1355000	0.179862	4.08727
chr01	1310001	1360000	0.139014	2.11497
chr01	1315001	1365000	0.139014	2.11497
chr01	1320001	1370000	0.139014	2.11497
chr01	1325001	1375000	0.139014	2.11497
chr01	1330001	1380000	0.139014	2.11497
chr01	1335001	1385000	0.139014	2.11497
chr01	1340001	1390000	0.134855	2.10501
chr01	1345001	1395000	0.133195	1.90766
chr01	1350001	1400000	0.133195	1.90766
chr01	1355001	1405000	0.105923	1.47395
chr01	1360001	1410000	0.107133	2.02164
chr01	1365001	1415000	0.139183	1.35148
chr01	1370001	1420000	0.139183	1.35148
chr01	1375001	1425000	0.139183	1.35148
chr01	1380001	1430000	0.136809	1.37755
chr01	1385001	1435000	0.136809	1.37755
chr01	1390001	1440000	0.138137	1.35828
chr01	1395001	1445000	0.138137	1.35828
chr01	1400001	1450000	0.138137	1.35828
chr01	1405001	1455000	0.138137	1.35828
chr01	1410001	1460000	0.138137	1.35828
chr01	1415001	1465000	0.120716	1.60539
chr01	1420001	1470000	0.120716	1.60539
chr01	1425001	1475000	0.125096	2.60279
chr01	1430001	1480000	0.121818	1.50039
chr01	1435001	1485000	0.162562	2.46541
chr01	1440001	1490000	0.184887	2.29985
chr01	1445001	1495000	0.191676	2.79813
chr01	1450001	1500000	0.26077	3.55235
chr01	1455001	1505000	0.259428	3.24771
chr01	1460001	1510000	0.245871	2.99641
chr01	1465001	1515000	0.243412	2.97948
chr01	1470001	1520000	0.243412	2.97948
chr01	1475001	1525000	0.246054	2.94613
chr01	1480001	1530000	0.248767	3.06314
chr01	1485001	1535000	0.264719	3.11393
chr01	1490001	1540000	0.262791	3.21533
chr01	1495001	1545000	0.267053	3.07269
chr01	1500001	1550000	0.211564	2.25564
chr01	1505001	1555000	0.205794	2.19971
chr01	1510001	1560000	0.219587	2.14854
chr01	1515001	1565000	0.161877	0.375882
chr01	1520001	1570000	0.161877	0.375882
chr01	1525001	1575000	0.171049	0.157543
chr01	1530001	1580000	0.171049	0.157543
chr01	1535001	1585000	0.171049	0.157543
chr01	1540001	1590000	0.171049	0.157543
chr01	1545001	1595000	0.171049	0.157543
chr01	1570001	1620000	0.754689	1.49243
chr01	1575001	1625000	0.260611	1.55231
chr01	1580001	1630000	0.320733	1.11577
chr01	1585001	1635000	0.285596	1.01223
chr01	1590001	1640000	0.295209	1.01505
chr01	1595001	1645000	0.341259	1.03831
chr01	1600001	1650000	0.359958	1.58559
chr01	1605001	1655000	0.376857	1.99119
chr01	1610001	1660000	0.389172	2.22802
chr01	1615001	1665000	0.399106	2.50865
chr01	1620001	1670000	0.398092	2.63568
chr01	1625001	1675000	0.406957	2.70557
chr01	1630001	1680000	0.415209	3.29635
chr01	1635001	1685000	0.440006	4.63026
chr01	1640001	1690000	0.458354	8.19164
chr01	1645001	1695000	0.454274	16.8315
chr01	1650001	1700000	0.476214	16.881
chr01	1655001	1705000	0.491569	11.358
chr01	1660001	1710000	0.509038	7.61064
chr01	1665001	1715000	0.516234	5.70337
chr01	1670001	1720000	0.539048	5.42855
chr01	1675001	1725000	0.562467	5.54245
chr01	1680001	1730000	0.551542	4.96186
chr01	1685001	1735000	0.561968	4.72559
chr01	1690001	1740000	0.570078	4.83641
chr01	1695001	1745000	0.562898	4.48468
chr01	1700001	1750000	0.567293	4.03527
chr01	1705001	1755000	0.577108	3.7536
chr01	1710001	1760000	0.565065	4.24974
chr01	1715001	1765000	0.556653	4.51747
chr01	1720001	1770000	0.545405	4.54687
chr01	1725001	1775000	0.514461	4.18702
chr01	1730001	1780000	0.504484	3.27126
chr01	1735001	1785000	0.431911	2.7357
chr01	1740001	1790000	0.391228	2.54262
chr01	1745001	1795000	0.372619	2.2905
chr01	1750001	1800000	0.357514	2.15368
chr01	1755001	1805000	0.338935	1.99016
chr01	1760001	1810000	0.315601	1.76048
chr01	1765001	1815000	0.294467	1.55698
chr01	1770001	1820000	0.287388	1.54087
chr01	1775001	1825000	0.270413	1.5086
chr01	1780001	1830000	0.251141	1.50908
chr01	1785001	1835000	0.244896	1.43501
chr01	1790001	1840000	0.242506	1.39648
chr01	1795001	1845000	0.229723	1.35228
chr01	1800001	1850000	0.207343	1.3152
chr01	1805001	1855000	0.203456	1.36254
chr01	1810001	1860000	0.190741	1.30513
chr01	1815001	1865000	0.167785	1.74788
chr01	1820001	1870000	0.157198	1.90588
chr01	1825001	1875000	0.166813	1.48332
chr01	1830001	1880000	0.166359	1.43947
chr01	1835001	1885000	0.168486	1.41957
chr01	1840001	1890000	0.168486	1.41957
chr01	1845001	1895000	0.182573	1.46877
chr01	1850001	1900000	0.197906	1.49902
chr01	1855001	1905000	0.197906	1.49902
chr01	1860001	1910000	0.197906	1.49902
chr01	1865001	1915000	0.182806	1.46438
chr01	1870001	1920000	0.227053	1.2161
chr01	1875001	1925000	0.241145	1.34234
chr01	1880001	1930000	0.242835	1.31946
chr01	1885001	1935000	0.242041	1.35872
chr01	1890001	1940000	0.242041	1.35872
chr01	1895001	1945000	0.251351	1.24531
chr01	1900001	1950000	0.241959	1.20427
chr01	1905001	1955000	0.241959	1.20427
chr01	1910001	1960000	0.241959	1.20427
chr01	1915001	1965000	0.295424	0.914619
chr01	1920001	1970000	0.227686	1.22127
chr01	1925001	1975000	0.227686	1.22127
chr01	1935001	1985000	0.182719	2.41896
chr01	1940001	1990000	0.212479	2.17585
chr01	1945001	1995000	0.187874	1.77251
chr01	1950001	2000000	0.190478	1.88953
chr01	1955001	2005000	0.190478	1.88953
chr01	1960001	2010000	0.190478	1.88953
chr01	1965001	2015000	0.190478	1.88953
chr01	1970001	2020000	0.190478	1.88953
chr01	1975001	2025000	0.180921	1.75013
chr01	1980001	2030000	0.161587	1.41874
chr01	1985001	2035000	0.164427	1.28131
chr01	1990001	2040000	0.164864	1.22299
chr01	1995001	2045000	0.175537	1.30417
chr01	2000001	2050000	0.187393	1.33459
chr01	2005001	2055000	0.18553	1.45797
chr01	2010001	2060000	0.184422	1.48766
chr01	2015001	2065000	0.21956	1.66137
chr01	2020001	2070000	0.240024	1.76546
chr01	2025001	2075000	0.243168	1.79102
chr01	2030001	2080000	0.261117	1.96486
chr01	2035001	2085000	0.281743	2.24881
chr01	2040001	2090000	0.296775	2.6116
chr01	2045001	2095000	0.356959	3.52906
chr01	2050001	2100000	0.408174	6.25898
chr01	2055001	2105000	0.548355	9.72723
chr01	2060001	2110000	0.545535	7.20577
chr01	2065001	2115000	0.541485	6.7428
chr01	2070001	2120000	0.540244	6.12028
chr01	2075001	2125000	0.540244	6.12028
chr01	2080001	2130000	0.54263	4.16331
chr01	2085001	2135000	0.476949	2.40692
chr01	2090001	2140000	0.438001	1.59345
chr01	2095001	2145000	0.418906	1.47934
chr01	2100001	2150000	0.418986	1.57178
chr01	2105001	2155000	0.369391	1.41919
chr01	2110001	2160000	0.378296	1.40199
chr01	2115001	2165000	0.364868	1.29073
chr01	2120001	2170000	0.364871	1.33312
chr01	2125001	2175000	0.376372	1.34295
chr01	2130001	2180000	0.368971	1.6675
chr01	2135001	2185000	0.361828	1.90685
chr01	2140001	2190000	0.37435	3.0121
chr01	2145001	2195000	0.373651	4.64436
chr01	2150001	2200000	0.370069	4.25355
chr01	2155001	2205000	0.366787	4.32187
chr01	2160001	2210000	0.339297	4.0055
chr01	2165001	2215000	0.339297	4.0055
chr01	2170001	2220000	0.337178	3.98764
chr01	2175001	2225000	0.31163	4.46588
chr01	2180001	2230000	0.246836	3.88083
chr01	2185001	2235000	0.227691	1.63508
chr01	2190001	2240000	0.212317	1.66372
chr01	2195001	2245000	0.205966	1.73147
chr01	2200001	2250000	0.202794	1.7716
chr01	2205001	2255000	0.22761	1.9244
chr01	2210001	2260000	0.259958	1.88859
chr01	2215001	2265000	0.270421	1.89705
chr01	2220001	2270000	0.270422	1.83796
chr01	2225001	2275000	0.270683	1.75052
chr01	2230001	2280000	0.2741	1.71899
chr01	2235001	2285000	0.27945	1.76708
chr01	2240001	2290000	0.283318	1.75236
chr01	2245001	2295000	0.275382	1.65589
chr01	2250001	2300000	0.269743	1.63681
chr01	2255001	2305000	0.247931	1.63176
chr01	2260001	2310000	0.23573	1.6244
chr01	2265001	2315000	0.223643	1.58201
chr01	2270001	2320000	0.219556	1.65673
chr01	2275001	2325000	0.205821	1.67091
chr01	2280001	2330000	0.186119	1.62166
chr01	2285001	2335000	0.1736	1.66982
chr01	2290001	2340000	0.17292	1.66441
chr01	2295001	2345000	0.173012	1.79394
chr01	2300001	2350000	0.170486	1.83863
chr01	2305001	2355000	0.184615	1.71693
chr01	2310001	2360000	0.17653	1.6092
chr01	2315001	2365000	0.172979	1.65769
chr01	2320001	2370000	0.156906	1.35821
chr01	2325001	2375000	0.127779	1.1003
chr01	2330001	2380000	0.140552	1.25805
chr01	2335001	2385000	0.135449	1.15043
chr01	2340001	2390000	0.113841	1.07792
chr01	2345001	2395000	0.139418	0.829184
chr01	2350001	2400000	0.139614	1.04552
chr01	2355001	2405000	0.142177	1.12008
chr01	2360001	2410000	0.155129	1.01717
chr01	2365001	2415000	0.175677	1.04369
chr01	2370001	2420000	0.180759	1.01928
chr01	2375001	2425000	0.181455	1.06633
chr01	2380001	2430000	0.173463	1.64106
chr01	2385001	2435000	0.164676	1.78841
chr01	2390001	2440000	0.159598	1.59321
chr01	2395001	2445000	0.156804	1.66816
chr01	2400001	2450000	0.157085	1.64009
chr01	2405001	2455000	0.157006	1.63605
chr01	2410001	2460000	0.157006	1.63605
chr01	2415001	2465000	0.153107	1.68979
chr01	2420001	2470000	0.144331	2.01602
chr01	2425001	2475000	0.143543	2.03214
chr01	2430001	2480000	0.133559	1.50563
chr01	2435001	2485000	0.131243	1.09543
chr01	2440001	2490000	0.142956	1.84298
chr01	2445001	2495000	0.153141	1.65062
chr01	2450001	2500000	0.13187	1.77603
chr01	2455001	2505000	0.127819	1.7701
chr01	2460001	2510000	0.124411	1.68265
chr01	2465001	2515000	0.124411	1.68265
chr01	2470001	2520000	0.124411	1.68265
chr01	2475001	2525000	0.124411	1.68265
chr01	2480001	2530000	0.124411	1.68265
chr01	2485001	2535000	0.124411	1.68265
chr01	2490001	2540000	0.120379	1.69373
chr01	2495001	2545000	0.080519	1.72355
chr01	2500001	2550000	0.0639955	1.2051
chr01	2505001	2555000	0.111578	1.35742
chr01	2510001	2560000	0.211797	1.50349
chr01	2515001	2565000	0.215198	1.76651
chr01	2520001	2570000	0.214565	1.74869
chr01	2525001	2575000	0.214565	1.74869
chr01	2530001	2580000	0.214565	1.74869
chr01	2535001	2585000	0.219438	1.54237
chr01	2540001	2590000	0.23823	1.46603
chr01	2545001	2595000	0.255347	1.31463
chr01	2550001	2600000	0.259595	1.32416
chr01	2555001	2605000	0.287101	1.31187
chr01	2560001	2610000	0.291091	1.20668
chr01	2565001	2615000	0.271396	1.17103
chr01	2570001	2620000	0.378067	1.17734
chr01	2575001	2625000	0.410063	1.31439
chr01	2580001	2630000	0.424873	1.4242
chr01	2585001	2635000	0.427688	1.69391
chr01	2590001	2640000	0.419856	1.95317
chr01	2595001	2645000	0.429487	2.256
chr01	2600001	2650000	0.385559	2.08395
chr01	2605001	2655000	0.361358	1.91566
chr01	2610001	2660000	0.340631	1.57539
chr01	2615001	2665000	0.328099	1.44447
chr01	2620001	2670000	0.258183	1.36967
chr01	2625001	2675000	0.223724	1.26496
chr01	2630001	2680000	0.200035	1.19275
chr01	2635001	2685000	0.179724	1.05803
chr01	2640001	2690000	0.170236	0.912507
chr01	2645001	2695000	0.168782	0.909002
chr01	2650001	2700000	0.169046	0.854007
chr01	2655001	2705000	0.173564	0.847162
chr01	2660001	2710000	0.173108	0.938683
chr01	2665001	2715000	0.189932	0.948921
chr01	2670001	2720000	0.213226	0.918447
chr01	2675001	2725000	0.23999	0.927587
chr01	2680001	2730000	0.246566	0.960158
chr01	2685001	2735000	0.266697	0.894854
chr01	2690001	2740000	0.0687926	6.66061
chr01	2695001	2745000	0.0687926	6.66061
chr01	2700001	2750000	0.0687926	6.66061
chr01	2705001	2755000	0.0687926	6.66061
chr01	2710001	2760000	0.0687926	6.66061
chr01	2715001	2765000	0.0687926	6.66061
chr01	2720001	2770000	0.0687926	6.66061
chr01	2725001	2775000	0.117648	1.40897
chr01	2765001	2815000	0.40929	1.84717
chr01	2770001	2820000	0.40929	1.84717
chr01	2810001	2860000	0.257692	1.83148
chr01	2815001	2865000	0.145623	0.423787
chr01	2820001	2870000	0.145623	0.423787
chr01	2825001	2875000	0.145623	0.423787
chr01	2830001	2880000	0.145623	0.423787
chr01	2835001	2885000	0.145623	0.423787
chr01	2840001	2890000	0.121309	0.730983
chr01	2845001	2895000	0.121309	0.730983
chr01	2850001	2900000	0.121309	0.730983
chr01	2855001	2905000	0.121309	0.730983
chr01	2860001	2910000	0.110502	0.805017
chr01	2865001	2915000	0.110502	0.805017
chr01	2870001	2920000	0.110502	0.805017
chr01	2875001	2925000	0.110502	0.805017
chr01	2880001	2930000	0.110502	0.805017
chr01	2885001	2935000	0.110502	0.805017
chr01	2910001	2960000	0.0913793	0.472622
chr01	2915001	2965000	0.0913793	0.472622
chr01	2920001	2970000	0.0913793	0.472622
chr01	2925001	2975000	0.0913793	0.472622
chr01	2930001	2980000	0.0913793	0.472622
chr01	2935001	2985000	0.0913793	0.472622
chr01	2940001	2990000	0.0913793	0.472622
chr01	2945001	2995000	0.0913793	0.472622
chr01	2950001	3000000	0.128611	1.37168
chr01	2955001	3005000	0.128611	1.37168
chr01	2960001	3010000	0.19531	5.20252
chr01	2965001	3015000	0.19531	5.20252
chr01	2970001	3020000	0.19531	5.20252
chr01	2975001	3025000	0.19531	5.20252
chr01	2980001	3030000	0.19531	5.20252
chr01	2985001	3035000	0.19531	5.20252
chr01	2990001	3040000	0.19531	5.20252
chr01	2995001	3045000	0.19531	5.20252
chr01	3000001	3050000	0.0875664	0.698169
chr01	3005001	3055000	0.0875664	0.698169
chr01	3010001	3060000	0.106852	0.321018
chr01	3015001	3065000	0.106852	0.321018
chr01	3020001	3070000	0.106852	0.321018
chr01	3025001	3075000	0.106852	0.321018
chr01	3030001	3080000	0.106852	0.321018
chr01	3035001	3085000	0.106852	0.321018
chr01	3040001	3090000	0.106852	0.321018
chr01	3045001	3095000	0.106852	0.321018
chr01	3050001	3100000	0.253106	0.134487
chr01	3055001	3105000	0.252741	0.535763
chr01	3060001	3110000	0.218966	0.607373
chr01	3065001	3115000	0.218966	0.607373
chr01	3070001	3120000	0.218966	0.607373
chr01	3075001	3125000	0.218966	0.607373
chr01	3080001	3130000	0.218966	0.607373
chr01	3085001	3135000	0.218966	0.607373
chr01	3090001	3140000	0.218966	0.607373
chr01	3095001	3145000	0.179784	0.607926
chr01	3100001	3150000	0.179784	0.607926
chr01	3105001	3155000	0.131243	0.471229
chr01	3110001	3160000	0.110127	0.608854
chr01	3115001	3165000	0.237011	0.756262
chr01	3120001	3170000	0.237011	0.756262
chr01	3125001	3175000	0.164138	0.950853
chr01	3130001	3180000	0.164138	0.950853
chr01	3135001	3185000	0.164138	0.950853
chr01	3140001	3190000	0.164138	0.950853
chr01	3145001	3195000	0.179976	1.39454
chr01	3150001	3200000	0.172006	1.01829
chr01	3155001	3205000	0.172006	1.01829
chr01	3160001	3210000	0.172006	1.01829
chr01	3165001	3215000	0.0933606	0.958662
chr01	3170001	3220000	0.0890291	0.871393
chr01	3175001	3225000	0.118088	0.653442
chr01	3180001	3230000	0.118088	0.653442
chr01	3185001	3235000	0.0989853	1.27907
chr01	3190001	3240000	0.0989853	1.27907
chr01	3195001	3245000	0.0975186	2.17349
chr01	3200001	3250000	0.0950747	3.02487
chr01	3205001	3255000	0.0950747	3.02487
chr01	3210001	3260000	0.0950747	3.02487
chr01	3215001	3265000	0.0950747	3.02487
chr01	3220001	3270000	0.097596	3.76158
chr01	3225001	3275000	0.097596	3.76158
chr01	3230001	3280000	0.097596	3.76158
chr01	3235001	3285000	0.140602	1.58956
chr01	3240001	3290000	0.140602	1.58956
chr01	3245001	3295000	0.160168	1.23407
chr01	3250001	3300000	0.160168	1.23407
chr01	3255001	3305000	0.160168	1.23407
chr01	3260001	3310000	0.160168	1.23407
chr01	3265001	3315000	0.160168	1.23407
chr01	3270001	3320000	0.160168	1.23407
chr01	3275001	3325000	0.160168	1.23407
chr01	3280001	3330000	0.160168	1.23407
chr01	3355001	3405000	0.0165863	2.08772
chr01	3360001	3410000	0.0165863	2.08772
chr01	3365001	3415000	0.107624	1.24835
chr01	3370001	3420000	0.108582	1.02782
chr01	3375001	3425000	0.108582	1.02782
chr01	3380001	3430000	0.108582	1.02782
chr01	3385001	3435000	0.108582	1.02782
chr01	3390001	3440000	0.123919	1.0846
chr01	3395001	3445000	0.125455	1.16559
chr01	3400001	3450000	0.125455	1.16559
chr01	3405001	3455000	0.129275	1.14322
chr01	3410001	3460000	0.129275	1.14322
chr01	3415001	3465000	0.160226	1.05552
chr01	3420001	3470000	0.18516	1.7125
chr01	3425001	3475000	0.18516	1.7125
chr01	3430001	3480000	0.18516	1.7125
chr01	3435001	3485000	0.18516	1.7125
chr01	3440001	3490000	0.154131	5.21915
chr01	3445001	3495000	0.232608	0.79433
chr01	3450001	3500000	0.250219	0.992922
chr01	3455001	3505000	0.237909	1.06649
chr01	3460001	3510000	0.26386	1.31627
chr01	3465001	3515000	0.259854	1.32524
chr01	3470001	3520000	0.324658	1.35769
chr01	3475001	3525000	0.332195	1.28648
chr01	3480001	3530000	0.329841	1.35253
chr01	3485001	3535000	0.324878	1.49097
chr01	3490001	3540000	0.308522	1.62615
chr01	3495001	3545000	0.30476	1.71949
chr01	3500001	3550000	0.30903	1.85706
chr01	3505001	3555000	0.327225	2.24154
chr01	3510001	3560000	0.329966	2.22196
chr01	3515001	3565000	0.335608	2.37849
chr01	3520001	3570000	0.237935	2.83693
chr01	3525001	3575000	0.205962	2.71993
chr01	3530001	3580000	0.208645	2.72674
chr01	3535001	3585000	0.205505	2.63469
chr01	3540001	3590000	0.210019	2.19828
chr01	3545001	3595000	0.230668	1.97588
chr01	3550001	3600000	0.238988	1.85003
chr01	3555001	3605000	0.238871	2.12437
chr01	3560001	3610000	0.22561	2.0667
chr01	3565001	3615000	0.228606	2.14485
chr01	3570001	3620000	0.237493	2.03838
chr01	3575001	3625000	0.245584	1.97863
chr01	3580001	3630000	0.25232	1.79387
chr01	3585001	3635000	0.248042	1.64107
chr01	3590001	3640000	0.250776	1.59708
chr01	3595001	3645000	0.245065	1.64067
chr01	3600001	3650000	0.238494	1.72565
chr01	3605001	3655000	0.224618	1.29932
chr01	3610001	3660000	0.236209	1.20942
chr01	3615001	3665000	0.23576	1.09346
chr01	3620001	3670000	0.224546	1.02476
chr01	3625001	3675000	0.217478	1.00376
chr01	3630001	3680000	0.200415	0.898887
chr01	3635001	3685000	0.205748	0.893419
chr01	3640001	3690000	0.218491	0.784806
chr01	3645001	3695000	0.232448	0.701369
chr01	3650001	3700000	0.225842	0.585127
chr01	3655001	3705000	0.244094	0.602756
chr01	3660001	3710000	0.233222	0.607888
chr01	3665001	3715000	0.225375	0.644515
chr01	3670001	3720000	0.22039	0.635943
chr01	3675001	3725000	0.216556	0.649833
chr01	3680001	3730000	0.220441	0.698422
chr01	3685001	3735000	0.216044	0.773341
chr01	3690001	3740000	0.205751	0.799977
chr01	3695001	3745000	0.186247	0.796098
chr01	3700001	3750000	0.185797	0.816715
chr01	3705001	3755000	0.183564	0.796194
chr01	3710001	3760000	0.182091	0.79284
chr01	3715001	3765000	0.184934	0.83788
chr01	3720001	3770000	0.185671	0.882101
chr01	3725001	3775000	0.182658	0.922142
chr01	3730001	3780000	0.181197	0.91415
chr01	3735001	3785000	0.178462	0.847357
chr01	3740001	3790000	0.177635	0.884893
chr01	3745001	3795000	0.18233	1.11782
chr01	3750001	3800000	0.193697	1.26817
chr01	3755001	3805000	0.208796	1.56446
chr01	3760001	3810000	0.223997	1.81986
chr01	3765001	3815000	0.236093	1.75273
chr01	3770001	3820000	0.254035	1.79231
chr01	3775001	3825000	0.303398	2.11712
chr01	3780001	3830000	0.320165	2.17251
chr01	3785001	3835000	0.322911	2.22145
chr01	3790001	3840000	0.341501	2.44981
chr01	3795001	3845000	0.380832	2.4046
chr01	3800001	3850000	0.399135	2.44331
chr01	3805001	3855000	0.382004	2.15461
chr01	3810001	3860000	0.388965	2.02306
chr01	3815001	3865000	0.409059	2.18835
chr01	3820001	3870000	0.403142	2.31785
chr01	3825001	3875000	0.380242	1.76779
chr01	3830001	3880000	0.376802	1.75278
chr01	3835001	3885000	0.379299	1.67486
chr01	3840001	3890000	0.365742	1.54258
chr01	3845001	3895000	0.332752	1.54072
chr01	3850001	3900000	0.324595	1.47575
chr01	3855001	3905000	0.364853	1.58984
chr01	3860001	3910000	0.379517	1.84121
chr01	3865001	3915000	0.344457	1.72556
chr01	3870001	3920000	0.350379	1.6468
chr01	3875001	3925000	0.367268	1.86249
chr01	3880001	3930000	0.360626	2.00545
chr01	3885001	3935000	0.354056	2.00157
chr01	3890001	3940000	0.348325	2.06807
chr01	3895001	3945000	0.349511	2.22616
chr01	3900001	3950000	0.330162	2.03621
chr01	3905001	3955000	0.321696	2.10305
chr01	3910001	3960000	0.313894	2.20011
chr01	3915001	3965000	0.321375	2.59766
chr01	3920001	3970000	0.301438	2.44198
chr01	3925001	3975000	0.301098	2.41819
chr01	3930001	3980000	0.266534	2.1535
chr01	3935001	3985000	0.250201	2.28338
chr01	3940001	3990000	0.251109	2.17598
chr01	3945001	3995000	0.227559	2.01515
chr01	3950001	4000000	0.276836	1.7975
chr01	3955001	4005000	0.28596	1.62705
chr01	3960001	4010000	0.296454	1.53503
chr01	3965001	4015000	0.299091	1.47077
chr01	3970001	4020000	0.303477	1.41073
chr01	3975001	4025000	0.265551	1.47812
chr01	3980001	4030000	0.287624	1.59571
chr01	3985001	4035000	0.296529	1.63368
chr01	3990001	4040000	0.296529	1.63368
chr01	3995001	4045000	0.293711	1.60424
chr01	4000001	4050000	0.268166	1.95469
chr01	4005001	4055000	0.273271	1.98358
chr01	4010001	4060000	0.273271	1.98358
chr01	4015001	4065000	0.27342	2.00245
chr01	4020001	4070000	0.27342	2.00245
chr01	4025001	4075000	0.347972	2.96782
chr01	4030001	4080000	0.304451	3.65405
chr01	4035001	4085000	0.29237	3.43921
chr01	4040001	4090000	0.29237	3.43921
chr01	4045001	4095000	0.289483	3.75972
chr01	4050001	4100000	0.321202	4.84815
chr01	4055001	4105000	0.303067	5.71476
chr01	4060001	4110000	0.303067	5.71476
chr01	4065001	4115000	0.303178	5.44639
chr01	4070001	4120000	0.331059	6.22407
chr01	4075001	4125000	0.304531	4.92658
chr01	4080001	4130000	0.307875	4.92886
chr01	4085001	4135000	0.305286	4.73793
chr01	4090001	4140000	0.305286	4.73793
chr01	4095001	4145000	0.3018	3.92944
chr01	4100001	4150000	0.298846	3.88874
chr01	4105001	4155000	0.27832	3.54768
chr01	4110001	4160000	0.275695	3.4701
chr01	4115001	4165000	0.246798	3.20632
chr01	4120001	4170000	0.211528	2.73801
chr01	4125001	4175000	0.2021	2.5386
chr01	4130001	4180000	0.21107	2.40696
chr01	4135001	4185000	0.208615	2.41628
chr01	4140001	4190000	0.202636	2.38141
chr01	4145001	4195000	0.188547	2.40011
chr01	4150001	4200000	0.185896	2.61165
chr01	4155001	4205000	0.185135	2.70594
chr01	4160001	4210000	0.183148	2.74671
chr01	4165001	4215000	0.188298	2.77883
chr01	4170001	4220000	0.191078	2.6147
chr01	4175001	4225000	0.187808	2.46305
chr01	4180001	4230000	0.173007	2.22363
chr01	4185001	4235000	0.213075	2.0735
chr01	4190001	4240000	0.234827	1.85097
chr01	4195001	4245000	0.240816	1.6758
chr01	4200001	4250000	0.251665	1.41458
chr01	4205001	4255000	0.271162	1.45558
chr01	4210001	4260000	0.294608	1.43552
chr01	4215001	4265000	0.300578	1.41915
chr01	4220001	4270000	0.31385	1.4424
chr01	4225001	4275000	0.310727	1.4916
chr01	4230001	4280000	0.309146	1.51874
chr01	4235001	4285000	0.307577	1.57896
chr01	4240001	4290000	0.306611	1.61567
chr01	4245001	4295000	0.328949	1.74795
chr01	4250001	4300000	0.355627	1.93058
chr01	4255001	4305000	0.339758	1.73432
chr01	4260001	4310000	0.327001	1.73593
chr01	4265001	4315000	0.330202	1.95564
chr01	4270001	4320000	0.338209	1.77306
chr01	4275001	4325000	0.353567	1.76044
chr01	4280001	4330000	0.362503	1.82887
chr01	4285001	4335000	0.370302	1.72457
chr01	4290001	4340000	0.380539	1.82244
chr01	4295001	4345000	0.378279	1.71283
chr01	4300001	4350000	0.352185	1.67603
chr01	4305001	4355000	0.374829	1.72024
chr01	4310001	4360000	0.380994	1.70719
chr01	4315001	4365000	0.375397	1.45725
chr01	4320001	4370000	0.360315	1.74178
chr01	4325001	4375000	0.342529	1.95658
chr01	4330001	4380000	0.337991	2.1359
chr01	4335001	4385000	0.327528	2.09671
chr01	4340001	4390000	0.324632	1.54511
chr01	4345001	4395000	0.319191	1.6422
chr01	4350001	4400000	0.345539	1.59027
chr01	4355001	4405000	0.336408	1.54274
chr01	4360001	4410000	0.329646	1.55071
chr01	4365001	4415000	0.333719	1.58128
chr01	4370001	4420000	0.336172	1.46368
chr01	4375001	4425000	0.342012	1.27056
chr01	4380001	4430000	0.347319	1.07917
chr01	4385001	4435000	0.355966	1.06662
chr01	4390001	4440000	0.361144	1.5133
chr01	4395001	4445000	0.370673	1.25382
chr01	4400001	4450000	0.245659	1.21888
chr01	4405001	4455000	0.177454	1.52316
chr01	4410001	4460000	0.201297	1.46281
chr01	4415001	4465000	0.237977	2.78214
chr01	4420001	4470000	0.241308	2.80879
chr01	4425001	4475000	0.210817	2.94906
chr01	4430001	4480000	0.210817	2.94906
chr01	4435001	4485000	0.209043	3.11333
chr01	4440001	4490000	0.210062	2.57823
chr01	4445001	4495000	0.193826	2.58766
chr01	4450001	4500000	0.188535	2.51598
chr01	4455001	4505000	0.203925	3.33951
chr01	4460001	4510000	0.197166	2.92637
chr01	4465001	4515000	0.171437	2.05015
chr01	4470001	4520000	0.163353	1.98141
chr01	4475001	4525000	0.176872	1.36015
chr01	4480001	4530000	0.384511	1.65272
chr01	4485001	4535000	0.461762	1.727
chr01	4490001	4540000	0.389499	1.64288
chr01	4495001	4545000	0.275829	1.9709
chr01	4500001	4550000	0.288934	2.02295
chr01	4505001	4555000	0.292902	2.05744
chr01	4510001	4560000	0.302077	2.09803
chr01	4515001	4565000	0.302077	2.09803
chr01	4520001	4570000	0.300956	2.14254
chr01	4525001	4575000	0.299724	2.10013
chr01	4530001	4580000	0.246851	2.13132
chr01	4535001	4585000	0.179181	2.15429
chr01	4540001	4590000	0.195402	2.63775
chr01	4545001	4595000	0.312509	2.79575
chr01	4550001	4600000	0.212509	2.79078
chr01	4555001	4605000	0.179909	2.61971
chr01	4560001	4610000	0.179909	2.61971
chr01	4565001	4615000	0.177352	2.66497
chr01	4570001	4620000	0.140659	2.21496
chr01	4575001	4625000	0.16839	2.91919
chr01	4580001	4630000	0.173225	3.23398
chr01	4585001	4635000	0.174833	3.23228
chr01	4590001	4640000	0.180768	3.15854
chr01	4595001	4645000	0.184185	3.10527
chr01	4600001	4650000	0.183908	3.30598
chr01	4605001	4655000	0.182617	3.47849
chr01	4610001	4660000	0.182617	3.47849
chr01	4615001	4665000	0.183926	3.45322
chr01	4620001	4670000	0.225268	5.25301
chr01	4625001	4675000	0.223747	2.49823
chr01	4630001	4680000	0.238206	2.03577
chr01	4635001	4685000	0.488239	1.83111
chr01	4640001	4690000	0.532259	1.72329
chr01	4645001	4695000	0.53949	1.73361
chr01	4650001	4700000	0.579955	1.50416
chr01	4655001	4705000	0.39321	1.38536
chr01	4660001	4710000	0.393642	1.55763
chr01	4665001	4715000	0.368044	1.66653
chr01	4670001	4720000	0.350554	1.48007
chr01	4675001	4725000	0.329623	1.54962
chr01	4680001	4730000	0.32113	1.53326
chr01	4685001	4735000	0.279792	1.43126
chr01	4690001	4740000	0.265265	1.41438
chr01	4695001	4745000	0.252068	1.44015
chr01	4700001	4750000	0.215217	1.5147
chr01	4705001	4755000	0.221487	1.45992
chr01	4710001	4760000	0.213764	1.42717
chr01	4715001	4765000	0.205893	1.41558
chr01	4720001	4770000	0.204899	1.47992
chr01	4725001	4775000	0.207308	1.4409
chr01	4730001	4780000	0.210451	1.44202
chr01	4735001	4785000	0.21919	1.44327
chr01	4740001	4790000	0.21783	1.54945
chr01	4745001	4795000	0.224483	1.50595
chr01	4750001	4800000	0.224392	1.44861
chr01	4755001	4805000	0.215597	1.60514
chr01	4760001	4810000	0.202308	1.57513
chr01	4765001	4815000	0.202536	1.49335
chr01	4770001	4820000	0.197713	1.56697
chr01	4775001	4825000	0.197713	1.56697
chr01	4780001	4830000	0.196572	1.5798
chr01	4785001	4835000	0.167193	1.98031
chr01	4790001	4840000	0.153717	1.57477
chr01	4795001	4845000	0.147497	1.57917
chr01	4800001	4850000	0.159539	1.66276
chr01	4805001	4855000	0.20351	1.48829
chr01	4810001	4860000	0.242634	1.41516
chr01	4815001	4865000	0.243524	1.43693
chr01	4820001	4870000	0.250805	1.44897
chr01	4825001	4875000	0.247065	1.39524
chr01	4830001	4880000	0.247467	1.34591
chr01	4835001	4885000	0.239668	1.34552
chr01	4840001	4890000	0.244295	1.29172
chr01	4845001	4895000	0.251261	1.23238
chr01	4850001	4900000	0.253125	1.14466
chr01	4855001	4905000	0.231884	1.1711
chr01	4860001	4910000	0.198841	1.18245
chr01	4865001	4915000	0.19292	1.14881
chr01	4870001	4920000	0.178834	1.12274
chr01	4875001	4925000	0.162671	1.09369
chr01	4880001	4930000	0.142644	1.10838
chr01	4885001	4935000	0.147421	1.11223
chr01	4890001	4940000	0.152515	1.16935
chr01	4895001	4945000	0.133098	1.21025
chr01	4900001	4950000	0.13711	1.5139
chr01	4905001	4955000	0.148977	1.62246
chr01	4910001	4960000	0.168137	1.61258
chr01	4915001	4965000	0.171665	1.99043
chr01	4920001	4970000	0.16677	1.92847
chr01	4925001	4975000	0.171437	1.73028
chr01	4930001	4980000	0.174759	1.63093
chr01	4935001	4985000	0.175649	1.60083
chr01	4940001	4990000	0.177264	1.62533
chr01	4945001	4995000	0.177647	1.6497
chr01	4950001	5000000	0.177799	1.5375
chr01	4955001	5005000	0.17401	1.45898
chr01	4960001	5010000	0.167733	1.42633
chr01	4965001	5015000	0.167666	1.24112
chr01	4970001	5020000	0.172665	1.12913
chr01	4975001	5025000	0.161432	1.19429
chr01	4980001	5030000	0.149821	1.2013
chr01	4985001	5035000	0.144922	1.18153
chr01	4990001	5040000	0.144349	1.1742
chr01	4995001	5045000	0.147434	1.14304
chr01	5000001	5050000	0.150797	1.26044
chr01	5005001	5055000	0.163056	1.30622
chr01	5010001	5060000	0.161835	1.42432
chr01	5015001	5065000	0.125816	1.33391
chr01	5020001	5070000	0.127999	1.35111
chr01	5025001	5075000	0.11649	1.05062
chr01	5030001	5080000	0.110735	1.28717
chr01	5035001	5085000	0.110735	1.28717
chr01	5040001	5090000	0.110735	1.28717
chr01	5045001	5095000	0.110735	1.28717
chr01	5050001	5100000	0.123874	1.2352
chr01	5055001	5105000	0.0729303	1.21617
chr01	5060001	5110000	0.0688023	1.29612
chr01	5065001	5115000	0.0767527	1.65814
chr01	5070001	5120000	0.0767527	1.65814
chr01	5075001	5125000	0.0767527	1.65814
chr01	5080001	5130000	0.0789369	3.87675
chr01	5085001	5135000	0.0789369	3.87675
chr01	5090001	5140000	0.0789369	3.87675
chr01	5095001	5145000	0.0789369	3.87675
chr01	5100001	5150000	0.0789369	3.87675
chr01	5105001	5155000	0.0789369	3.87675
chr01	5130001	5180000	0.16475	1.36524
chr01	5135001	5185000	0.16475	1.36524
chr01	5140001	5190000	0.16475	1.36524
chr01	5145001	5195000	0.16475	1.36524
chr01	5150001	5200000	0.146481	1.19701
chr01	5155001	5205000	0.141419	1.1316
chr01	5160001	5210000	0.175071	1.26517
chr01	5165001	5215000	0.175607	1.14383
chr01	5170001	5220000	0.176038	1.13481
chr01	5175001	5225000	0.181565	1.13555
chr01	5180001	5230000	0.235754	0.835787
chr01	5185001	5235000	0.234788	0.837675
chr01	5190001	5240000	0.234788	0.837675
chr01	5195001	5245000	0.234788	0.837675
chr01	5200001	5250000	0.240426	0.822424
chr01	5205001	5255000	0.260888	0.7763
chr01	5210001	5260000	0.28954	0.571878
chr01	5215001	5265000	0.391373	0.270878
chr01	5220001	5270000	0.43499	0.165445
chr01	5225001	5275000	0.426954	0.154618
chr01	5230001	5280000	0.0842925	5.14444
chr01	5235001	5285000	0.0713845	2.17179
chr01	5240001	5290000	0.112909	1.50665
chr01	5245001	5295000	0.137264	1.9901
chr01	5250001	5300000	0.15072	1.62427
chr01	5255001	5305000	0.155456	1.71066
chr01	5260001	5310000	0.155456	1.71066
chr01	5265001	5315000	0.155456	1.71066
chr01	5270001	5320000	0.151968	1.71797
chr01	5275001	5325000	0.139762	1.63104
chr01	5280001	5330000	0.137297	1.59243
chr01	5285001	5335000	0.144537	1.51738
chr01	5290001	5340000	0.140222	1.5821
chr01	5295001	5345000	0.136511	1.38739
chr01	5300001	5350000	0.120227	1.58717
chr01	5305001	5355000	0.0973509	1.38369
chr01	5310001	5360000	0.0973509	1.38369
chr01	5315001	5365000	0.0973509	1.38369
chr01	5320001	5370000	0.104199	1.22173
chr01	5325001	5375000	0.165803	1.79103
chr01	5330001	5380000	0.20327	1.80826
chr01	5335001	5385000	0.208635	1.95429
chr01	5340001	5390000	0.208635	1.95429
chr01	5345001	5395000	0.204365	1.94585
chr01	5350001	5400000	0.206731	1.93343
chr01	5355001	5405000	0.192853	1.91561
chr01	5360001	5410000	0.192853	1.91561
chr01	5365001	5415000	0.192853	1.91561
chr01	5370001	5420000	0.207147	2.25274
chr01	5375001	5425000	0.206796	1.95634
chr01	5380001	5430000	0.122751	2.05705
chr01	5385001	5435000	0.111325	1.19856
chr01	5390001	5440000	0.115845	1.14638
chr01	5395001	5445000	0.117822	0.988106
chr01	5400001	5450000	0.113734	0.937447
chr01	5405001	5455000	0.119948	0.91333
chr01	5410001	5460000	0.119948	0.91333
chr01	5415001	5465000	0.119948	0.91333
chr01	5420001	5470000	0.118985	0.903122
chr01	5425001	5475000	0.113148	0.939918
chr01	5430001	5480000	0.113148	0.939918
chr01	5435001	5485000	0.113056	0.941818
chr01	5440001	5490000	0.11005	0.946218
chr01	5445001	5495000	0.0872479	0.915477
chr01	5450001	5500000	0.0719726	1.02878
chr01	5455001	5505000	0.074704	1.29309
chr01	5460001	5510000	0.074704	1.29309
chr01	5465001	5515000	0.0804738	1.5829
chr01	5470001	5520000	0.0804738	1.5829
chr01	5475001	5525000	0.0940288	1.48667
chr01	5480001	5530000	0.0818768	1.52272
chr01	5485001	5535000	0.0818768	1.52272
chr01	5490001	5540000	0.0818768	1.52272
chr01	5495001	5545000	0.0819827	1.67725
chr01	5500001	5550000	0.0819827	1.67725
chr01	5505001	5555000	0.082086	1.57749
chr01	5510001	5560000	0.082086	1.57749
chr01	5515001	5565000	0.07913	1.39116
chr01	5520001	5570000	0.0890644	1.60978
chr01	5525001	5575000	0.09485	1.54484
chr01	5530001	5580000	0.136038	1.53062
chr01	5535001	5585000	0.136038	1.53062
chr01	5540001	5590000	0.136038	1.53062
chr01	5545001	5595000	0.136038	1.53062
chr01	5550001	5600000	0.136038	1.53062
chr01	5555001	5605000	0.128881	1.75707
chr01	5560001	5610000	0.128881	1.75707
chr01	5565001	5615000	0.128347	1.79526
chr01	5570001	5620000	0.132306	1.65103
chr01	5575001	5625000	0.124024	2.09935
chr01	5580001	5630000	0.124024	2.09935
chr01	5585001	5635000	0.124024	2.09935
chr01	5590001	5640000	0.124024	2.09935
chr01	5595001	5645000	0.124024	2.09935
chr01	5600001	5650000	0.124024	2.09935
chr01	5605001	5655000	0.129526	2.10834
chr01	5610001	5660000	0.129526	2.10834
chr01	5615001	5665000	0.130734	2.02426
chr01	5660001	5710000	0.144642	5.74999
chr01	5665001	5715000	0.144642	5.74999
chr01	5670001	5720000	0.119858	2.08379
chr01	5675001	5725000	0.109377	1.63231
chr01	5680001	5730000	0.13724	1.94774
chr01	5685001	5735000	0.13724	1.94774
chr01	5690001	5740000	0.135463	1.08517
chr01	5695001	5745000	0.149923	1.1714
chr01	5700001	5750000	0.191145	1.12146
chr01	5705001	5755000	0.180817	1.0838
chr01	5710001	5760000	0.180942	1.07841
chr01	5715001	5765000	0.164677	0.951832
chr01	5720001	5770000	0.169659	1.09342
chr01	5725001	5775000	0.173792	1.18841
chr01	5730001	5780000	0.175614	1.1322
chr01	5735001	5785000	0.174158	1.12801
chr01	5740001	5790000	0.170597	1.08751
chr01	5745001	5795000	0.170528	1.01704
chr01	5750001	5800000	0.162216	0.985226
chr01	5755001	5805000	0.165682	0.989428
chr01	5760001	5810000	0.165682	0.989428
chr01	5765001	5815000	0.172772	1.05325
chr01	5770001	5820000	0.170356	0.944879
chr01	5775001	5825000	0.166849	0.825504
chr01	5780001	5830000	0.164705	0.821118
chr01	5785001	5835000	0.165093	0.755826
chr01	5790001	5840000	0.180335	0.762828
chr01	5795001	5845000	0.191863	0.817063
chr01	5800001	5850000	0.26859	1.37361
chr01	5805001	5855000	0.0806954	5.05093
chr01	5810001	5860000	0.166168	0.733156
chr01	5815001	5865000	0.17562	1.04583
chr01	5820001	5870000	0.133542	1.02712
chr01	5825001	5875000	0.141049	1.21086
chr01	5830001	5880000	0.133108	1.05116
chr01	5835001	5885000	0.136304	0.9761
chr01	5840001	5890000	0.139491	1.00279
chr01	5845001	5895000	0.140655	1.09461
chr01	5850001	5900000	0.141842	1.06556
chr01	5855001	5905000	0.14154	1.07373
chr01	5860001	5910000	0.141062	1.07899
chr01	5865001	5915000	0.139222	1.05307
chr01	5870001	5920000	0.15112	1.04981
chr01	5875001	5925000	0.149881	1.03558
chr01	5880001	5930000	0.153069	1.10867
chr01	5885001	5935000	0.154676	1.23676
chr01	5890001	5940000	0.154074	1.37665
chr01	5895001	5945000	0.154177	1.27992
chr01	5900001	5950000	0.155086	1.29842
chr01	5905001	5955000	0.157423	1.3217
chr01	5910001	5960000	0.154429	1.33653
chr01	5915001	5965000	0.156326	1.36139
chr01	5920001	5970000	0.150135	1.46855
chr01	5925001	5975000	0.14742	1.45714
chr01	5930001	5980000	0.14824	1.39767
chr01	5935001	5985000	0.153892	1.35334
chr01	5940001	5990000	0.152809	1.20199
chr01	5945001	5995000	0.155337	1.25963
chr01	5950001	6000000	0.170328	1.50702
chr01	5955001	6005000	0.171905	1.7103
chr01	5960001	6010000	0.174996	1.71416
chr01	5965001	6015000	0.17446	1.75956
chr01	5970001	6020000	0.167429	1.53288
chr01	5975001	6025000	0.169109	1.47941
chr01	5980001	6030000	0.169267	1.3778
chr01	5985001	6035000	0.164977	1.36763
chr01	5990001	6040000	0.167343	1.37274
chr01	5995001	6045000	0.167993	1.3617
chr01	6000001	6050000	0.157502	1.23597
chr01	6005001	6055000	0.153857	1.05345
chr01	6010001	6060000	0.154086	1.02387
chr01	6015001	6065000	0.153123	0.949945
chr01	6020001	6070000	0.154797	1.05043
chr01	6025001	6075000	0.154965	1.16434
chr01	6030001	6080000	0.141377	1.15565
chr01	6035001	6085000	0.140304	1.14398
chr01	6040001	6090000	0.133533	1.20141
chr01	6045001	6095000	0.13401	1.29747
chr01	6050001	6100000	0.132427	1.30733
chr01	6055001	6105000	0.133147	1.26966
chr01	6060001	6110000	0.139626	1.07954
chr01	6065001	6115000	0.138412	1.08036
chr01	6070001	6120000	0.138976	1.04048
chr01	6075001	6125000	0.137969	0.990973
chr01	6080001	6130000	0.140477	1.01222
chr01	6085001	6135000	0.142057	0.927191
chr01	6090001	6140000	0.148294	0.965958
chr01	6095001	6145000	0.149543	0.865031
chr01	6100001	6150000	0.151511	0.814549
chr01	6105001	6155000	0.157016	0.720834
chr01	6110001	6160000	0.148828	0.963572
chr01	6115001	6165000	0.148828	0.963572
chr01	6120001	6170000	0.152413	1.03034
chr01	6125001	6175000	0.152413	1.03034
chr01	6130001	6180000	0.152413	1.03034
chr01	6135001	6185000	0.175476	1.1677
chr01	6140001	6190000	0.203674	0.934616
chr01	6145001	6195000	0.210229	1.15627
chr01	6150001	6200000	0.195293	1.21502
chr01	6155001	6205000	0.196796	1.14861
chr01	6160001	6210000	0.197111	1.14882
chr01	6165001	6215000	0.197111	1.14882
chr01	6170001	6220000	0.202629	1.11684
chr01	6175001	6225000	0.186584	1.13778
chr01	6180001	6230000	0.176904	1.02785
chr01	6185001	6235000	0.154589	1.04941
chr01	6190001	6240000	0.157204	0.972811
chr01	6195001	6245000	0.153201	0.973147
chr01	6200001	6250000	0.149272	0.988679
chr01	6205001	6255000	0.149817	1.08164
chr01	6210001	6260000	0.14832	1.13541
chr01	6215001	6265000	0.147035	1.14648
chr01	6220001	6270000	0.147077	1.15278
chr01	6225001	6275000	0.150157	1.15513
chr01	6230001	6280000	0.147348	1.1945
chr01	6235001	6285000	0.148017	1.18359
chr01	6240001	6290000	0.143331	1.24268
chr01	6245001	6295000	0.139558	1.22201
chr01	6250001	6300000	0.13988	1.21889
chr01	6255001	6305000	0.132362	1.06831
chr01	6260001	6310000	0.129685	0.932336
chr01	6265001	6315000	0.130714	0.823756
chr01	6270001	6320000	0.129822	0.805799
chr01	6275001	6325000	0.125414	0.802201
chr01	6280001	6330000	0.125872	0.773471
chr01	6285001	6335000	0.11948	0.843951
chr01	6290001	6340000	0.107422	0.913171
chr01	6295001	6345000	0.101246	0.927074
chr01	6300001	6350000	0.100946	0.932091
chr01	6305001	6355000	0.0905985	0.937378
chr01	6310001	6360000	0.0773419	0.926965
chr01	6315001	6365000	0.0725365	0.960676
chr01	6320001	6370000	0.0729059	0.957952
chr01	6325001	6375000	0.0693909	0.949393
chr01	6330001	6380000	0.0666891	0.976732
chr01	6335001	6385000	0.0617613	0.966817
chr01	6340001	6390000	0.0586518	0.945975
chr01	6345001	6395000	0.0599	0.957299
chr01	6350001	6400000	0.0581122	0.965193
chr01	6355001	6405000	0.0588875	0.968165
chr01	6360001	6410000	0.063747	0.991439
chr01	6365001	6415000	0.0654659	0.991346
chr01	6370001	6420000	0.0642545	1.00222
chr01	6375001	6425000	0.0654778	1.02577
chr01	6380001	6430000	0.0692553	0.975712
chr01	6385001	6435000	0.0738959	1.02297
chr01	6390001	6440000	0.0873586	1.15162
chr01	6395001	6445000	0.0953813	1.10638
chr01	6400001	6450000	0.0660756	1.09166
chr01	6405001	6455000	0.0913778	0.902689
chr01	6410001	6460000	0.0677828	1.0144
chr01	6415001	6465000	0.0740106	0.926501
chr01	6420001	6470000	0.116156	1.05521
chr01	6425001	6475000	0.116156	1.05521
chr01	6430001	6480000	0.116156	1.05521
chr01	6435001	6485000	0.116156	1.05521
chr01	6440001	6490000	0.118744	1.04295
chr01	6445001	6495000	0.0930115	1.15484
chr01	6450001	6500000	0.0968704	1.184
chr01	6455001	6505000	0.0971705	1.29825
chr01	6460001	6510000	0.104737	1.47486
chr01	6465001	6515000	0.112659	1.63336
chr01	6470001	6520000	0.108989	1.57648
chr01	6475001	6525000	0.108563	1.559
chr01	6480001	6530000	0.108474	1.55972
chr01	6485001	6535000	0.108474	1.55972
chr01	6490001	6540000	0.107293	1.77543
chr01	6495001	6545000	0.110248	1.82546
chr01	6500001	6550000	0.114591	2.15827
chr01	6505001	6555000	0.11597	2.10007
chr01	6510001	6560000	0.115813	2.1547
chr01	6515001	6565000	0.101925	2.24156
chr01	6520001	6570000	0.0980095	2.2788
chr01	6525001	6575000	0.0960863	1.97549
chr01	6530001	6580000	0.097977	1.94576
chr01	6535001	6585000	0.107005	1.87092
chr01	6540001	6590000	0.108538	1.37146
chr01	6545001	6595000	0.11076	1.35977
chr01	6550001	6600000	0.110298	1.36823
chr01	6555001	6605000	0.111844	1.34439
chr01	6560001	6610000	0.113707	1.44839
chr01	6565001	6615000	0.118232	1.34378
chr01	6570001	6620000	0.122028	1.32895
chr01	6575001	6625000	0.136334	1.16221
chr01	6580001	6630000	0.117758	1.17949
chr01	6585001	6635000	0.114107	1.16024
chr01	6590001	6640000	0.11769	1.1435
chr01	6595001	6645000	0.118897	1.12944
chr01	6600001	6650000	0.1191	1.12691
chr01	6605001	6655000	0.11852	1.13292
chr01	6610001	6660000	0.118169	1.08681
chr01	6615001	6665000	0.115708	1.11693
chr01	6620001	6670000	0.114735	1.14327
chr01	6625001	6675000	0.104441	1.26377
chr01	6630001	6680000	0.125565	1.20616
chr01	6635001	6685000	0.147852	1.01718
chr01	6640001	6690000	0.136813	0.993842
chr01	6645001	6695000	0.0497993	0.404254
chr01	6650001	6700000	0.0772027	1.36407
chr01	6655001	6705000	0.0772027	1.36407
chr01	6660001	6710000	0.0772027	1.36407
chr01	6665001	6715000	0.0805474	1.55433
chr01	6670001	6720000	0.0805474	1.55433
chr01	6675001	6725000	0.0810686	1.58782
chr01	6680001	6730000	0.0853591	1.47832
chr01	6685001	6735000	0.0855464	1.52433
chr01	6690001	6740000	0.0855464	1.52433
chr01	6695001	6745000	0.0855464	1.52433
chr01	6700001	6750000	0.0909178	1.45985
chr01	6705001	6755000	0.0988623	1.52862
chr01	6710001	6760000	0.0810195	1.34411
chr01	6715001	6765000	0.0855833	1.30649
chr01	6720001	6770000	0.105933	1.32713
chr01	6725001	6775000	0.113066	1.2019
chr01	6730001	6780000	0.119726	1.21774
chr01	6735001	6785000	0.119842	1.21297
chr01	6740001	6790000	0.130798	1.22018
chr01	6745001	6795000	0.130798	1.22018
chr01	6750001	6800000	0.1309	1.22418
chr01	6755001	6805000	0.13022	1.21754
chr01	6760001	6810000	0.145152	1.20902
chr01	6765001	6815000	0.19084	1.12032
chr01	6770001	6820000	0.202563	0.985012
chr01	6775001	6825000	0.271954	1.43032
chr01	6780001	6830000	0.551401	3.11979
chr01	6785001	6835000	0.551401	3.11979
chr01	6835001	6885000	0.159324	1.4975
chr01	6840001	6890000	0.136515	1.39107
chr01	6845001	6895000	0.133668	1.43314
chr01	6850001	6900000	0.131952	1.45327
chr01	6855001	6905000	0.141493	1.24946
chr01	6860001	6910000	0.138842	1.19343
chr01	6865001	6915000	0.155124	1.07878
chr01	6870001	6920000	0.157454	1.05616
chr01	6875001	6925000	0.163141	1.09979
chr01	6880001	6930000	0.176175	1.05105
chr01	6885001	6935000	0.179437	1.02414
chr01	6890001	6940000	0.189873	0.952237
chr01	6895001	6945000	0.196672	0.866914
chr01	6900001	6950000	0.204714	0.784406
chr01	6905001	6955000	0.204252	0.781748
chr01	6910001	6960000	0.210115	0.77756
chr01	6915001	6965000	0.205336	0.792381
chr01	6920001	6970000	0.206652	0.793683
chr01	6925001	6975000	0.208439	0.702602
chr01	6930001	6980000	0.189864	0.713243
chr01	6935001	6985000	0.180457	0.675359
chr01	6940001	6990000	0.169048	0.689927
chr01	6945001	6995000	0.159024	0.742424
chr01	6950001	7000000	0.126912	1.07373
chr01	6955001	7005000	0.125163	1.22469
chr01	6960001	7010000	0.126708	1.19314
chr01	6965001	7015000	0.142012	1.2221
chr01	6970001	7020000	0.140444	1.33378
chr01	6975001	7025000	0.132639	1.38544
chr01	6980001	7030000	0.128609	1.80354
chr01	6985001	7035000	0.153073	1.66247
chr01	6990001	7040000	0.138303	1.17093
chr01	6995001	7045000	0.152066	1.42224
chr01	7000001	7050000	0.154413	1.17569
chr01	7005001	7055000	0.153756	1.08992
chr01	7010001	7060000	0.181531	1.09328
chr01	7015001	7065000	0.173803	1.04894
chr01	7020001	7070000	0.181835	0.977482
chr01	7025001	7075000	0.196522	0.912731
chr01	7030001	7080000	0.192675	0.91612
chr01	7035001	7085000	0.189072	0.944435
chr01	7040001	7090000	0.193425	0.95997
chr01	7045001	7095000	0.189771	0.903237
chr01	7050001	7100000	0.194584	0.902284
chr01	7055001	7105000	0.194053	0.913282
chr01	7060001	7110000	0.175535	0.866676
chr01	7065001	7115000	0.169651	0.9022
chr01	7070001	7120000	0.14328	0.947079
chr01	7075001	7125000	0.140365	1.08582
chr01	7080001	7130000	0.14239	1.10487
chr01	7085001	7135000	0.144032	1.05721
chr01	7090001	7140000	0.135009	1.03166
chr01	7095001	7145000	0.139241	1.01316
chr01	7100001	7150000	0.142198	0.995909
chr01	7105001	7155000	0.142386	0.99373
chr01	7110001	7160000	0.138099	1.02553
chr01	7115001	7165000	0.140223	1.02337
chr01	7120001	7170000	0.14615	1.07511
chr01	7125001	7175000	0.13154	1.04789
chr01	7130001	7180000	0.120482	1.03673
chr01	7135001	7185000	0.118624	1.06809
chr01	7140001	7190000	0.127133	1.11493
chr01	7145001	7195000	0.135954	1.23722
chr01	7150001	7200000	0.139273	1.1606
chr01	7155001	7205000	0.137652	1.15644
chr01	7160001	7210000	0.136014	1.06637
chr01	7165001	7215000	0.138311	0.982375
chr01	7170001	7220000	0.139342	0.952186
chr01	7175001	7225000	0.140542	0.968753
chr01	7180001	7230000	0.150071	0.93247
chr01	7185001	7235000	0.150204	0.922479
chr01	7190001	7240000	0.154965	0.886896
chr01	7195001	7245000	0.148629	0.811559
chr01	7200001	7250000	0.143177	0.852558
chr01	7205001	7255000	0.146212	0.861072
chr01	7210001	7260000	0.155151	0.904688
chr01	7215001	7265000	0.157253	1.0807
chr01	7220001	7270000	0.156091	1.10112
chr01	7225001	7275000	0.154584	0.78479
chr01	7230001	7280000	0.151063	0.749827
chr01	7235001	7285000	0.150866	0.730359
chr01	7240001	7290000	0.135921	0.737911
chr01	7245001	7295000	0.136004	0.723724
chr01	7250001	7300000	0.132443	0.700319
chr01	7255001	7305000	0.12814	0.720371
chr01	7260001	7310000	0.126706	0.744566
chr01	7265001	7315000	0.130422	0.771669
chr01	7270001	7320000	0.134167	0.768583
chr01	7275001	7325000	0.131456	0.80449
chr01	7280001	7330000	0.131343	0.877311
chr01	7285001	7335000	0.128452	0.908283
chr01	7290001	7340000	0.127929	0.935009
chr01	7295001	7345000	0.119676	0.940792
chr01	7300001	7350000	0.118688	1.00443
chr01	7305001	7355000	0.121391	1.07841
chr01	7310001	7360000	0.125223	1.10183
chr01	7315001	7365000	0.0972991	0.992107
chr01	7320001	7370000	0.0667938	1.07902
chr01	7325001	7375000	0.0733265	1.17457
chr01	7330001	7380000	0.0645093	1.03247
chr01	7335001	7385000	0.0607534	1.2142
chr01	7340001	7390000	0.0972616	1.3942
chr01	7345001	7395000	0.105474	1.32623
chr01	7350001	7400000	0.125934	1.76693
chr01	7355001	7405000	0.125934	1.76693
chr01	7360001	7410000	0.125934	1.76693
chr01	7365001	7415000	0.137843	1.68482
chr01	7370001	7420000	0.137843	1.68482
chr01	7375001	7425000	0.118505	1.7878
chr01	7380001	7430000	0.0982616	1.69077
chr01	7385001	7435000	0.10036	1.5917
chr01	7390001	7440000	0.0495458	1.69877
chr01	7395001	7445000	0.0495458	1.69877
chr01	7400001	7450000	0.0488693	1.76568
chr01	7405001	7455000	0.0488693	1.76568
chr01	7410001	7460000	0.0488693	1.76568
chr01	7415001	7465000	0.0672134	1.33233
chr01	7420001	7470000	0.0672134	1.33233
chr01	7425001	7475000	0.0610085	0.957717
chr01	7430001	7480000	0.118803	0.275155
chr01	7435001	7485000	0.118803	0.275155
chr01	7440001	7490000	0.118803	0.275155
chr01	7445001	7495000	0.118803	0.275155
chr01	7450001	7500000	0.138485	0.0612668
chr01	7455001	7505000	0.138485	0.0612668
chr01	7460001	7510000	0.138485	0.0612668
chr01	7465001	7515000	0.0729562	0.515301
chr01	7470001	7520000	0.0671535	0.560726
chr01	7475001	7525000	0.0671535	0.560726
chr01	7480001	7530000	0.0664761	0.608569
chr01	7485001	7535000	0.0727967	0.564563
chr01	7490001	7540000	0.0727967	0.564563
chr01	7495001	7545000	0.0701732	0.692882
chr01	7500001	7550000	0.0701732	0.692882
chr01	7505001	7555000	0.0701732	0.692882
chr01	7510001	7560000	0.0701732	0.692882
chr01	7515001	7565000	0.0661547	0.94079
chr01	7520001	7570000	0.0581066	1.18153
chr01	7525001	7575000	0.0581066	1.18153
chr01	7530001	7580000	0.0596249	1.13212
chr01	7535001	7585000	0.0568347	1.20265
chr01	7540001	7590000	0.0568347	1.20265
chr01	7545001	7595000	0.0572578	1.1757
chr01	7550001	7600000	0.0572578	1.1757
chr01	7555001	7605000	0.0572578	1.1757
chr01	7560001	7610000	0.0572578	1.1757
chr01	7565001	7615000	0.0501715	1.26507
chr01	7570001	7620000	0.067761	1.09989
chr01	7575001	7625000	0.067761	1.09989
chr01	7580001	7630000	0.0539895	2.23082
chr01	7620001	7670000	0.0844537	0.404745
chr01	7625001	7675000	0.0525717	0.561381
chr01	7630001	7680000	0.0525717	0.561381
chr01	7635001	7685000	0.0525717	0.561381
chr01	7640001	7690000	0.0525717	0.561381
chr01	7645001	7695000	0.0525717	0.561381
chr01	7650001	7700000	0.0525717	0.561381
chr01	7655001	7705000	0.0525717	0.561381
chr01	7660001	7710000	0.0525717	0.561381
chr01	7665001	7715000	0.0525717	0.561381
chr01	7670001	7720000	-0.0111923	0.846429
chr01	7700001	7750000	0.0344891	1.38286
chr01	7705001	7755000	0.0344891	1.38286
chr01	7710001	7760000	0.0344891	1.38286
chr01	7715001	7765000	0.0303985	1.16179
chr01	7720001	7770000	0.0660468	1.44107
chr01	7725001	7775000	0.0660468	1.44107
chr01	7730001	7780000	0.0664565	1.33619
chr01	7735001	7785000	0.0652005	1.28693
chr01	7740001	7790000	0.0652005	1.28693
chr01	7745001	7795000	0.0652005	1.28693
chr01	7750001	7800000	0.069035	1.28043
chr01	7755001	7805000	0.0679205	1.31163
chr01	7760001	7810000	0.0679205	1.31163
chr01	7765001	7815000	0.0868318	1.08812
chr01	7770001	7820000	0.0954424	0.759825
chr01	7775001	7825000	0.09582	0.810823
chr01	7780001	7830000	0.0964596	0.813421
chr01	7785001	7835000	0.100024	0.787486
chr01	7790001	7840000	0.100024	0.787486
chr01	7795001	7845000	0.0978527	0.805548
chr01	7800001	7850000	0.094351	0.823884
chr01	7805001	7855000	0.0955982	0.809231
chr01	7810001	7860000	0.0955982	0.809231
chr01	7815001	7865000	0.101133	0.815648
chr01	7820001	7870000	0.0492525	1.4389
chr01	7825001	7875000	0.0199991	1.21956
chr01	7830001	7880000	0.0105081	1.4325
chr01	7835001	7885000	0.0105081	1.4325
chr01	7840001	7890000	0.134639	0.796205
chr01	7845001	7895000	0.157418	0.693777
chr01	7850001	7900000	0.118389	0.641995
chr01	7855001	7905000	0.0956904	0.652899
chr01	7860001	7910000	0.0873397	0.741812
chr01	7865001	7915000	0.0873397	0.741812
chr01	7870001	7920000	0.0873397	0.741812
chr01	7875001	7925000	0.0873397	0.741812
chr01	7880001	7930000	0.0873397	0.741812
chr01	7885001	7935000	0.0873397	0.741812
chr01	7890001	7940000	0.114006	1.03455
chr01	7895001	7945000	0.122328	1.01818
chr01	7900001	7950000	0.130277	1.13008
chr01	7905001	7955000	0.132733	1.44543
chr01	7910001	7960000	0.169636	1.7719
chr01	7915001	7965000	0.167628	1.97607
chr01	7920001	7970000	0.166114	1.98189
chr01	7925001	7975000	0.166114	1.98189
chr01	7930001	7980000	0.165015	2.01978
chr01	7935001	7985000	0.167105	1.9262
chr01	7940001	7990000	0.193656	2.15788
chr01	7945001	7995000	0.189688	2.24478
chr01	7950001	8000000	0.193471	2.20779
chr01	7955001	8005000	0.211779	2.07473
chr01	7960001	8010000	0.188804	1.59971
chr01	7965001	8015000	0.200645	1.09033
chr01	7970001	8020000	0.181009	1.17661
chr01	7975001	8025000	0.181009	1.17661
chr01	7980001	8030000	0.183926	1.1104
chr01	7985001	8035000	0.180946	1.17198
chr01	7990001	8040000	0.105465	1.1926
chr01	7995001	8045000	0.100446	1.15957
chr01	8000001	8050000	0.114712	1.18266
chr01	8005001	8055000	0.108973	1.31645
chr01	8010001	8060000	0.140122	2.48212
chr01	8015001	8065000	0.14426	2.55839
chr01	8020001	8070000	0.157985	3.6726
chr01	8025001	8075000	0.157985	3.6726
chr01	8030001	8080000	0.157985	3.6726
chr01	8035001	8085000	0.157985	3.6726
chr01	8040001	8090000	0.157985	3.6726
chr01	8045001	8095000	0.157985	3.6726
chr01	8050001	8100000	0.157985	3.6726
chr01	8055001	8105000	0.148741	3.36363
chr01	8060001	8110000	0.137703	2.56182
chr01	8065001	8115000	0.0817244	2.22876
chr01	8070001	8120000	0.0817244	2.22876
chr01	8075001	8125000	0.0817244	2.22876
chr01	8080001	8130000	0.0817244	2.22876
chr01	8085001	8135000	0.0817244	2.22876
chr01	8090001	8140000	0.0817244	2.22876
chr01	8095001	8145000	0.0817244	2.22876
chr01	8100001	8150000	0.0967716	0.986968
chr01	8105001	8155000	0.116817	0.808839
chr01	8110001	8160000	0.116817	0.808839
chr01	8115001	8165000	0.116817	0.808839
chr01	8120001	8170000	0.116817	0.808839
chr01	8125001	8175000	0.116817	0.808839
chr01	8130001	8180000	0.116817	0.808839
chr01	8135001	8185000	0.116817	0.808839
chr01	8140001	8190000	0.116817	0.808839
chr01	8145001	8195000	0.116817	0.808839
chr01	8150001	8200000	0.134714	0.780651
chr01	8195001	8245000	0.077836	0.607243
chr01	8200001	8250000	0.0772024	0.747936
chr01	8205001	8255000	0.0772024	0.747936
chr01	8210001	8260000	0.0772024	0.747936
chr01	8215001	8265000	0.0772024	0.747936
chr01	8220001	8270000	0.0772024	0.747936
chr01	8225001	8275000	0.0772024	0.747936
chr01	8230001	8280000	0.0772024	0.747936
chr01	8235001	8285000	0.0772024	0.747936
chr01	8240001	8290000	0.0772024	0.747936
chr01	8245001	8295000	0.0764103	0.893762
chr01	8285001	8335000	0.0746878	1.21781
chr01	8290001	8340000	0.0746878	1.21781
chr01	8295001	8345000	0.0746878	1.21781
chr01	8300001	8350000	0.0746878	1.21781
chr01	8305001	8355000	0.0746878	1.21781
chr01	8310001	8360000	0.0746878	1.21781
chr01	8315001	8365000	0.0746878	1.21781
chr01	8320001	8370000	0.0746878	1.21781
chr01	8325001	8375000	0.0746878	1.21781
chr01	8330001	8380000	0.0711492	1.08529
chr01	8410001	8460000	0.176123	0.939011
chr01	8415001	8465000	0.187308	0.549912
chr01	8420001	8470000	0.187308	0.549912
chr01	8425001	8475000	0.166304	0.554498
chr01	8430001	8480000	0.166304	0.554498
chr01	8435001	8485000	0.166304	0.554498
chr01	8440001	8490000	0.166304	0.554498
chr01	8445001	8495000	0.167826	0.48597
chr01	8450001	8500000	0.167826	0.48597
chr01	8455001	8505000	0.167826	0.48597
chr01	8460001	8510000	0.159103	0.351417
chr01	8465001	8515000	0.0780874	0.579923
chr01	8470001	8520000	0.0780874	0.579923
chr01	8475001	8525000	0.00709532	1.20987
chr01	8480001	8530000	0.0874033	0.302208
chr01	8485001	8535000	0.0874033	0.302208
chr01	8490001	8540000	0.0874033	0.302208
chr01	8495001	8545000	0.0874033	0.302208
chr01	8500001	8550000	0.0874033	0.302208
chr01	8505001	8555000	0.0874033	0.302208
chr01	8510001	8560000	0.0874033	0.302208
chr01	8515001	8565000	0.0874033	0.302208
chr01	8520001	8570000	0.0874033	0.302208
chr01	8525001	8575000	0.119527	0.193392
chr01	8530001	8580000	0.0735447	0.556144
chr01	8535001	8585000	0.0735447	0.556144
chr01	8540001	8590000	0.0739728	0.525869
chr01	8545001	8595000	0.0783984	0.965545
chr01	8550001	8600000	0.0783984	0.965545
chr01	8555001	8605000	0.0783984	0.965545
chr01	8560001	8610000	0.0783984	0.965545
chr01	8565001	8615000	0.0880553	0.847304
chr01	8570001	8620000	0.0880553	0.847304
chr01	8575001	8625000	0.0880553	0.847304
chr01	8580001	8630000	0.109162	1.55062
chr01	8585001	8635000	0.109162	1.55062
chr01	8590001	8640000	0.111996	1.80107
chr01	8595001	8645000	0.16531	0.387215
chr01	8600001	8650000	0.16531	0.387215
chr01	8605001	8655000	0.16531	0.387215
chr01	8610001	8660000	0.16531	0.387215
chr01	8620001	8670000	0.0661522	2.67682
chr01	8625001	8675000	0.144811	0.9185
chr01	8630001	8680000	0.143733	1.13233
chr01	8635001	8685000	0.143733	1.13233
chr01	8640001	8690000	0.140785	1.12755
chr01	8645001	8695000	0.140785	1.12755
chr01	8650001	8700000	0.140785	1.12755
chr01	8655001	8705000	0.140785	1.12755
chr01	8660001	8710000	0.140785	1.12755
chr01	8665001	8715000	0.140785	1.12755
chr01	8670001	8720000	0.143256	1.106
chr01	8675001	8725000	0.129859	1.96067
chr01	8680001	8730000	0.137379	0.552274
chr01	8685001	8735000	0.137379	0.552274
chr01	8690001	8740000	0.199447	0.43134
chr01	8695001	8745000	0.199447	0.43134
chr01	8700001	8750000	0.174395	0.498509
chr01	8705001	8755000	0.174395	0.498509
chr01	8710001	8760000	0.174395	0.498509
chr01	8715001	8765000	0.174395	0.498509
chr01	8720001	8770000	0.174395	0.498509
chr01	8725001	8775000	0.104046	0.642634
chr01	8730001	8780000	0.0298454	0.987059
chr01	8735001	8785000	0.0298454	0.987059
chr01	8740001	8790000	0.0193786	0.93857
chr01	8745001	8795000	0.0193786	0.93857
chr01	8750001	8800000	0.00901901	0.920639
chr01	8755001	8805000	0.00901901	0.920639
chr01	8760001	8810000	0.0974693	1.16228
chr01	8765001	8815000	0.0974693	1.16228
chr01	8770001	8820000	0.0974693	1.16228
chr01	8775001	8825000	0.130086	1.2427
chr01	8780001	8830000	0.130086	1.2427
chr01	8785001	8835000	0.112401	1.3514
chr01	8790001	8840000	0.142053	1.57747
chr01	8795001	8845000	0.142053	1.57747
chr01	8800001	8850000	0.135872	1.58066
chr01	8805001	8855000	0.135872	1.58066
chr01	8810001	8860000	0.0732326	1.56413
chr01	8815001	8865000	0.0732326	1.56413
chr01	8820001	8870000	0.0732326	1.56413
chr01	8825001	8875000	0.0630647	1.07346
chr01	8830001	8880000	0.0630647	1.07346
chr01	8835001	8885000	0.0338924	0.61188
chr01	8840001	8890000	0.0338924	0.61188
chr01	8845001	8895000	0.0877905	1.02431
chr01	8850001	8900000	0.0975586	0.977029
chr01	8855001	8905000	0.108064	1.533
chr01	8860001	8910000	0.10827	0.873459
chr01	8865001	8915000	0.122654	0.97244
chr01	8870001	8920000	0.122654	0.97244
chr01	8875001	8925000	0.12731	1.01879
chr01	8880001	8930000	0.12731	1.01879
chr01	8885001	8935000	0.12731	1.01879
chr01	8890001	8940000	0.12731	1.01879
chr01	8895001	8945000	0.125014	0.962057
chr01	8900001	8950000	0.125014	0.962057
chr01	8905001	8955000	0.124621	0.869508
chr01	8910001	8960000	0.126453	0.999638
chr01	8915001	8965000	0.211739	2.11523
chr01	8920001	8970000	0.211739	2.11523
chr01	8925001	8975000	0.240747	2.54912
chr01	8930001	8980000	0.240747	2.54912
chr01	8935001	8985000	0.240747	2.54912
chr01	8940001	8990000	0.240747	2.54912
chr01	8945001	8995000	0.240747	2.54912
chr01	8950001	9000000	0.240747	2.54912
chr01	8955001	9005000	0.240747	2.54912
chr01	8960001	9010000	0.163492	2.53045
chr01	8965001	9015000	0.158921	1.52028
chr01	8970001	9020000	0.158921	1.52028
chr01	8975001	9025000	0.158921	1.52028
chr01	8980001	9030000	0.158921	1.52028
chr01	8985001	9035000	0.158921	1.52028
chr01	8990001	9040000	0.158921	1.52028
chr01	8995001	9045000	0.158921	1.52028
chr01	9000001	9050000	0.158921	1.52028
chr01	9005001	9055000	0.148714	1.11642
chr01	9010001	9060000	0.252843	0.252444
chr01	9015001	9065000	0.118094	0.152796
chr01	9020001	9070000	0.118094	0.152796
chr01	9025001	9075000	0.118094	0.152796
chr01	9030001	9080000	0.118094	0.152796
chr01	9035001	9085000	0.118094	0.152796
chr01	9040001	9090000	0.118094	0.152796
chr01	9045001	9095000	0.118094	0.152796
chr01	9050001	9100000	0.118094	0.152796
chr01	9055001	9105000	0.132064	1.57276
chr01	9060001	9110000	0.132064	1.57276
chr01	9065001	9115000	0.121524	1.11479
chr01	9070001	9120000	0.121524	1.11479
chr01	9075001	9125000	0.121524	1.11479
chr01	9080001	9130000	0.121524	1.11479
chr01	9085001	9135000	0.121524	1.11479
chr01	9090001	9140000	0.121524	1.11479
chr01	9095001	9145000	0.121524	1.11479
chr01	9100001	9150000	0.121524	1.11479
chr01	9105001	9155000	0.0962282	0.502544
chr01	9110001	9160000	0.0962282	0.502544
chr01	9165001	9215000	0.142024	1.21149
chr01	9170001	9220000	0.142024	1.21149
chr01	9175001	9225000	0.176551	0.952951
chr01	9180001	9230000	0.158399	1.03276
chr01	9185001	9235000	0.13256	1.38656
chr01	9190001	9240000	0.13256	1.38656
chr01	9195001	9245000	0.13256	1.38656
chr01	9200001	9250000	0.13256	1.38656
chr01	9205001	9255000	0.128527	1.30339
chr01	9210001	9260000	0.0990911	1.04722
chr01	9215001	9265000	0.0918564	1.00887
chr01	9220001	9270000	0.0918564	1.00887
chr01	9225001	9275000	0.0832753	1.05265
chr01	9230001	9280000	0.0846579	1.03579
chr01	9235001	9285000	0.0566086	0.716683
chr01	9240001	9290000	0.0559215	0.724829
chr01	9245001	9295000	0.0559215	0.724829
chr01	9250001	9300000	0.0559215	0.724829
chr01	9255001	9305000	0.0566639	0.749282
chr01	9260001	9310000	0.052028	0.780582
chr01	9265001	9315000	0.052028	0.780582
chr01	9270001	9320000	0.0429897	0.692798
chr01	9275001	9325000	0.0429897	0.692798
chr01	9280001	9330000	0.0429897	0.692798
chr01	9285001	9335000	0.0429897	0.692798
chr01	9290001	9340000	0.0249131	0.501447
chr01	9295001	9345000	0.0249131	0.501447
chr01	9300001	9350000	0.0249131	0.501447
chr01	9305001	9355000	0.0249131	0.501447
chr01	9310001	9360000	0.0249131	0.501447
chr01	9315001	9365000	0.0249131	0.501447
chr01	9335001	9385000	0.0577872	1.15072
chr01	9340001	9390000	0.0891061	1.4074
chr01	9345001	9395000	0.114247	1.52627
chr01	9350001	9400000	0.114247	1.52627
chr01	9355001	9405000	0.114247	1.52627
chr01	9360001	9410000	0.114247	1.52627
chr01	9365001	9415000	0.104064	1.61881
chr01	9370001	9420000	0.104064	1.61881
chr01	9375001	9425000	0.104064	1.61881
chr01	9380001	9430000	0.104064	1.61881
chr01	9385001	9435000	0.176785	2.3638
chr01	9390001	9440000	0.133981	1.97599
chr01	9395001	9445000	0.0296739	0.948567
chr01	9400001	9450000	0.0296739	0.948567
chr01	9405001	9455000	0.0296739	0.948567
chr01	9410001	9460000	0.0296739	0.948567
chr01	9415001	9465000	0.0578888	0.418821
chr01	9420001	9470000	0.0578888	0.418821
chr01	9425001	9475000	0.0578888	0.418821
chr01	9430001	9480000	0.0578888	0.418821
chr01	9435001	9485000	0.0578888	0.418821
chr01	9440001	9490000	0.0578888	0.418821
chr01	9470001	9520000	0.591219	0.499986
chr01	9475001	9525000	0.591219	0.499986
chr01	9480001	9530000	0.591219	0.499986
chr01	9485001	9535000	0.591219	0.499986
chr01	9490001	9540000	0.392696	0.985366
chr01	9495001	9545000	0.392696	0.985366
chr01	9500001	9550000	0.345765	0.815441
chr01	9505001	9555000	0.345765	0.815441
chr01	9510001	9560000	0.345765	0.815441
chr01	9515001	9565000	0.345765	0.815441
chr01	9520001	9570000	0.146394	2.70668
chr01	9525001	9575000	0.146394	2.70668
chr01	9530001	9580000	0.146394	2.70668
chr01	9535001	9585000	0.158754	2.08045
chr01	9540001	9590000	0.184291	2.0204
chr01	9545001	9595000	0.184291	2.0204
chr01	9550001	9600000	0.202586	3.30612
chr01	9555001	9605000	0.202586	3.30612
chr01	9560001	9610000	0.202586	3.30612
chr01	9565001	9615000	0.202586	3.30612
chr01	9570001	9620000	0.189655	1.13358
chr01	9575001	9625000	0.189655	1.13358
chr01	9580001	9630000	0.189655	1.13358
chr01	9645001	9695000	0.0680081	0.902452
chr01	9650001	9700000	0.0680081	0.902452
chr01	9655001	9705000	0.0680081	0.902452
chr01	9660001	9710000	0.0680081	0.902452
chr01	9665001	9715000	0.0680081	0.902452
chr01	9670001	9720000	0.0680081	0.902452
chr01	9675001	9725000	0.0680081	0.902452
chr01	9680001	9730000	0.0680081	0.902452
chr01	9685001	9735000	0.0680081	0.902452
chr01	9690001	9740000	0.0680081	0.902452
chr01	9715001	9765000	0.13848	2.03704
chr01	9720001	9770000	0.12317	1.63615
chr01	9725001	9775000	0.123697	1.72151
chr01	9730001	9780000	0.123697	1.72151
chr01	9735001	9785000	0.123697	1.72151
chr01	9740001	9790000	0.123697	1.72151
chr01	9745001	9795000	0.123697	1.72151
chr01	9750001	9800000	0.123697	1.72151
chr01	9755001	9805000	0.113793	1.21497
chr01	9760001	9810000	0.111699	1.14869
chr01	9765001	9815000	0.111677	1.17189
chr01	9770001	9820000	0.0907787	0.62526
chr01	9775001	9825000	0.0860634	0.505729
chr01	9780001	9830000	0.0914531	1.08901
chr01	9785001	9835000	0.0890369	1.5067
chr01	9790001	9840000	0.0778169	1.51301
chr01	9795001	9845000	0.0778169	1.51301
chr01	9800001	9850000	0.0807064	1.45354
chr01	9805001	9855000	0.0857754	1.89092
chr01	9810001	9860000	0.0857754	1.89092
chr01	9815001	9865000	0.0857754	1.89092
chr01	9820001	9870000	0.0857754	1.89092
chr01	9825001	9875000	0.0857837	1.93158
chr01	9830001	9880000	0.0822765	1.80601
chr01	9835001	9885000	0.0766053	1.37815
chr01	9840001	9890000	0.139909	1.21832
chr01	9845001	9895000	0.255445	0.938939
chr01	9850001	9900000	0.32331	0.944155
chr01	9855001	9905000	0.406455	0.827991
chr01	9860001	9910000	0.406455	0.827991
chr01	9865001	9915000	0.406455	0.827991
chr01	9870001	9920000	0.406455	0.827991
chr01	9875001	9925000	0.486517	0.629714
chr01	9880001	9930000	0.486517	0.629714
chr01	9885001	9935000	0.486517	0.629714
chr01	9890001	9940000	0.486517	0.629714
chr01	9895001	9945000	0.0388952	2.47253
chr01	9900001	9950000	0.0388952	2.47253
chr01	9905001	9955000	0.0388952	2.47253
chr01	9910001	9960000	0.0388952	2.47253
chr01	9915001	9965000	0.0388952	2.47253
chr01	9920001	9970000	0.0388952	2.47253
chr01	9925001	9975000	0.0388952	2.47253
chr01	9930001	9980000	0.0388952	2.47253
chr01	9935001	9985000	0.0388952	2.47253
chr01	9940001	9990000	0.103684	1.33483
chr01	9945001	9995000	0.110755	1.94226
chr01	9950001	10000000	0.0989189	2.13631
chr01	9955001	10005000	0.0989189	2.13631
chr01	9960001	10010000	0.0989189	2.13631
chr01	9965001	10015000	0.0989189	2.13631
chr01	9970001	10020000	0.0989189	2.13631
chr01	9975001	10025000	0.0989189	2.13631
chr01	9980001	10030000	0.0989189	2.13631
chr01	9985001	10035000	0.0997092	2.21019
chr01	9990001	10040000	0.0953826	2.96633
chr01	9995001	10045000	0.0472805	2.37127
chr01	10000001	10050000	0.036388	1.50511
chr01	10005001	10055000	0.036388	1.50511
chr01	10010001	10060000	0.036388	1.50511
chr01	10015001	10065000	0.0864621	1.55005
chr01	10020001	10070000	0.0852134	1.34046
chr01	10025001	10075000	0.0987554	1.02964
chr01	10030001	10080000	0.0987554	1.02964
chr01	10035001	10085000	0.0952029	0.865088
chr01	10040001	10090000	0.103129	0.613482
chr01	10045001	10095000	0.116133	0.506053
chr01	10050001	10100000	0.116133	0.506053
chr01	10055001	10105000	0.115064	0.542432
chr01	10060001	10110000	0.115064	0.542432
chr01	10065001	10115000	0.110843	0.576027
chr01	10070001	10120000	0.113552	0.578968
chr01	10075001	10125000	0.103494	0.729883
chr01	10080001	10130000	0.103494	0.729883
chr01	10085001	10135000	0.103494	0.729883
chr01	10090001	10140000	0.0871976	2.77353
chr01	10095001	10145000	0.111186	35.5439
chr01	10100001	10150000	0.1599	0.832116
chr01	10105001	10155000	0.163779	0.764478
chr01	10110001	10160000	0.163779	0.764478
chr01	10115001	10165000	0.162076	0.534217
chr01	10120001	10170000	0.162076	0.534217
chr01	10125001	10175000	0.176138	0.414098
chr01	10130001	10180000	0.176138	0.414098
chr01	10135001	10185000	0.176138	0.414098
chr01	10140001	10190000	0.176138	0.414098
chr01	10145001	10195000	0.176138	0.414098
chr01	10155001	10205000	0.153159	3.22761
chr01	10160001	10210000	0.166198	1.95298
chr01	10165001	10215000	0.166761	2.1087
chr01	10170001	10220000	0.158917	1.60668
chr01	10175001	10225000	0.158917	1.60668
chr01	10180001	10230000	0.158917	1.60668
chr01	10185001	10235000	0.154298	1.65369
chr01	10190001	10240000	0.154298	1.65369
chr01	10195001	10245000	0.154298	1.65369
chr01	10200001	10250000	0.149701	1.79659
chr01	10205001	10255000	0.119158	0.713165
chr01	10210001	10260000	0.0956695	0.851925
chr01	10215001	10265000	0.0901427	0.734504
chr01	10220001	10270000	0.0873293	0.871885
chr01	10225001	10275000	0.0873293	0.871885
chr01	10230001	10280000	0.0873293	0.871885
chr01	10235001	10285000	0.0917392	0.796157
chr01	10240001	10290000	0.0917392	0.796157
chr01	10245001	10295000	0.090805	1.09584
chr01	10250001	10300000	0.090963	0.85057
chr01	10255001	10305000	0.137924	4.04369
chr01	10260001	10310000	0.137924	4.04369
chr01	10265001	10315000	0.0496475	1.41449
chr01	10270001	10320000	0.0488998	1.16583
chr01	10275001	10325000	0.0488998	1.16583
chr01	10280001	10330000	0.0488998	1.16583
chr01	10285001	10335000	0.0488998	1.16583
chr01	10290001	10340000	0.0499566	1.14465
chr01	10295001	10345000	0.0480619	1.11433
chr01	10300001	10350000	0.0488916	0.995828
chr01	10305001	10355000	0.0712648	0.946976
chr01	10310001	10360000	0.0767456	0.917222
chr01	10315001	10365000	0.0859013	0.87669
chr01	10320001	10370000	0.0952531	0.869922
chr01	10325001	10375000	0.0980232	1.08254
chr01	10330001	10380000	0.089393	1.0593
chr01	10335001	10385000	0.0880515	0.965736
chr01	10340001	10390000	0.0906909	1.01532
chr01	10345001	10395000	0.0895232	1.01855
chr01	10350001	10400000	0.0888041	1.03025
chr01	10355001	10405000	0.0844976	1.04897
chr01	10360001	10410000	0.0797152	1.06142
chr01	10365001	10415000	0.0794989	1.06117
chr01	10370001	10420000	0.0794989	1.06117
chr01	10375001	10425000	0.0760881	1.00134
chr01	10380001	10430000	0.0778518	1.00319
chr01	10385001	10435000	0.076862	1.07508
chr01	10390001	10440000	0.0710466	1.03673
chr01	10395001	10445000	0.0714108	1.03172
chr01	10400001	10450000	0.0654903	1.03355
chr01	10405001	10455000	0.0598522	1.00696
chr01	10410001	10460000	0.0684868	0.997741
chr01	10415001	10465000	0.0335136	0.748457
chr01	10420001	10470000	0.0335136	0.748457
chr01	10425001	10475000	0.0368187	0.873826
chr01	10430001	10480000	0.0368187	0.873826
chr01	10435001	10485000	0.0368187	0.873826
chr01	10440001	10490000	0.0368187	0.873826
chr01	10445001	10495000	0.0368187	0.873826
chr01	10450001	10500000	0.0393748	0.95684
chr01	10455001	10505000	0.0393748	0.95684
chr01	10460001	10510000	0.043429	1.42418
chr01	10465001	10515000	0.043429	1.42418
chr01	10470001	10520000	0.043429	1.42418
chr01	10510001	10560000	0.165168	2.90102
chr01	10515001	10565000	0.165168	2.90102
chr01	10520001	10570000	0.165168	2.90102
chr01	10525001	10575000	0.165168	2.90102
chr01	10530001	10580000	0.165168	2.90102
chr01	10535001	10585000	0.165168	2.90102
chr01	10540001	10590000	0.165168	2.90102
chr01	10545001	10595000	0.165168	2.90102
chr01	10550001	10600000	0.173726	2.00728
chr01	10555001	10605000	0.173726	2.00728
chr01	10560001	10610000	0.209671	0.522218
chr01	10565001	10615000	0.209671	0.522218
chr01	10570001	10620000	0.209671	0.522218
chr01	10575001	10625000	0.209671	0.522218
chr01	10580001	10630000	0.209671	0.522218
chr01	10585001	10635000	0.209671	0.522218
chr01	10590001	10640000	0.209671	0.522218
chr01	10595001	10645000	0.209671	0.522218
chr01	10615001	10665000	0.0812109	1.14173
chr01	10620001	10670000	0.0812109	1.14173
chr01	10625001	10675000	0.0812109	1.14173
chr01	10630001	10680000	0.0812109	1.14173
chr01	10635001	10685000	0.0812109	1.14173
chr01	10640001	10690000	0.0812109	1.14173
chr01	10645001	10695000	0.0812109	1.14173
chr01	10650001	10700000	0.0812109	1.14173
chr01	10655001	10705000	0.0812109	1.14173
chr01	10660001	10710000	0.0812109	1.14173
chr01	10675001	10725000	0.181453	4.13521
chr01	10680001	10730000	0.181453	4.13521
chr01	10685001	10735000	0.181453	4.13521
chr01	10690001	10740000	0.181453	4.13521
chr01	10695001	10745000	0.181453	4.13521
chr01	10700001	10750000	0.181453	4.13521
chr01	10705001	10755000	0.181453	4.13521
chr01	10710001	10760000	0.181453	4.13521
chr01	10715001	10765000	0.181453	4.13521
chr01	10720001	10770000	0.165428	2.4178
chr01	10745001	10795000	-0.0106487	1.15385
[truncated: 127,403 more rows]
