# Supplementary material for: Genome and GWAS analysis identified genes significantly related to phenotypic state of Rhododendron bark
Source: Hortic Res. 2024 Jan 10;11(3):uhae008. doi: 10.1093/hr/uhae008 (PMC10939351; doi:10.1093/hr/uhae008)
Supplement: Web_Material_uhae008 [file web_material_uhae008.zip › Supplementary Data4.txt]

R. delavayi vs R. agastum FST, ROD value
chromosome	start	end	FST	pi ratio
chr01	1	50000	0.159016	1.125
chr01	5001	55000	0.176927	1.20274
chr01	10001	60000	0.190134	1.37547
chr01	15001	65000	0.190343	1.35701
chr01	20001	70000	0.190343	1.35701
chr01	25001	75000	0.191236	1.37704
chr01	30001	80000	0.196368	1.48126
chr01	35001	85000	0.203389	1.59168
chr01	40001	90000	0.207421	1.79572
chr01	45001	95000	0.20881	1.90727
chr01	50001	100000	0.205172	2.05424
chr01	55001	105000	0.198308	2.15673
chr01	60001	110000	0.177378	2.04585
chr01	65001	115000	0.1732	2.2245
chr01	70001	120000	0.166669	2.05824
chr01	75001	125000	0.161018	1.97764
chr01	80001	130000	0.150327	1.81009
chr01	85001	135000	0.145661	1.75074
chr01	90001	140000	0.142601	1.71659
chr01	95001	145000	0.135473	1.70602
chr01	100001	150000	0.133537	1.77055
chr01	105001	155000	0.128437	1.8024
chr01	110001	160000	0.116997	1.63632
chr01	115001	165000	0.100773	1.47409
chr01	120001	170000	0.0947526	1.43716
chr01	125001	175000	0.0973936	1.49292
chr01	130001	180000	0.0996599	1.53572
chr01	135001	185000	0.093893	1.55609
chr01	140001	190000	0.0930062	1.57408
chr01	145001	195000	0.0912018	1.65545
chr01	150001	200000	0.0896296	1.63228
chr01	155001	205000	0.0864804	1.59738
chr01	160001	210000	0.0842863	1.62031
chr01	165001	215000	0.0863683	1.7407
chr01	170001	220000	0.0832278	1.71456
chr01	175001	225000	0.0748447	1.55787
chr01	180001	230000	0.068174	1.53751
chr01	185001	235000	0.0697523	1.61304
chr01	190001	240000	0.0644091	1.50727
chr01	195001	245000	0.0570819	1.33466
chr01	200001	250000	0.0582995	1.27808
chr01	205001	255000	0.061399	1.29259
chr01	210001	260000	0.0669314	1.32567
chr01	215001	265000	0.0755319	1.41702
chr01	220001	270000	0.0851327	1.61308
chr01	225001	275000	0.0918829	1.76801
chr01	230001	280000	0.101745	1.84806
chr01	235001	285000	0.105771	1.74015
chr01	240001	290000	0.114087	1.91527
chr01	245001	295000	0.132881	2.25745
chr01	250001	300000	0.133371	2.64387
chr01	255001	305000	0.132194	2.6408
chr01	260001	310000	0.13219	2.71359
chr01	265001	315000	0.133751	2.74633
chr01	270001	320000	0.130194	2.56263
chr01	275001	325000	0.120888	2.42175
chr01	280001	330000	0.114347	2.26148
chr01	285001	335000	0.112826	2.36261
chr01	290001	340000	0.109058	2.32217
chr01	295001	345000	0.109926	2.27605
chr01	300001	350000	0.108325	2.28831
chr01	305001	355000	0.113754	2.41497
chr01	310001	360000	0.11735	2.5438
chr01	315001	365000	0.112458	2.58009
chr01	320001	370000	0.114514	2.78655
chr01	325001	375000	0.119639	2.89411
chr01	330001	380000	0.116553	2.80293
chr01	335001	385000	0.115317	2.8527
chr01	340001	390000	0.116748	2.79559
chr01	345001	395000	0.117469	2.892
chr01	350001	400000	0.118874	2.73283
chr01	355001	405000	0.119973	2.92297
chr01	360001	410000	0.125409	3.16886
chr01	365001	415000	0.148447	3.88387
chr01	370001	420000	0.165367	4.29861
chr01	375001	425000	0.176166	4.86255
chr01	380001	430000	0.197808	6.98695
chr01	385001	435000	0.208204	7.21796
chr01	390001	440000	0.208204	7.21796
chr01	395001	445000	0.211958	8.18557
chr01	400001	450000	0.226528	12.6174
chr01	405001	455000	0.240089	13.3333
chr01	410001	460000	0.231813	10.6596
chr01	415001	465000	0.197604	6.54313
chr01	420001	470000	0.170665	4.93064
chr01	425001	475000	0.146452	3.49775
chr01	430001	480000	0.130767	2.7115
chr01	435001	485000	0.131669	2.91272
chr01	440001	490000	0.135344	2.95403
chr01	445001	495000	0.125922	2.43588
chr01	450001	500000	0.125773	2.3146
chr01	455001	505000	0.122731	2.34373
chr01	460001	510000	0.119523	2.30226
chr01	465001	515000	0.120028	2.29028
chr01	470001	520000	0.122167	2.32459
chr01	475001	525000	0.131793	2.38437
chr01	480001	530000	0.13946	2.6091
chr01	485001	535000	0.137894	2.54052
chr01	490001	540000	0.136506	2.67303
chr01	495001	545000	0.139937	3.22745
chr01	500001	550000	0.140312	3.66913
chr01	505001	555000	0.142604	3.66394
chr01	510001	560000	0.145719	4.05257
chr01	515001	565000	0.151723	4.23843
chr01	520001	570000	0.147947	3.83986
chr01	525001	575000	0.135824	3.58575
chr01	530001	580000	0.141458	3.98597
chr01	535001	585000	0.1509	4.42405
chr01	540001	590000	0.151511	3.9956
chr01	545001	595000	0.149752	3.68005
chr01	550001	600000	0.148964	3.51788
chr01	555001	605000	0.148053	3.44469
chr01	560001	610000	0.148575	3.31931
chr01	565001	615000	0.14056	3.25418
chr01	570001	620000	0.134801	3.62972
chr01	575001	625000	0.138283	3.74692
chr01	580001	630000	0.119617	2.95257
chr01	585001	635000	0.102933	2.09601
chr01	590001	640000	0.0886787	1.79442
chr01	595001	645000	0.086125	1.77691
chr01	600001	650000	0.0978331	1.92611
chr01	605001	655000	0.0998349	1.93229
chr01	610001	660000	0.100565	1.83296
chr01	615001	665000	0.10749	1.83183
chr01	620001	670000	0.11221	1.63639
chr01	625001	675000	0.11182	1.69886
chr01	630001	680000	0.120072	1.85809
chr01	635001	685000	0.11594	2.16491
chr01	640001	690000	0.11823	2.37301
chr01	645001	695000	0.131596	2.59593
chr01	650001	700000	0.121907	2.36521
chr01	655001	705000	0.131678	2.49127
chr01	660001	710000	0.144316	2.56974
chr01	665001	715000	0.143221	2.5248
chr01	670001	720000	0.140892	2.61084
chr01	675001	725000	0.140336	2.49951
chr01	680001	730000	0.135062	2.36057
chr01	685001	735000	0.140863	2.35254
chr01	690001	740000	0.138499	2.29914
chr01	695001	745000	0.128358	1.98805
chr01	700001	750000	0.114488	1.79925
chr01	705001	755000	0.0998123	1.6374
chr01	710001	760000	0.0863868	1.53735
chr01	715001	765000	0.0787188	1.45045
chr01	720001	770000	0.0758304	1.37217
chr01	725001	775000	0.0701106	1.35745
chr01	730001	780000	0.0640841	1.32007
chr01	735001	785000	0.0523907	1.24026
chr01	740001	790000	0.0506097	1.20846
chr01	745001	795000	0.0380869	1.23269
chr01	750001	800000	0.0517627	1.38221
chr01	755001	805000	0.049511	1.72156
chr01	760001	810000	0.0417442	1.743
chr01	765001	815000	0.0424042	1.83869
chr01	770001	820000	0.0366389	1.9923
chr01	775001	825000	0.0518289	2.6854
chr01	780001	830000	0.0529829	3.00588
chr01	785001	835000	0.0488723	2.99219
chr01	790001	840000	0.0483116	2.87972
chr01	795001	845000	0.0483604	2.87667
chr01	800001	850000	0.0481593	2.83747
chr01	805001	855000	0.0470459	3.12043
chr01	810001	860000	0.052427	3.01207
chr01	815001	865000	0.0534886	3.04588
chr01	820001	870000	0.0543311	3.12098
chr01	825001	875000	0.0506726	2.86089
chr01	830001	880000	0.048028	2.60703
chr01	835001	885000	0.056545	2.76015
chr01	840001	890000	0.0619008	3.16823
chr01	845001	895000	0.0619008	3.16823
chr01	850001	900000	0.0619008	3.16823
chr01	855001	905000	0.0786461	2.80001
chr01	860001	910000	0.0883634	3.36969
chr01	865001	915000	0.0847035	3.13515
chr01	870001	920000	0.089536	3.8309
chr01	875001	925000	0.0739004	4.09839
chr01	880001	930000	0.0771377	4.25324
chr01	885001	935000	0.0561427	7.44456
chr01	890001	940000	0.0461038	5.15631
chr01	895001	945000	0.0461038	5.15631
chr01	900001	950000	0.0457563	5.24938
chr01	905001	955000	0.0457563	5.24938
chr01	910001	960000	0.0642799	3.80385
chr01	915001	965000	0.0616878	3.71472
chr01	920001	970000	0.0688852	1.83782
chr01	925001	975000	0.0806158	1.95625
chr01	930001	980000	0.0919911	2.15315
chr01	935001	985000	0.103836	2.36425
chr01	940001	990000	0.111318	2.49429
chr01	945001	995000	0.112123	2.57348
chr01	950001	1000000	0.12863	2.46706
chr01	955001	1005000	0.120821	2.26436
chr01	960001	1010000	0.122227	2.36782
chr01	965001	1015000	0.126338	2.51177
chr01	970001	1020000	0.132762	2.6768
chr01	975001	1025000	0.136813	2.36538
chr01	980001	1030000	0.139026	2.34779
chr01	985001	1035000	0.138752	2.32171
chr01	990001	1040000	0.135192	2.33508
chr01	995001	1045000	0.133775	2.22126
chr01	1000001	1050000	0.127431	2.16681
chr01	1005001	1055000	0.134856	2.3398
chr01	1010001	1060000	0.1363	2.23918
chr01	1015001	1065000	0.134124	2.0939
chr01	1020001	1070000	0.132748	2.05412
chr01	1025001	1075000	0.133212	2.35571
chr01	1030001	1080000	0.129834	2.35222
chr01	1035001	1085000	0.126841	2.27424
chr01	1040001	1090000	0.133728	2.075
chr01	1045001	1095000	0.16917	2.23943
chr01	1050001	1100000	0.16544	2.36723
chr01	1055001	1105000	0.134104	1.93736
chr01	1060001	1110000	0.124775	1.65242
chr01	1065001	1115000	0.151978	2.03363
chr01	1070001	1120000	0.145586	2.00736
chr01	1075001	1125000	0.142051	1.92548
chr01	1080001	1130000	0.139628	1.87625
chr01	1085001	1135000	0.138939	1.87547
chr01	1090001	1140000	0.134697	1.85842
chr01	1095001	1145000	0.128526	1.89496
chr01	1100001	1150000	0.130021	1.99421
chr01	1105001	1155000	0.136146	2.11657
chr01	1110001	1160000	0.139837	2.28721
chr01	1115001	1165000	0.130298	2.29369
chr01	1120001	1170000	0.121482	2.19101
chr01	1125001	1175000	0.121652	2.64552
chr01	1130001	1180000	0.12414	2.85689
chr01	1135001	1185000	0.126977	3.07846
chr01	1140001	1190000	0.129499	3.41116
chr01	1145001	1195000	0.131233	3.75373
chr01	1150001	1200000	0.130931	3.94558
chr01	1155001	1205000	0.13033	3.98225
chr01	1160001	1210000	0.133228	3.91217
chr01	1165001	1215000	0.132642	3.71487
chr01	1170001	1220000	0.157133	5.30314
chr01	1175001	1225000	0.163085	5.63237
chr01	1180001	1230000	0.159116	4.76187
chr01	1185001	1235000	0.151076	4.12929
chr01	1190001	1240000	0.148551	3.85974
chr01	1195001	1245000	0.140422	3.76604
chr01	1200001	1250000	0.125396	3.32139
chr01	1205001	1255000	0.114617	2.99424
chr01	1210001	1260000	0.11088	2.99143
chr01	1215001	1265000	0.104554	3.07593
chr01	1220001	1270000	0.0773643	2.29991
chr01	1225001	1275000	0.0625927	1.86028
chr01	1230001	1280000	0.0517748	1.76758
chr01	1235001	1285000	0.0583721	1.90696
chr01	1240001	1290000	0.0663694	1.87587
chr01	1245001	1295000	0.0719629	1.94168
chr01	1250001	1300000	0.0823226	2.09156
chr01	1255001	1305000	0.0908992	2.0922
chr01	1260001	1310000	0.0908992	2.0922
chr01	1265001	1315000	0.0911551	2.10494
chr01	1270001	1320000	0.0926382	2.21313
chr01	1275001	1325000	0.0974343	2.34779
chr01	1280001	1330000	0.0974343	2.34779
chr01	1285001	1335000	0.0993497	2.3767
chr01	1290001	1340000	0.0825069	2.91079
chr01	1295001	1345000	0.0777263	2.51021
chr01	1300001	1350000	0.0449625	2.2208
chr01	1305001	1355000	0.0502332	3.51508
chr01	1310001	1360000	0.0471461	1.98523
chr01	1315001	1365000	0.0471461	1.98523
chr01	1320001	1370000	0.0471461	1.98523
chr01	1325001	1375000	0.0471461	1.98523
chr01	1330001	1380000	0.0471461	1.98523
chr01	1335001	1385000	0.0471461	1.98523
chr01	1340001	1390000	0.0453064	2.01866
chr01	1345001	1395000	0.0463181	1.90599
chr01	1350001	1400000	0.0463181	1.90599
chr01	1355001	1405000	0.0421391	1.54228
chr01	1360001	1410000	0.0330414	2.29834
chr01	1365001	1415000	0.0339289	1.55036
chr01	1370001	1420000	0.0339289	1.55036
chr01	1375001	1425000	0.0339289	1.55036
chr01	1380001	1430000	0.0328263	1.57475
chr01	1385001	1435000	0.0328263	1.57475
chr01	1390001	1440000	0.0328166	1.55309
chr01	1395001	1445000	0.0328166	1.55309
chr01	1400001	1450000	0.0328166	1.55309
chr01	1405001	1455000	0.0328166	1.55309
chr01	1410001	1460000	0.0328166	1.55309
chr01	1415001	1465000	0.0253526	1.78822
chr01	1420001	1470000	0.0253526	1.78822
chr01	1425001	1475000	0.0352628	2.96027
chr01	1430001	1480000	0.0414107	1.81752
chr01	1435001	1485000	0.042045	2.13238
chr01	1440001	1490000	0.0529467	2.09738
chr01	1445001	1495000	0.0556896	2.36988
chr01	1450001	1500000	0.076413	3.17047
chr01	1455001	1505000	0.0753829	2.94238
chr01	1460001	1510000	0.0694088	2.63375
chr01	1465001	1515000	0.0677339	2.57504
chr01	1470001	1520000	0.0677339	2.57504
chr01	1475001	1525000	0.0681731	2.52946
chr01	1480001	1530000	0.0689504	2.61907
chr01	1485001	1535000	0.0746442	2.68731
chr01	1490001	1540000	0.0727304	2.73937
chr01	1495001	1545000	0.0733312	2.67208
chr01	1500001	1550000	0.0531632	1.90285
chr01	1505001	1555000	0.0515754	1.80477
chr01	1510001	1560000	0.057475	1.86741
chr01	1515001	1565000	0.0551695	0.84947
chr01	1520001	1570000	0.0551695	0.84947
chr01	1525001	1575000	0.0554923	0.713337
chr01	1530001	1580000	0.0554923	0.713337
chr01	1535001	1585000	0.0554923	0.713337
chr01	1540001	1590000	0.0554923	0.713337
chr01	1545001	1595000	0.0554923	0.713337
chr01	1550001	1600000	0.182098	0.543171
chr01	1570001	1620000	0.241575	3.18245
chr01	1575001	1625000	0.0827165	1.93065
chr01	1580001	1630000	0.103638	1.49187
chr01	1585001	1635000	0.0928709	1.33399
chr01	1590001	1640000	0.0962262	1.34149
chr01	1595001	1645000	0.113127	1.51837
chr01	1600001	1650000	0.120103	1.98539
chr01	1605001	1655000	0.127677	2.42403
chr01	1610001	1660000	0.132812	2.68455
chr01	1615001	1665000	0.136714	3.00565
chr01	1620001	1670000	0.136456	3.24044
chr01	1625001	1675000	0.139646	3.34703
chr01	1630001	1680000	0.143284	4.03068
chr01	1635001	1685000	0.152356	5.62866
chr01	1640001	1690000	0.159612	9.84129
chr01	1645001	1695000	0.157985	19.0838
chr01	1650001	1700000	0.164281	21.1389
chr01	1655001	1705000	0.166976	15.3098
chr01	1660001	1710000	0.173515	11.1378
chr01	1665001	1715000	0.175212	8.79146
chr01	1670001	1720000	0.182653	8.47073
chr01	1675001	1725000	0.192737	9.31273
chr01	1680001	1730000	0.183385	7.38473
chr01	1685001	1735000	0.186993	7.12562
chr01	1690001	1740000	0.190583	7.4668
chr01	1695001	1745000	0.18821	6.90214
chr01	1700001	1750000	0.190264	6.29986
chr01	1705001	1755000	0.193469	5.92262
chr01	1710001	1760000	0.187738	6.34174
chr01	1715001	1765000	0.183946	6.43627
chr01	1720001	1770000	0.180284	6.31974
chr01	1725001	1775000	0.16552	5.39246
chr01	1730001	1780000	0.169855	4.47886
chr01	1735001	1785000	0.141571	3.27754
chr01	1740001	1790000	0.125048	2.77209
chr01	1745001	1795000	0.115522	2.43485
chr01	1750001	1800000	0.109577	2.26892
chr01	1755001	1805000	0.1041	2.08613
chr01	1760001	1810000	0.0964383	1.82147
chr01	1765001	1815000	0.0886405	1.62479
chr01	1770001	1820000	0.0867171	1.60207
chr01	1775001	1825000	0.0818782	1.52089
chr01	1780001	1830000	0.0724807	1.48102
chr01	1785001	1835000	0.0720557	1.45846
chr01	1790001	1840000	0.0720598	1.43877
chr01	1795001	1845000	0.0700335	1.38557
chr01	1800001	1850000	0.0647544	1.3248
chr01	1805001	1855000	0.0632728	1.3461
chr01	1810001	1860000	0.0575881	1.31881
chr01	1815001	1865000	0.0550577	1.56421
chr01	1820001	1870000	0.0505748	1.6354
chr01	1825001	1875000	0.053326	1.38795
chr01	1830001	1880000	0.0535423	1.36112
chr01	1835001	1885000	0.0535409	1.33628
chr01	1840001	1890000	0.0535409	1.33628
chr01	1845001	1895000	0.0591803	1.39828
chr01	1850001	1900000	0.0622997	1.44023
chr01	1855001	1905000	0.0622997	1.44023
chr01	1860001	1910000	0.0622997	1.44023
chr01	1865001	1915000	0.0595288	1.38296
chr01	1870001	1920000	0.0733694	1.32997
chr01	1875001	1925000	0.0799457	1.45008
chr01	1880001	1930000	0.0772705	1.40786
chr01	1885001	1935000	0.0773124	1.44386
chr01	1890001	1940000	0.0773124	1.44386
chr01	1895001	1945000	0.0781566	1.3845
chr01	1900001	1950000	0.075799	1.33019
chr01	1905001	1955000	0.075799	1.33019
chr01	1910001	1960000	0.075799	1.33019
chr01	1915001	1965000	0.0883794	1.25793
chr01	1920001	1970000	0.0602891	1.19155
chr01	1925001	1975000	0.0602891	1.19155
chr01	1935001	1985000	0.0449452	1.93787
chr01	1940001	1990000	0.0534909	1.7533
chr01	1945001	1995000	0.0563678	1.52234
chr01	1950001	2000000	0.0575741	1.60812
chr01	1955001	2005000	0.0575741	1.60812
chr01	1960001	2010000	0.0575741	1.60812
chr01	1965001	2015000	0.0575741	1.60812
chr01	1970001	2020000	0.0575741	1.60812
chr01	1975001	2025000	0.0585083	1.50248
chr01	1980001	2030000	0.0526461	1.3691
chr01	1985001	2035000	0.0552354	1.28439
chr01	1990001	2040000	0.057739	1.26888
chr01	1995001	2045000	0.0601964	1.33344
chr01	2000001	2050000	0.0643894	1.37861
chr01	2005001	2055000	0.0639714	1.46375
chr01	2010001	2060000	0.0638746	1.49049
chr01	2015001	2065000	0.0755719	1.73141
chr01	2020001	2070000	0.0823835	1.8856
chr01	2025001	2075000	0.0828341	1.91888
chr01	2030001	2080000	0.08918	2.08057
chr01	2035001	2085000	0.0969935	2.41158
chr01	2040001	2090000	0.101581	2.79205
chr01	2045001	2095000	0.119119	4.11628
chr01	2050001	2100000	0.135246	7.60449
chr01	2055001	2105000	0.186108	16.6043
chr01	2060001	2110000	0.185057	12.4616
chr01	2065001	2115000	0.183388	11.7083
chr01	2070001	2120000	0.183101	11.1087
chr01	2075001	2125000	0.183101	11.1087
chr01	2080001	2130000	0.188678	8.06852
chr01	2085001	2135000	0.162344	3.77488
chr01	2090001	2140000	0.144036	2.44869
chr01	2095001	2145000	0.140143	2.19195
chr01	2100001	2150000	0.140834	2.26882
chr01	2105001	2155000	0.121726	1.8456
chr01	2110001	2160000	0.124002	1.82183
chr01	2115001	2165000	0.119446	1.69527
chr01	2120001	2170000	0.118891	1.74501
chr01	2125001	2175000	0.121088	1.80991
chr01	2130001	2180000	0.119054	2.10394
chr01	2135001	2185000	0.115926	2.34032
chr01	2140001	2190000	0.124055	3.50593
chr01	2145001	2195000	0.122034	5.1537
chr01	2150001	2200000	0.119282	4.85326
chr01	2155001	2205000	0.117982	4.87518
chr01	2160001	2210000	0.110425	4.3968
chr01	2165001	2215000	0.110425	4.3968
chr01	2170001	2220000	0.110556	4.34381
chr01	2175001	2225000	0.105284	4.49052
chr01	2180001	2230000	0.077441	3.39781
chr01	2185001	2235000	0.0634157	1.75319
chr01	2190001	2240000	0.0593972	1.69231
chr01	2195001	2245000	0.0609152	1.67344
chr01	2200001	2250000	0.0613077	1.71086
chr01	2205001	2255000	0.0725305	1.94433
chr01	2210001	2260000	0.0788653	1.97941
chr01	2215001	2265000	0.0849749	2.0505
chr01	2220001	2270000	0.0858236	2.01059
chr01	2225001	2275000	0.0854107	1.94258
chr01	2230001	2280000	0.086918	1.93913
chr01	2235001	2285000	0.0920738	2.00679
chr01	2240001	2290000	0.0935673	2.01534
chr01	2245001	2295000	0.0901451	1.92015
chr01	2250001	2300000	0.0879819	1.91102
chr01	2255001	2305000	0.0795268	1.81408
chr01	2260001	2310000	0.0773126	1.78636
chr01	2265001	2315000	0.0716456	1.6976
chr01	2270001	2320000	0.0681095	1.70483
chr01	2275001	2325000	0.0628976	1.65039
chr01	2280001	2330000	0.0557756	1.52859
chr01	2285001	2335000	0.0500386	1.50564
chr01	2290001	2340000	0.049867	1.50985
chr01	2295001	2345000	0.0487786	1.58955
chr01	2300001	2350000	0.045928	1.51618
chr01	2305001	2355000	0.0466029	1.4477
chr01	2310001	2360000	0.0448931	1.40675
chr01	2315001	2365000	0.0426373	1.42725
chr01	2320001	2370000	0.0426423	1.2865
chr01	2325001	2375000	0.0497092	1.23122
chr01	2330001	2380000	0.0470564	1.36636
chr01	2335001	2385000	0.0439233	1.30937
chr01	2340001	2390000	0.0391466	1.17716
chr01	2345001	2395000	0.0619902	1.02229
chr01	2350001	2400000	0.0574541	1.12928
chr01	2355001	2405000	0.0613674	1.18981
chr01	2360001	2410000	0.0697355	1.11346
chr01	2365001	2415000	0.0636985	1.16781
chr01	2370001	2420000	0.0624897	1.14692
chr01	2375001	2425000	0.0616529	1.1708
chr01	2380001	2430000	0.0583563	1.55665
chr01	2385001	2435000	0.0541474	1.62818
chr01	2390001	2440000	0.0532004	1.52066
chr01	2395001	2445000	0.0507011	1.56297
chr01	2400001	2450000	0.0510592	1.54986
chr01	2405001	2455000	0.0504156	1.54567
chr01	2410001	2460000	0.0504156	1.54567
chr01	2415001	2465000	0.0501416	1.57365
chr01	2420001	2470000	0.0468857	1.78499
chr01	2425001	2475000	0.0466611	1.79439
chr01	2430001	2480000	0.0433172	1.4459
chr01	2435001	2485000	0.0460357	1.22171
chr01	2440001	2490000	0.0490113	1.61024
chr01	2445001	2495000	0.0926016	2.14195
chr01	2450001	2500000	0.0795659	2.11539
chr01	2455001	2505000	0.076757	2.08796
chr01	2460001	2510000	0.0738726	1.97718
chr01	2465001	2515000	0.0738726	1.97718
chr01	2470001	2520000	0.0738726	1.97718
chr01	2475001	2525000	0.0738726	1.97718
chr01	2480001	2530000	0.0738726	1.97718
chr01	2485001	2535000	0.0738726	1.97718
chr01	2490001	2540000	0.0734631	1.99507
chr01	2495001	2545000	0.0460323	1.77034
chr01	2500001	2550000	0.0271883	1.26994
chr01	2505001	2555000	0.0455277	1.40672
chr01	2510001	2560000	0.0740734	1.58369
chr01	2515001	2565000	0.070707	1.68431
chr01	2520001	2570000	0.0709518	1.65742
chr01	2525001	2575000	0.0709518	1.65742
chr01	2530001	2580000	0.0709518	1.65742
chr01	2535001	2585000	0.0739639	1.53955
chr01	2540001	2590000	0.0773622	1.52999
chr01	2545001	2595000	0.0830904	1.4709
chr01	2550001	2600000	0.0844064	1.48368
chr01	2555001	2605000	0.0915572	1.48941
chr01	2560001	2610000	0.0904358	1.40337
chr01	2565001	2615000	0.0901141	1.44041
chr01	2570001	2620000	0.138855	1.87341
chr01	2575001	2625000	0.150329	2.10951
chr01	2580001	2630000	0.154407	2.27883
chr01	2585001	2635000	0.153443	2.54299
chr01	2590001	2640000	0.152609	2.83128
chr01	2595001	2645000	0.157483	3.24121
chr01	2600001	2650000	0.142664	2.93799
chr01	2605001	2655000	0.13375	2.6762
chr01	2610001	2660000	0.124285	2.25595
chr01	2615001	2665000	0.118197	2.11086
chr01	2620001	2670000	0.0864487	1.73948
chr01	2625001	2675000	0.0734505	1.56468
chr01	2630001	2680000	0.064878	1.44937
chr01	2635001	2685000	0.0561475	1.30011
chr01	2640001	2690000	0.0494407	1.17737
chr01	2645001	2695000	0.0489385	1.17555
chr01	2650001	2700000	0.0458626	1.11521
chr01	2655001	2705000	0.0455004	1.11293
chr01	2660001	2710000	0.0447849	1.17389
chr01	2665001	2715000	0.0492796	1.18929
chr01	2670001	2720000	0.05643	1.23379
chr01	2675001	2725000	0.0613787	1.25869
chr01	2680001	2730000	0.0630137	1.27813
chr01	2685001	2735000	0.0669447	1.34405
chr01	2690001	2740000	0.0168058	3.51245
chr01	2695001	2745000	0.0168058	3.51245
chr01	2700001	2750000	0.0168058	3.51245
chr01	2705001	2755000	0.0168058	3.51245
chr01	2710001	2760000	0.0168058	3.51245
chr01	2715001	2765000	0.0168058	3.51245
chr01	2720001	2770000	0.0168058	3.51245
chr01	2725001	2775000	0.0420502	1.12339
chr01	2730001	2780000	0.117783	0.482414
chr01	2735001	2785000	0.117783	0.482414
chr01	2740001	2790000	0.117783	0.482414
chr01	2745001	2795000	0.117783	0.482414
chr01	2750001	2800000	0.117783	0.482414
chr01	2755001	2805000	0.117783	0.482414
chr01	2760001	2810000	0.117783	0.482414
chr01	2765001	2815000	0.13022	2.31456
chr01	2770001	2820000	0.13022	2.31456
chr01	2810001	2860000	0.0897381	2.6499
chr01	2815001	2865000	0.0663879	1.25367
chr01	2820001	2870000	0.0663879	1.25367
chr01	2825001	2875000	0.0663879	1.25367
chr01	2830001	2880000	0.0663879	1.25367
chr01	2835001	2885000	0.0663879	1.25367
chr01	2840001	2890000	0.0404353	0.998703
chr01	2845001	2895000	0.0404353	0.998703
chr01	2850001	2900000	0.0404353	0.998703
chr01	2855001	2905000	0.0404353	0.998703
chr01	2860001	2910000	0.0289009	0.93727
chr01	2865001	2915000	0.0289009	0.93727
chr01	2870001	2920000	0.0289009	0.93727
chr01	2875001	2925000	0.0289009	0.93727
chr01	2880001	2930000	0.0289009	0.93727
chr01	2885001	2935000	0.0289009	0.93727
chr01	2910001	2960000	0.0269009	0.79022
chr01	2915001	2965000	0.0269009	0.79022
chr01	2920001	2970000	0.0269009	0.79022
chr01	2925001	2975000	0.0269009	0.79022
chr01	2930001	2980000	0.0269009	0.79022
chr01	2935001	2985000	0.0269009	0.79022
chr01	2940001	2990000	0.0269009	0.79022
chr01	2945001	2995000	0.0269009	0.79022
chr01	2950001	3000000	0.030057	1.19598
chr01	2955001	3005000	0.030057	1.19598
chr01	2960001	3010000	0.0453955	3.62534
chr01	2965001	3015000	0.0453955	3.62534
chr01	2970001	3020000	0.0453955	3.62534
chr01	2975001	3025000	0.0453955	3.62534
chr01	2980001	3030000	0.0453955	3.62534
chr01	2985001	3035000	0.0453955	3.62534
chr01	2990001	3040000	0.0453955	3.62534
chr01	2995001	3045000	0.0453955	3.62534
chr01	3000001	3050000	0.023378	1.15175
chr01	3005001	3055000	0.023378	1.15175
chr01	3010001	3060000	0.0282723	0.799715
chr01	3015001	3065000	0.0282723	0.799715
chr01	3020001	3070000	0.0282723	0.799715
chr01	3025001	3075000	0.0282723	0.799715
chr01	3030001	3080000	0.0282723	0.799715
chr01	3035001	3085000	0.0282723	0.799715
chr01	3040001	3090000	0.0282723	0.799715
chr01	3045001	3095000	0.0282723	0.799715
chr01	3050001	3100000	0.0738087	0.619304
chr01	3055001	3105000	0.0779511	0.934968
chr01	3060001	3110000	0.0661822	0.971542
chr01	3065001	3115000	0.0661822	0.971542
chr01	3070001	3120000	0.0661822	0.971542
chr01	3075001	3125000	0.0661822	0.971542
chr01	3080001	3130000	0.0661822	0.971542
chr01	3085001	3135000	0.0661822	0.971542
chr01	3090001	3140000	0.0661822	0.971542
chr01	3095001	3145000	0.0520223	0.938851
chr01	3100001	3150000	0.0520223	0.938851
chr01	3105001	3155000	0.0336318	0.803129
chr01	3110001	3160000	0.0268493	0.885899
chr01	3115001	3165000	0.0619754	1.09875
chr01	3120001	3170000	0.0619754	1.09875
chr01	3125001	3175000	0.0502934	1.30733
chr01	3130001	3180000	0.0502934	1.30733
chr01	3135001	3185000	0.0502934	1.30733
chr01	3140001	3190000	0.0502934	1.30733
chr01	3145001	3195000	0.0591818	1.56972
chr01	3150001	3200000	0.057665	1.25677
chr01	3155001	3205000	0.057665	1.25677
chr01	3160001	3210000	0.057665	1.25677
chr01	3165001	3215000	0.0383082	1.12273
chr01	3170001	3220000	0.0397087	1.02667
chr01	3175001	3225000	0.0452162	0.750936
chr01	3180001	3230000	0.0452162	0.750936
chr01	3185001	3235000	0.0335881	1.14805
chr01	3190001	3240000	0.0335881	1.14805
chr01	3195001	3245000	0.048537	2.07594
chr01	3200001	3250000	0.0484938	2.72657
chr01	3205001	3255000	0.0484938	2.72657
chr01	3210001	3260000	0.0484938	2.72657
chr01	3215001	3265000	0.0484938	2.72657
chr01	3220001	3270000	0.0483156	3.34877
chr01	3225001	3275000	0.0483156	3.34877
chr01	3230001	3280000	0.0483156	3.34877
chr01	3235001	3285000	0.0481955	1.52289
chr01	3240001	3290000	0.0481955	1.52289
chr01	3245001	3295000	0.0425303	1.16812
chr01	3250001	3300000	0.0425303	1.16812
chr01	3255001	3305000	0.0425303	1.16812
chr01	3260001	3310000	0.0425303	1.16812
chr01	3265001	3315000	0.0425303	1.16812
chr01	3270001	3320000	0.0425303	1.16812
chr01	3275001	3325000	0.0425303	1.16812
chr01	3280001	3330000	0.0425303	1.16812
chr01	3355001	3405000	0.00331589	1.62034
chr01	3360001	3410000	0.00331589	1.62034
chr01	3365001	3415000	0.0297096	1.36239
chr01	3370001	3420000	0.0383446	1.13551
chr01	3375001	3425000	0.0383446	1.13551
chr01	3380001	3430000	0.0383446	1.13551
chr01	3385001	3435000	0.0383446	1.13551
chr01	3390001	3440000	0.0378856	1.12474
chr01	3395001	3445000	0.0372332	1.1635
chr01	3400001	3450000	0.0372332	1.1635
chr01	3405001	3455000	0.0384028	1.15241
chr01	3410001	3460000	0.0384028	1.15241
chr01	3415001	3465000	0.0522805	0.899003
chr01	3420001	3470000	0.0332153	1.27462
chr01	3425001	3475000	0.0332153	1.27462
chr01	3430001	3480000	0.0332153	1.27462
chr01	3435001	3485000	0.0332153	1.27462
chr01	3440001	3490000	0.0248384	3.10339
chr01	3445001	3495000	0.125892	1.07206
chr01	3450001	3500000	0.135075	1.18351
chr01	3455001	3505000	0.126353	1.21808
chr01	3460001	3510000	0.11905	1.4482
chr01	3465001	3515000	0.112416	1.45722
chr01	3470001	3520000	0.128029	1.70186
chr01	3475001	3525000	0.12939	1.6686
chr01	3480001	3530000	0.128199	1.71337
chr01	3485001	3535000	0.12479	1.83302
chr01	3490001	3540000	0.118013	1.92508
chr01	3495001	3545000	0.113898	1.99525
chr01	3500001	3550000	0.110688	2.15972
chr01	3505001	3555000	0.108914	2.64344
chr01	3510001	3560000	0.109164	2.74086
chr01	3515001	3565000	0.113029	2.95526
chr01	3520001	3570000	0.080948	2.8142
chr01	3525001	3575000	0.0639345	2.54229
chr01	3530001	3580000	0.0640758	2.54562
chr01	3535001	3585000	0.0627901	2.46346
chr01	3540001	3590000	0.0624333	2.11078
chr01	3545001	3595000	0.0695583	2.04626
chr01	3550001	3600000	0.0728863	1.9265
chr01	3555001	3605000	0.0715785	2.05201
chr01	3560001	3610000	0.0661935	1.97066
chr01	3565001	3615000	0.0673492	2.03564
chr01	3570001	3620000	0.0697755	1.98075
chr01	3575001	3625000	0.0728229	1.94258
chr01	3580001	3630000	0.0733323	1.81855
chr01	3585001	3635000	0.0713156	1.69134
chr01	3590001	3640000	0.0711095	1.67611
chr01	3595001	3645000	0.0684714	1.67201
chr01	3600001	3650000	0.064853	1.69463
chr01	3605001	3655000	0.0611598	1.41991
chr01	3610001	3660000	0.0667068	1.38338
chr01	3615001	3665000	0.0656371	1.29309
chr01	3620001	3670000	0.0617953	1.22239
chr01	3625001	3675000	0.0617682	1.20137
chr01	3630001	3680000	0.0579911	1.12272
chr01	3635001	3685000	0.0575678	1.13864
chr01	3640001	3690000	0.0637766	1.07861
chr01	3645001	3695000	0.0700703	1.05657
chr01	3650001	3700000	0.0713031	0.994324
chr01	3655001	3705000	0.0790324	1.03985
chr01	3660001	3710000	0.0735416	1.02252
chr01	3665001	3715000	0.0722892	1.01452
chr01	3670001	3720000	0.070481	1.00574
chr01	3675001	3725000	0.0691364	1.01887
chr01	3680001	3730000	0.0715006	1.04527
chr01	3685001	3735000	0.0723924	1.07181
chr01	3690001	3740000	0.0689971	1.07558
chr01	3695001	3745000	0.0614667	1.03056
chr01	3700001	3750000	0.0590826	1.04232
chr01	3705001	3755000	0.0583971	1.03808
chr01	3710001	3760000	0.0600128	1.03132
chr01	3715001	3765000	0.0596968	1.07302
chr01	3720001	3770000	0.0598474	1.10146
chr01	3725001	3775000	0.0578436	1.12066
chr01	3730001	3780000	0.0570734	1.11495
chr01	3735001	3785000	0.0560981	1.07787
chr01	3740001	3790000	0.0558432	1.10049
chr01	3745001	3795000	0.0589597	1.24245
chr01	3750001	3800000	0.0621933	1.35714
chr01	3755001	3805000	0.068863	1.56994
chr01	3760001	3810000	0.0703629	1.80936
chr01	3765001	3815000	0.0725679	1.79302
chr01	3770001	3820000	0.0786649	1.87265
chr01	3775001	3825000	0.0958213	2.28186
chr01	3780001	3830000	0.101296	2.39726
chr01	3785001	3835000	0.10126	2.43948
chr01	3790001	3840000	0.106914	2.71829
chr01	3795001	3845000	0.120362	2.95311
chr01	3800001	3850000	0.129405	3.16854
chr01	3805001	3855000	0.123538	2.92538
chr01	3810001	3860000	0.127042	2.8393
chr01	3815001	3865000	0.135583	3.22384
chr01	3820001	3870000	0.132179	3.27818
chr01	3825001	3875000	0.124616	2.59558
chr01	3830001	3880000	0.123716	2.56654
chr01	3835001	3885000	0.12552	2.53034
chr01	3840001	3890000	0.121544	2.35106
chr01	3845001	3895000	0.109905	2.17051
chr01	3850001	3900000	0.103964	2.03716
chr01	3855001	3905000	0.115247	2.1803
chr01	3860001	3910000	0.121663	2.45957
chr01	3865001	3915000	0.112831	2.15784
chr01	3870001	3920000	0.117629	2.18987
chr01	3875001	3925000	0.124951	2.52528
chr01	3880001	3930000	0.121309	2.61573
chr01	3885001	3935000	0.119809	2.58234
chr01	3890001	3940000	0.116938	2.60108
chr01	3895001	3945000	0.115179	2.74449
chr01	3900001	3950000	0.108117	2.36761
chr01	3905001	3955000	0.104941	2.3633
chr01	3910001	3960000	0.101272	2.38704
chr01	3915001	3965000	0.0993991	2.73338
chr01	3920001	3970000	0.0921396	2.45654
chr01	3925001	3975000	0.0918619	2.43989
chr01	3930001	3980000	0.0820439	2.09123
chr01	3935001	3985000	0.0754673	2.09581
chr01	3940001	3990000	0.0766625	2.03073
chr01	3945001	3995000	0.0681999	1.761
chr01	3950001	4000000	0.0814246	1.82907
chr01	3955001	4005000	0.0824995	1.74071
chr01	3960001	4010000	0.0831629	1.65391
chr01	3965001	4015000	0.0825778	1.61662
chr01	3970001	4020000	0.0832151	1.57667
chr01	3975001	4025000	0.0754009	1.53036
chr01	3980001	4030000	0.0861403	1.73965
chr01	3985001	4035000	0.0901054	1.78794
chr01	3990001	4040000	0.0901054	1.78794
chr01	3995001	4045000	0.0908401	1.77776
chr01	4000001	4050000	0.0870631	2.0284
chr01	4005001	4055000	0.0888667	2.06005
chr01	4010001	4060000	0.0888667	2.06005
chr01	4015001	4065000	0.08879	2.07054
chr01	4020001	4070000	0.08879	2.07054
chr01	4025001	4075000	0.115911	3.41778
chr01	4030001	4080000	0.0958376	3.37867
chr01	4035001	4085000	0.0835003	3.12165
chr01	4040001	4090000	0.0835003	3.12165
chr01	4045001	4095000	0.0825746	3.45071
chr01	4050001	4100000	0.0952037	4.45739
chr01	4055001	4105000	0.0870647	5.07986
chr01	4060001	4110000	0.0870647	5.07986
chr01	4065001	4115000	0.0874325	4.93073
chr01	4070001	4120000	0.109772	6.02589
chr01	4075001	4125000	0.100747	4.68859
chr01	4080001	4130000	0.101183	4.70015
chr01	4085001	4135000	0.102191	4.58628
chr01	4090001	4140000	0.102191	4.58628
chr01	4095001	4145000	0.101744	3.78154
chr01	4100001	4150000	0.100625	3.75337
chr01	4105001	4155000	0.09215	3.34388
chr01	4110001	4160000	0.0904353	3.27229
chr01	4115001	4165000	0.0792311	2.94315
chr01	4120001	4170000	0.0633285	2.35926
chr01	4125001	4175000	0.0591765	2.18603
chr01	4130001	4180000	0.0617511	2.14145
chr01	4135001	4185000	0.0620639	2.15353
chr01	4140001	4190000	0.0597551	2.12514
chr01	4145001	4195000	0.0536466	2.0999
chr01	4150001	4200000	0.0522514	2.19706
chr01	4155001	4205000	0.0511063	2.22309
chr01	4160001	4210000	0.051487	2.25486
chr01	4165001	4215000	0.0530819	2.29171
chr01	4170001	4220000	0.0548909	2.25566
chr01	4175001	4225000	0.0545192	2.13986
chr01	4180001	4230000	0.0501164	1.95329
chr01	4185001	4235000	0.0630018	1.95406
chr01	4190001	4240000	0.0711889	1.83683
chr01	4195001	4245000	0.0721795	1.66488
chr01	4200001	4250000	0.0779321	1.50455
chr01	4205001	4255000	0.0879613	1.61441
chr01	4210001	4260000	0.0955312	1.66217
chr01	4215001	4265000	0.0979484	1.66622
chr01	4220001	4270000	0.104142	1.71649
chr01	4225001	4275000	0.102133	1.75893
chr01	4230001	4280000	0.101062	1.76257
chr01	4235001	4285000	0.102163	1.82582
chr01	4240001	4290000	0.104775	1.89828
chr01	4245001	4295000	0.113931	2.16056
chr01	4250001	4300000	0.123351	2.49691
chr01	4255001	4305000	0.116188	2.23413
chr01	4260001	4310000	0.111351	2.17728
chr01	4265001	4315000	0.11097	2.30683
chr01	4270001	4320000	0.110642	2.16944
chr01	4275001	4325000	0.114195	2.21005
chr01	4280001	4330000	0.117043	2.32768
chr01	4285001	4335000	0.118066	2.27969
chr01	4290001	4340000	0.117596	2.37237
chr01	4295001	4345000	0.114889	2.24574
chr01	4300001	4350000	0.103704	2.11456
chr01	4305001	4355000	0.112738	2.29488
chr01	4310001	4360000	0.116408	2.31911
chr01	4315001	4365000	0.115291	2.16972
chr01	4320001	4370000	0.110912	2.41348
chr01	4325001	4375000	0.107218	2.53118
chr01	4330001	4380000	0.104547	2.60571
chr01	4335001	4385000	0.101554	2.50382
chr01	4340001	4390000	0.112552	1.93197
chr01	4345001	4395000	0.111512	1.98016
chr01	4350001	4400000	0.12483	2.02265
chr01	4355001	4405000	0.1218	1.91858
chr01	4360001	4410000	0.120337	1.90205
chr01	4365001	4415000	0.12268	1.93506
chr01	4370001	4420000	0.129061	1.837
chr01	4375001	4425000	0.135016	1.68537
chr01	4380001	4430000	0.143574	1.56164
chr01	4385001	4435000	0.150347	1.55495
chr01	4390001	4440000	0.136642	2.1101
chr01	4395001	4445000	0.144153	1.93028
chr01	4400001	4450000	0.0879276	1.55601
chr01	4405001	4455000	0.0555616	1.54673
chr01	4410001	4460000	0.0537706	1.53999
chr01	4415001	4465000	0.0593068	2.1051
chr01	4420001	4470000	0.0588176	2.12298
chr01	4425001	4475000	0.0529335	2.24193
chr01	4430001	4480000	0.0529335	2.24193
chr01	4435001	4485000	0.0531546	2.327
chr01	4440001	4490000	0.0561994	2.01782
chr01	4445001	4495000	0.053877	1.94421
chr01	4450001	4500000	0.0529166	1.8567
chr01	4455001	4505000	0.0553634	2.37303
chr01	4460001	4510000	0.0512677	2.16788
chr01	4465001	4515000	0.0460463	1.77209
chr01	4470001	4520000	0.0455953	1.73603
chr01	4475001	4525000	0.0501935	1.35584
chr01	4480001	4530000	0.130692	2.37657
chr01	4485001	4535000	0.158632	2.9848
chr01	4490001	4540000	0.136893	2.63299
chr01	4495001	4545000	0.0943987	2.4656
chr01	4500001	4550000	0.0997241	2.60485
chr01	4505001	4555000	0.100383	2.63151
chr01	4510001	4560000	0.105289	2.75188
chr01	4515001	4565000	0.105289	2.75188
chr01	4520001	4570000	0.10471	2.76342
chr01	4525001	4575000	0.103545	2.70232
chr01	4530001	4580000	0.084283	2.46456
chr01	4535001	4585000	0.0596098	2.06283
chr01	4540001	4590000	0.0617252	2.52948
chr01	4545001	4595000	0.102868	3.2403
chr01	4550001	4600000	0.0554854	2.37619
chr01	4555001	4605000	0.0463696	2.17467
chr01	4560001	4610000	0.0463696	2.17467
chr01	4565001	4615000	0.0458303	2.20296
chr01	4570001	4620000	0.0366383	1.85535
chr01	4575001	4625000	0.0499153	2.38999
chr01	4580001	4630000	0.0521861	2.70711
chr01	4585001	4635000	0.0539442	2.69081
chr01	4590001	4640000	0.05414	2.61409
chr01	4595001	4645000	0.0553491	2.57699
chr01	4600001	4650000	0.0576413	2.68127
chr01	4605001	4655000	0.0572886	2.79109
chr01	4610001	4660000	0.0572886	2.79109
chr01	4615001	4665000	0.0576823	2.77529
chr01	4620001	4670000	0.0721919	4.16224
chr01	4625001	4675000	0.0547898	2.1496
chr01	4630001	4680000	0.053369	1.73729
chr01	4635001	4685000	0.141428	3.05124
chr01	4640001	4690000	0.159531	3.2734
chr01	4645001	4695000	0.164073	3.38112
chr01	4650001	4700000	0.192068	3.65931
chr01	4655001	4705000	0.131357	2.26069
chr01	4660001	4710000	0.129444	2.34574
chr01	4665001	4715000	0.121981	2.25135
chr01	4670001	4720000	0.116831	1.99699
chr01	4675001	4725000	0.110116	2.00033
chr01	4680001	4730000	0.107772	1.95747
chr01	4685001	4735000	0.0932344	1.72896
chr01	4690001	4740000	0.08805	1.69056
chr01	4695001	4745000	0.0839833	1.68381
chr01	4700001	4750000	0.0702466	1.6003
chr01	4705001	4755000	0.0696782	1.58221
chr01	4710001	4760000	0.0672903	1.56036
chr01	4715001	4765000	0.0633018	1.55361
chr01	4720001	4770000	0.0612954	1.59188
chr01	4725001	4775000	0.0623921	1.5822
chr01	4730001	4780000	0.0627099	1.59351
chr01	4735001	4785000	0.0649731	1.61792
chr01	4740001	4790000	0.0654454	1.6894
chr01	4745001	4795000	0.0670522	1.66557
chr01	4750001	4800000	0.065578	1.62097
chr01	4755001	4805000	0.0648819	1.69272
chr01	4760001	4810000	0.0604622	1.61587
chr01	4765001	4815000	0.0609058	1.56791
chr01	4770001	4820000	0.0614241	1.64795
chr01	4775001	4825000	0.0614241	1.64795
chr01	4780001	4830000	0.0612512	1.66169
chr01	4785001	4835000	0.0546855	1.88877
chr01	4790001	4840000	0.0449542	1.5026
chr01	4795001	4845000	0.0449881	1.49226
chr01	4800001	4850000	0.0494192	1.57101
chr01	4805001	4855000	0.0689038	1.57796
chr01	4810001	4860000	0.0868721	1.60491
chr01	4815001	4865000	0.0869795	1.61
chr01	4820001	4870000	0.0890929	1.63036
chr01	4825001	4875000	0.0888998	1.58092
chr01	4830001	4880000	0.0885803	1.53162
chr01	4835001	4885000	0.0854365	1.52231
chr01	4840001	4890000	0.08832	1.49398
chr01	4845001	4895000	0.0911493	1.45558
chr01	4850001	4900000	0.0923623	1.40334
chr01	4855001	4905000	0.082918	1.3689
chr01	4860001	4910000	0.068109	1.31766
chr01	4865001	4915000	0.0648289	1.2848
chr01	4870001	4920000	0.0602263	1.25022
chr01	4875001	4925000	0.0514806	1.19572
chr01	4880001	4930000	0.0438179	1.18018
chr01	4885001	4935000	0.0441808	1.15469
chr01	4890001	4940000	0.0455304	1.18224
chr01	4895001	4945000	0.03469	1.2333
chr01	4900001	4950000	0.0367364	1.36418
chr01	4905001	4955000	0.0470868	1.44975
chr01	4910001	4960000	0.0574864	1.49452
chr01	4915001	4965000	0.0617806	1.79425
chr01	4920001	4970000	0.0618604	1.77591
chr01	4925001	4975000	0.0663005	1.64118
chr01	4930001	4980000	0.0697442	1.57789
chr01	4935001	4985000	0.0704556	1.55981
chr01	4940001	4990000	0.0719621	1.58463
chr01	4945001	4995000	0.0730398	1.58483
chr01	4950001	5000000	0.0744727	1.51491
chr01	4955001	5005000	0.0734692	1.4765
chr01	4960001	5010000	0.0708847	1.44167
chr01	4965001	5015000	0.0716651	1.30618
chr01	4970001	5020000	0.0747146	1.20745
chr01	4975001	5025000	0.0655941	1.23517
chr01	4980001	5030000	0.0557021	1.22116
chr01	4985001	5035000	0.0534528	1.20505
chr01	4990001	5040000	0.0532484	1.20412
chr01	4995001	5045000	0.0523665	1.20628
chr01	5000001	5050000	0.0548969	1.31285
chr01	5005001	5055000	0.0616948	1.34743
chr01	5010001	5060000	0.0608701	1.44946
chr01	5015001	5065000	0.0454564	1.30769
chr01	5020001	5070000	0.0456943	1.32926
chr01	5025001	5075000	0.051984	1.28241
chr01	5030001	5080000	0.0549955	1.33963
chr01	5035001	5085000	0.0549955	1.33963
chr01	5040001	5090000	0.0549955	1.33963
chr01	5045001	5095000	0.0549955	1.33963
chr01	5050001	5100000	0.0610242	1.2176
chr01	5055001	5105000	0.0322378	1.1126
chr01	5060001	5110000	0.0276548	1.36728
chr01	5065001	5115000	0.0275147	1.57513
chr01	5070001	5120000	0.0275147	1.57513
chr01	5075001	5125000	0.0275147	1.57513
chr01	5080001	5130000	0.0248158	3.89699
chr01	5085001	5135000	0.0248158	3.89699
chr01	5090001	5140000	0.0248158	3.89699
chr01	5095001	5145000	0.0248158	3.89699
chr01	5100001	5150000	0.0248158	3.89699
chr01	5105001	5155000	0.0248158	3.89699
chr01	5130001	5180000	0.0540111	1.67737
chr01	5135001	5185000	0.0540111	1.67737
chr01	5140001	5190000	0.0540111	1.67737
chr01	5145001	5195000	0.0540111	1.67737
chr01	5150001	5200000	0.048184	1.25989
chr01	5155001	5205000	0.0468314	1.13154
chr01	5160001	5210000	0.0533222	1.23902
chr01	5165001	5215000	0.0571148	1.18908
chr01	5170001	5220000	0.057519	1.18559
chr01	5175001	5225000	0.0596258	1.20338
chr01	5180001	5230000	0.0746481	1.11169
chr01	5185001	5235000	0.0743466	1.11287
chr01	5190001	5240000	0.0743466	1.11287
chr01	5195001	5245000	0.0743466	1.11287
chr01	5200001	5250000	0.0760224	1.10895
chr01	5205001	5255000	0.0820426	1.11305
chr01	5210001	5260000	0.0937253	1.03855
chr01	5215001	5265000	0.119942	0.979544
chr01	5220001	5270000	0.131675	0.95731
chr01	5225001	5275000	0.127441	0.913722
chr01	5230001	5280000	0.0313131	2.73014
chr01	5235001	5285000	0.0312987	1.70077
chr01	5240001	5290000	0.0393978	1.50992
chr01	5245001	5295000	0.04774	1.87975
chr01	5250001	5300000	0.0577628	1.6033
chr01	5255001	5305000	0.0531555	1.69064
chr01	5260001	5310000	0.0531555	1.69064
chr01	5265001	5315000	0.0531555	1.69064
chr01	5270001	5320000	0.0515678	1.68946
chr01	5275001	5325000	0.046791	1.59565
chr01	5280001	5330000	0.0461284	1.59014
chr01	5285001	5335000	0.048892	1.54916
chr01	5290001	5340000	0.048126	1.56926
chr01	5295001	5345000	0.0466197	1.42069
chr01	5300001	5350000	0.0348205	1.56316
chr01	5305001	5355000	0.0333429	1.32342
chr01	5310001	5360000	0.0333429	1.32342
chr01	5315001	5365000	0.0333429	1.32342
chr01	5320001	5370000	0.0416793	1.20551
chr01	5325001	5375000	0.0698965	1.59212
chr01	5330001	5380000	0.090701	1.66716
chr01	5335001	5385000	0.0931761	1.75254
chr01	5340001	5390000	0.0931761	1.75254
chr01	5345001	5395000	0.0898065	1.72983
chr01	5350001	5400000	0.0907762	1.71832
chr01	5355001	5405000	0.0860265	1.72267
chr01	5360001	5410000	0.0860265	1.72267
chr01	5365001	5415000	0.0860265	1.72267
chr01	5370001	5420000	0.0903103	1.96748
chr01	5375001	5425000	0.0940216	1.83546
chr01	5380001	5430000	0.0474064	1.67044
chr01	5385001	5435000	0.0516611	1.19298
chr01	5390001	5440000	0.0517289	1.16597
chr01	5395001	5445000	0.0397428	1.04779
chr01	5400001	5450000	0.0371605	1.00603
chr01	5405001	5455000	0.0379994	0.985634
chr01	5410001	5460000	0.0379994	0.985634
chr01	5415001	5465000	0.0379994	0.985634
chr01	5420001	5470000	0.0381953	0.982506
chr01	5425001	5475000	0.0364042	0.968694
chr01	5430001	5480000	0.0364042	0.968694
chr01	5435001	5485000	0.0286553	0.940149
chr01	5440001	5490000	0.0262601	0.930512
chr01	5445001	5495000	0.0251209	0.875424
chr01	5450001	5500000	0.0225182	0.8409
chr01	5455001	5505000	0.0283272	1.18388
chr01	5460001	5510000	0.0283272	1.18388
chr01	5465001	5515000	0.0315148	1.36398
chr01	5470001	5520000	0.0315148	1.36398
chr01	5475001	5525000	0.0396054	1.61001
chr01	5480001	5530000	0.0330427	1.544
chr01	5485001	5535000	0.0330427	1.544
chr01	5490001	5540000	0.0330427	1.544
chr01	5495001	5545000	0.0340739	1.66764
chr01	5500001	5550000	0.0340739	1.66764
chr01	5505001	5555000	0.0329032	1.53676
chr01	5510001	5560000	0.0329032	1.53676
chr01	5515001	5565000	0.0313343	1.42978
chr01	5520001	5570000	0.0299905	1.54497
chr01	5525001	5575000	0.0296109	1.49452
chr01	5530001	5580000	0.0317517	1.50364
chr01	5535001	5585000	0.0317517	1.50364
chr01	5540001	5590000	0.0317517	1.50364
chr01	5545001	5595000	0.0317517	1.50364
chr01	5550001	5600000	0.0317517	1.50364
chr01	5555001	5605000	0.0357934	1.61454
chr01	5560001	5610000	0.0357934	1.61454
chr01	5565001	5615000	0.0365536	1.65436
chr01	5570001	5620000	0.0479255	1.64258
chr01	5575001	5625000	0.0482665	1.90768
chr01	5580001	5630000	0.0482665	1.90768
chr01	5585001	5635000	0.0482665	1.90768
chr01	5590001	5640000	0.0482665	1.90768
chr01	5595001	5645000	0.0482665	1.90768
chr01	5600001	5650000	0.0482665	1.90768
chr01	5605001	5655000	0.0525733	2.02405
chr01	5610001	5660000	0.0525733	2.02405
chr01	5615001	5665000	0.0517399	1.93641
chr01	5660001	5710000	0.00518688	2.0913
chr01	5665001	5715000	0.00518688	2.0913
chr01	5670001	5720000	0.0511315	1.54957
chr01	5675001	5725000	0.0230169	1.3607
chr01	5680001	5730000	0.0351415	1.55133
chr01	5685001	5735000	0.0351415	1.55133
chr01	5690001	5740000	0.0258891	1.18016
chr01	5695001	5745000	0.0250144	1.24391
chr01	5700001	5750000	0.0396076	1.34307
chr01	5705001	5755000	0.03952	1.31008
chr01	5710001	5760000	0.0396352	1.30918
chr01	5715001	5765000	0.0372238	1.1846
chr01	5720001	5770000	0.0379736	1.23333
chr01	5725001	5775000	0.0402638	1.272
chr01	5730001	5780000	0.0430255	1.23101
chr01	5735001	5785000	0.0445275	1.21969
chr01	5740001	5790000	0.0460791	1.17214
chr01	5745001	5795000	0.0509076	1.11795
chr01	5750001	5800000	0.0486649	1.05934
chr01	5755001	5805000	0.04949	1.05469
chr01	5760001	5810000	0.04949	1.05469
chr01	5765001	5815000	0.0521135	1.08083
chr01	5770001	5820000	0.0534893	1.0321
chr01	5775001	5825000	0.0547875	0.965091
chr01	5780001	5830000	0.0527717	0.9661
chr01	5785001	5835000	0.0519979	0.924217
chr01	5790001	5840000	0.0565321	0.947879
chr01	5795001	5845000	0.0495916	1.00987
chr01	5800001	5850000	0.0746117	1.5712
chr01	5805001	5855000	0.0295168	3.55175
chr01	5810001	5860000	0.0640097	1.07239
chr01	5815001	5865000	0.0610595	1.20359
chr01	5820001	5870000	0.0530322	1.10527
chr01	5825001	5875000	0.0536075	1.19108
chr01	5830001	5880000	0.0439363	1.123
chr01	5835001	5885000	0.041497	1.03322
chr01	5840001	5890000	0.0444654	1.0431
chr01	5845001	5895000	0.0446355	1.08187
chr01	5850001	5900000	0.0452288	1.06903
chr01	5855001	5905000	0.0445733	1.07375
chr01	5860001	5910000	0.044231	1.07478
chr01	5865001	5915000	0.0433532	1.05836
chr01	5870001	5920000	0.044819	1.06611
chr01	5875001	5925000	0.0446958	1.06131
chr01	5880001	5930000	0.046344	1.09009
chr01	5885001	5935000	0.0466874	1.15882
chr01	5890001	5940000	0.0475623	1.26712
chr01	5895001	5945000	0.0477422	1.24505
chr01	5900001	5950000	0.0487147	1.24863
chr01	5905001	5955000	0.0496644	1.27464
chr01	5910001	5960000	0.0488902	1.28577
chr01	5915001	5965000	0.0496587	1.30364
chr01	5920001	5970000	0.0484818	1.36665
chr01	5925001	5975000	0.0477513	1.37211
chr01	5930001	5980000	0.047645	1.3508
chr01	5935001	5985000	0.0526539	1.38166
chr01	5940001	5990000	0.0518009	1.29928
chr01	5945001	5995000	0.0563786	1.35943
chr01	5950001	6000000	0.0634559	1.53714
chr01	5955001	6005000	0.065696	1.66689
chr01	5960001	6010000	0.0660807	1.66484
chr01	5965001	6015000	0.0663702	1.69283
chr01	5970001	6020000	0.0630766	1.51725
chr01	5975001	6025000	0.0632134	1.47845
chr01	5980001	6030000	0.0631761	1.43637
chr01	5985001	6035000	0.06139	1.41485
chr01	5990001	6040000	0.0619046	1.41771
chr01	5995001	6045000	0.0615591	1.40201
chr01	6000001	6050000	0.0559817	1.323
chr01	6005001	6055000	0.053651	1.20165
chr01	6010001	6060000	0.0544198	1.18774
chr01	6015001	6065000	0.0535463	1.14051
chr01	6020001	6070000	0.0525685	1.22465
chr01	6025001	6075000	0.0517846	1.28325
chr01	6030001	6080000	0.0481728	1.19058
chr01	6035001	6085000	0.0457004	1.18143
chr01	6040001	6090000	0.0429636	1.22749
chr01	6045001	6095000	0.0427743	1.2728
chr01	6050001	6100000	0.0426516	1.27206
chr01	6055001	6105000	0.0447726	1.24264
chr01	6060001	6110000	0.0513124	1.13883
chr01	6065001	6115000	0.0506873	1.13577
chr01	6070001	6120000	0.0517241	1.11285
chr01	6075001	6125000	0.0524367	1.08572
chr01	6080001	6130000	0.0548512	1.1075
chr01	6085001	6135000	0.0594605	1.06777
chr01	6090001	6140000	0.0614077	1.06343
chr01	6095001	6145000	0.0613258	1.03333
chr01	6100001	6150000	0.0621548	1.00107
chr01	6105001	6155000	0.0648885	0.962383
chr01	6110001	6160000	0.0528163	1.09675
chr01	6115001	6165000	0.0528163	1.09675
chr01	6120001	6170000	0.0541625	1.13707
chr01	6125001	6175000	0.0541625	1.13707
chr01	6130001	6180000	0.0541625	1.13707
chr01	6135001	6185000	0.0559347	1.25197
chr01	6140001	6190000	0.0676393	1.17092
chr01	6145001	6195000	0.0760432	1.26346
chr01	6150001	6200000	0.067925	1.2807
chr01	6155001	6205000	0.0685558	1.2255
chr01	6160001	6210000	0.0689117	1.23328
chr01	6165001	6215000	0.0689117	1.23328
chr01	6170001	6220000	0.0705901	1.21773
chr01	6175001	6225000	0.0656288	1.21379
chr01	6180001	6230000	0.0613392	1.14147
chr01	6185001	6235000	0.0550272	1.11773
chr01	6190001	6240000	0.0559878	1.07164
chr01	6195001	6245000	0.0554677	1.097
chr01	6200001	6250000	0.0556771	1.11918
chr01	6205001	6255000	0.0551578	1.18769
chr01	6210001	6260000	0.0539321	1.21303
chr01	6215001	6265000	0.0536917	1.22155
chr01	6220001	6270000	0.053609	1.22408
chr01	6225001	6275000	0.0541647	1.23127
chr01	6230001	6280000	0.054007	1.25669
chr01	6235001	6285000	0.0529301	1.26041
chr01	6240001	6290000	0.0514577	1.31053
chr01	6245001	6295000	0.0492354	1.28352
chr01	6250001	6300000	0.0476224	1.26886
chr01	6255001	6305000	0.045274	1.16064
chr01	6260001	6310000	0.0450507	1.09366
chr01	6265001	6315000	0.0435189	1.02206
chr01	6270001	6320000	0.0435747	1.01253
chr01	6275001	6325000	0.0447369	1.03062
chr01	6280001	6330000	0.0438783	1.0073
chr01	6285001	6335000	0.0426475	1.04295
chr01	6290001	6340000	0.0394007	1.05477
chr01	6295001	6345000	0.035465	1.05363
chr01	6300001	6350000	0.0348596	1.05727
chr01	6305001	6355000	0.0312819	1.04761
chr01	6310001	6360000	0.0266544	1.01547
chr01	6315001	6365000	0.0251136	1.03083
chr01	6320001	6370000	0.0252981	1.02807
chr01	6325001	6375000	0.0231776	1.02865
chr01	6330001	6380000	0.022552	1.05807
chr01	6335001	6385000	0.0217531	1.05723
chr01	6340001	6390000	0.0201654	1.07148
chr01	6345001	6395000	0.0207694	1.077
chr01	6350001	6400000	0.0207211	1.08463
chr01	6355001	6405000	0.0211514	1.09566
chr01	6360001	6410000	0.0231192	1.15288
chr01	6365001	6415000	0.024254	1.16753
chr01	6370001	6420000	0.0239283	1.19586
chr01	6375001	6425000	0.0247351	1.19745
chr01	6380001	6430000	0.026194	1.16162
chr01	6385001	6435000	0.0271574	1.21404
chr01	6390001	6440000	0.0344651	1.20957
chr01	6395001	6445000	0.0386307	1.2313
chr01	6400001	6450000	0.0233017	1.15021
chr01	6405001	6455000	0.0484757	1.21778
chr01	6410001	6460000	0.0268199	1.13379
chr01	6415001	6465000	0.0291147	1.0458
chr01	6420001	6470000	0.0390457	1.17801
chr01	6425001	6475000	0.0390457	1.17801
chr01	6430001	6480000	0.0390457	1.17801
chr01	6435001	6485000	0.0390457	1.17801
chr01	6440001	6490000	0.0387833	1.14994
chr01	6445001	6495000	0.0332428	1.22525
chr01	6450001	6500000	0.0284509	1.23113
chr01	6455001	6505000	0.0277066	1.29287
chr01	6460001	6510000	0.0299307	1.37603
chr01	6465001	6515000	0.033434	1.46432
chr01	6470001	6520000	0.0323589	1.40733
chr01	6475001	6525000	0.0319766	1.4006
chr01	6480001	6530000	0.0322431	1.40841
chr01	6485001	6535000	0.0322431	1.40841
chr01	6490001	6540000	0.0315408	1.50962
chr01	6495001	6545000	0.0317416	1.52976
chr01	6500001	6550000	0.0340406	1.68718
chr01	6505001	6555000	0.0350899	1.65199
chr01	6510001	6560000	0.0350474	1.68317
chr01	6515001	6565000	0.0286944	1.6922
chr01	6520001	6570000	0.0286806	1.74659
chr01	6525001	6575000	0.0302583	1.57678
chr01	6530001	6580000	0.0309291	1.54083
chr01	6535001	6585000	0.0378016	1.54238
chr01	6540001	6590000	0.0411101	1.29074
chr01	6545001	6595000	0.0438318	1.29062
chr01	6550001	6600000	0.0438378	1.30013
chr01	6555001	6605000	0.046963	1.28008
chr01	6560001	6610000	0.0443753	1.35519
chr01	6565001	6615000	0.0434003	1.3106
chr01	6570001	6620000	0.0434515	1.30602
chr01	6575001	6625000	0.0477853	1.19494
chr01	6580001	6630000	0.0393957	1.17836
chr01	6585001	6635000	0.0361322	1.16165
chr01	6590001	6640000	0.0367957	1.157
chr01	6595001	6645000	0.0382239	1.14904
chr01	6600001	6650000	0.0382051	1.14618
chr01	6605001	6655000	0.0369623	1.1515
chr01	6610001	6660000	0.0374915	1.11682
chr01	6615001	6665000	0.0378879	1.12619
chr01	6620001	6670000	0.0377862	1.13961
chr01	6625001	6675000	0.0339257	1.21135
chr01	6630001	6680000	0.0435427	1.20942
chr01	6635001	6685000	0.0535396	1.10236
chr01	6640001	6690000	0.0619977	1.09557
chr01	6645001	6695000	-0.00891541	1.01784
chr01	6650001	6700000	0.019566	1.32932
chr01	6655001	6705000	0.019566	1.32932
chr01	6660001	6710000	0.019566	1.32932
chr01	6665001	6715000	0.025148	1.42378
chr01	6670001	6720000	0.025148	1.42378
chr01	6675001	6725000	0.0257157	1.4356
chr01	6680001	6730000	0.0276543	1.37468
chr01	6685001	6735000	0.0270724	1.38836
chr01	6690001	6740000	0.0270724	1.38836
chr01	6695001	6745000	0.0270724	1.38836
chr01	6700001	6750000	0.0288264	1.3771
chr01	6705001	6755000	0.0302287	1.44124
chr01	6710001	6760000	0.029936	1.30059
chr01	6715001	6765000	0.0305934	1.26807
chr01	6720001	6770000	0.0356251	1.29451
chr01	6725001	6775000	0.0389268	1.21119
chr01	6730001	6780000	0.0404502	1.22109
chr01	6735001	6785000	0.0405828	1.21962
chr01	6740001	6790000	0.0442489	1.24893
chr01	6745001	6795000	0.0442489	1.24893
chr01	6750001	6800000	0.0444281	1.24918
chr01	6755001	6805000	0.0443866	1.2432
chr01	6760001	6810000	0.0480433	1.24541
chr01	6765001	6815000	0.0624028	1.22219
chr01	6770001	6820000	0.0687814	1.14368
chr01	6775001	6825000	0.08576	1.63294
chr01	6780001	6830000	0.182359	6.57331
chr01	6785001	6835000	0.182359	6.57331
chr01	6835001	6885000	0.0447246	1.36545
chr01	6840001	6890000	0.0409623	1.32078
chr01	6845001	6895000	0.0423923	1.36658
chr01	6850001	6900000	0.0420331	1.37931
chr01	6855001	6905000	0.043782	1.27003
chr01	6860001	6910000	0.0426936	1.23019
chr01	6865001	6915000	0.0492743	1.17205
chr01	6870001	6920000	0.0514037	1.16311
chr01	6875001	6925000	0.0549915	1.18997
chr01	6880001	6930000	0.0579443	1.18057
chr01	6885001	6935000	0.058538	1.16461
chr01	6890001	6940000	0.0611036	1.11908
chr01	6895001	6945000	0.0621972	1.0638
chr01	6900001	6950000	0.0645068	1.01807
chr01	6905001	6955000	0.0653826	1.0137
chr01	6910001	6960000	0.0674094	1.01393
chr01	6915001	6965000	0.0649526	1.0205
chr01	6920001	6970000	0.0632619	1.01572
chr01	6925001	6975000	0.0604523	0.961751
chr01	6930001	6980000	0.0549104	0.935351
chr01	6935001	6985000	0.0535167	0.919591
chr01	6940001	6990000	0.0507616	0.932339
chr01	6945001	6995000	0.048946	0.966152
chr01	6950001	7000000	0.0394414	1.13714
chr01	6955001	7005000	0.035437	1.23691
chr01	6960001	7010000	0.0364583	1.23517
chr01	6965001	7015000	0.0412136	1.28102
chr01	6970001	7020000	0.0435948	1.38848
chr01	6975001	7025000	0.0415574	1.39472
chr01	6980001	7030000	0.0410459	1.71561
chr01	6985001	7035000	0.0461858	1.63683
chr01	6990001	7040000	0.0381571	1.31706
chr01	6995001	7045000	0.0395895	1.37858
chr01	7000001	7050000	0.043213	1.19687
chr01	7005001	7055000	0.0439476	1.15918
chr01	7010001	7060000	0.0529415	1.20939
chr01	7015001	7065000	0.049942	1.17598
chr01	7020001	7070000	0.0523186	1.15398
chr01	7025001	7075000	0.058564	1.13523
chr01	7030001	7080000	0.0580457	1.12836
chr01	7035001	7085000	0.0574497	1.14378
chr01	7040001	7090000	0.0596392	1.15101
chr01	7045001	7095000	0.0598918	1.13017
chr01	7050001	7100000	0.0608566	1.15556
chr01	7055001	7105000	0.0608286	1.14629
chr01	7060001	7110000	0.0557297	1.09822
chr01	7065001	7115000	0.0546204	1.10689
chr01	7070001	7120000	0.0487959	1.11188
chr01	7075001	7125000	0.0468629	1.15603
chr01	7080001	7130000	0.0470496	1.12406
chr01	7085001	7135000	0.0471063	1.09481
chr01	7090001	7140000	0.0439999	1.0829
chr01	7095001	7145000	0.0470685	1.10027
chr01	7100001	7150000	0.0479302	1.10065
chr01	7105001	7155000	0.0484928	1.09707
chr01	7110001	7160000	0.0471083	1.1142
chr01	7115001	7165000	0.0492088	1.11324
chr01	7120001	7170000	0.050858	1.11398
chr01	7125001	7175000	0.0465344	1.09488
chr01	7130001	7180000	0.0439835	1.11877
chr01	7135001	7185000	0.0435665	1.13408
chr01	7140001	7190000	0.0466667	1.15773
chr01	7145001	7195000	0.0458172	1.24634
chr01	7150001	7200000	0.0455267	1.19618
chr01	7155001	7205000	0.0450782	1.19482
chr01	7160001	7210000	0.0444096	1.12197
chr01	7165001	7215000	0.0444	1.075
chr01	7170001	7220000	0.0446045	1.08083
chr01	7175001	7225000	0.0443743	1.0972
chr01	7180001	7230000	0.0460283	1.0848
chr01	7185001	7235000	0.0463606	1.08374
chr01	7190001	7240000	0.0467911	1.07937
chr01	7195001	7245000	0.046507	1.00906
chr01	7200001	7250000	0.0461446	1.03289
chr01	7205001	7255000	0.0452796	1.04725
chr01	7210001	7260000	0.0480326	1.10615
chr01	7215001	7265000	0.0491036	1.25065
chr01	7220001	7270000	0.0479708	1.27822
chr01	7225001	7275000	0.0392458	1.09712
chr01	7230001	7280000	0.0321761	1.03896
chr01	7235001	7285000	0.0322015	1.02147
chr01	7240001	7290000	0.0279949	1.00454
chr01	7245001	7295000	0.0273039	0.983721
chr01	7250001	7300000	0.0264204	0.964154
chr01	7255001	7305000	0.025108	0.959591
chr01	7260001	7310000	0.0263529	0.963509
chr01	7265001	7315000	0.0268319	0.98667
chr01	7270001	7320000	0.0277412	0.989925
chr01	7275001	7325000	0.0293205	0.997896
chr01	7280001	7330000	0.0317277	1.0368
chr01	7285001	7335000	0.0312979	1.04276
chr01	7290001	7340000	0.0325809	1.05208
chr01	7295001	7345000	0.0306781	1.03502
chr01	7300001	7350000	0.0316691	1.05194
chr01	7305001	7355000	0.037722	1.10036
chr01	7310001	7360000	0.0368998	1.14541
chr01	7315001	7365000	0.0286496	1.03584
chr01	7320001	7370000	0.0229016	1.01599
chr01	7325001	7375000	0.0225487	1.0605
chr01	7330001	7380000	0.0227649	0.946125
chr01	7335001	7385000	0.023631	1.16131
chr01	7340001	7390000	0.0324992	1.21947
chr01	7345001	7395000	0.0349475	1.20259
chr01	7350001	7400000	0.0405693	1.65531
chr01	7355001	7405000	0.0405693	1.65531
chr01	7360001	7410000	0.0405693	1.65531
chr01	7365001	7415000	0.0392828	1.49956
chr01	7370001	7420000	0.0392828	1.49956
chr01	7375001	7425000	0.028948	1.52786
chr01	7380001	7430000	0.0242707	1.45133
chr01	7385001	7435000	0.024052	1.39341
chr01	7390001	7440000	0.00579416	1.38637
chr01	7395001	7445000	0.00579416	1.38637
chr01	7400001	7450000	0.0047852	1.36951
chr01	7405001	7455000	0.0047852	1.36951
chr01	7410001	7460000	0.0047852	1.36951
chr01	7415001	7465000	0.0222497	1.10531
chr01	7420001	7470000	0.0222497	1.10531
chr01	7425001	7475000	0.0370583	0.853349
chr01	7430001	7480000	0.0676436	0.546067
chr01	7435001	7485000	0.0676436	0.546067
chr01	7440001	7490000	0.0676436	0.546067
chr01	7445001	7495000	0.0676436	0.546067
chr01	7450001	7500000	0.0866373	0.493491
chr01	7455001	7505000	0.0866373	0.493491
chr01	7460001	7510000	0.0866373	0.493491
chr01	7465001	7515000	0.0233686	1.13568
chr01	7470001	7520000	0.0216255	1.0254
chr01	7475001	7525000	0.0216255	1.0254
chr01	7480001	7530000	0.0212703	1.06581
chr01	7485001	7535000	0.0270885	1.00907
chr01	7490001	7540000	0.0270885	1.00907
chr01	7495001	7545000	0.0262188	1.02062
chr01	7500001	7550000	0.0262188	1.02062
chr01	7505001	7555000	0.0262188	1.02062
chr01	7510001	7560000	0.0262188	1.02062
chr01	7515001	7565000	0.0198509	0.995718
chr01	7520001	7570000	0.0190972	1.01893
chr01	7525001	7575000	0.0190972	1.01893
chr01	7530001	7580000	0.0193821	1.00522
chr01	7535001	7585000	0.0167872	1.0497
chr01	7540001	7590000	0.0167872	1.0497
chr01	7545001	7595000	0.0166977	1.04656
chr01	7550001	7600000	0.0166977	1.04656
chr01	7555001	7605000	0.0166977	1.04656
chr01	7560001	7610000	0.0166977	1.04656
chr01	7565001	7615000	0.0181511	1.04048
chr01	7570001	7620000	0.018313	1.11055
chr01	7575001	7625000	0.018313	1.11055
chr01	7580001	7630000	0.0131331	1.69098
chr01	7620001	7670000	0.0189718	0.79976
chr01	7625001	7675000	0.0211031	0.766988
chr01	7630001	7680000	0.0211031	0.766988
chr01	7635001	7685000	0.0211031	0.766988
chr01	7640001	7690000	0.0211031	0.766988
chr01	7645001	7695000	0.0211031	0.766988
chr01	7650001	7700000	0.0211031	0.766988
chr01	7655001	7705000	0.0211031	0.766988
chr01	7660001	7710000	0.0211031	0.766988
chr01	7665001	7715000	0.0211031	0.766988
chr01	7670001	7720000	0.0253657	0.707343
chr01	7700001	7750000	0.00540545	1.26411
chr01	7705001	7755000	0.00540545	1.26411
chr01	7710001	7760000	0.00540545	1.26411
chr01	7715001	7765000	0.00444274	1.12348
chr01	7720001	7770000	0.0287867	1.44126
chr01	7725001	7775000	0.0287867	1.44126
chr01	7730001	7780000	0.0318279	1.49806
chr01	7735001	7785000	0.0293675	1.43215
chr01	7740001	7790000	0.0293675	1.43215
chr01	7745001	7795000	0.0293675	1.43215
chr01	7750001	7800000	0.0333499	1.46924
chr01	7755001	7805000	0.033408	1.51233
chr01	7760001	7810000	0.033408	1.51233
chr01	7765001	7815000	0.0390467	1.61975
chr01	7770001	7820000	0.0427258	1.2358
chr01	7775001	7825000	0.0467176	1.29255
chr01	7780001	7830000	0.0443772	1.26502
chr01	7785001	7835000	0.0473404	1.28074
chr01	7790001	7840000	0.0473404	1.28074
chr01	7795001	7845000	0.0462355	1.26886
chr01	7800001	7850000	0.0443523	1.24438
chr01	7805001	7855000	0.044544	1.22415
chr01	7810001	7860000	0.044544	1.22415
chr01	7815001	7865000	0.055985	1.00564
chr01	7820001	7870000	0.033598	1.44921
chr01	7825001	7875000	-0.00184165	1.07111
chr01	7830001	7880000	0.00121513	0.909753
chr01	7835001	7885000	0.00121513	0.909753
chr01	7840001	7890000	0.0409206	0.953303
chr01	7845001	7895000	0.0485061	0.984896
chr01	7850001	7900000	0.0472988	1.0475
chr01	7855001	7905000	0.0419523	1.01282
chr01	7860001	7910000	0.0373611	1.00963
chr01	7865001	7915000	0.0373611	1.00963
chr01	7870001	7920000	0.0373611	1.00963
chr01	7875001	7925000	0.0373611	1.00963
chr01	7880001	7930000	0.0373611	1.00963
chr01	7885001	7935000	0.0373611	1.00963
chr01	7890001	7940000	0.0491609	1.00079
chr01	7895001	7945000	0.0540555	1.00309
chr01	7900001	7950000	0.0575549	1.0484
chr01	7905001	7955000	0.0553301	1.2173
chr01	7910001	7960000	0.0655145	1.4846
chr01	7915001	7965000	0.0669802	1.61304
chr01	7920001	7970000	0.0667551	1.62614
chr01	7925001	7975000	0.0667551	1.62614
chr01	7930001	7980000	0.0665147	1.6573
chr01	7935001	7985000	0.066845	1.60388
chr01	7940001	7990000	0.0798387	2.09167
chr01	7945001	7995000	0.0768715	2.15635
chr01	7950001	8000000	0.0778967	2.11689
chr01	7955001	8005000	0.0855218	2.1491
chr01	7960001	8010000	0.0842613	1.93304
chr01	7965001	8015000	0.086752	1.67997
chr01	7970001	8020000	0.0746089	1.52839
chr01	7975001	8025000	0.0746089	1.52839
chr01	7980001	8030000	0.0754183	1.47395
chr01	7985001	8035000	0.0756149	1.56159
chr01	7990001	8040000	0.0354989	1.04266
chr01	7995001	8045000	0.034206	1.00135
chr01	8000001	8050000	0.0371528	1.07865
chr01	8005001	8055000	0.0379354	1.1087
chr01	8010001	8060000	0.0465008	1.76407
chr01	8015001	8065000	0.0438719	1.99336
chr01	8020001	8070000	0.0464106	2.78625
chr01	8025001	8075000	0.0464106	2.78625
chr01	8030001	8080000	0.0464106	2.78625
chr01	8035001	8085000	0.0464106	2.78625
chr01	8040001	8090000	0.0464106	2.78625
chr01	8045001	8095000	0.0464106	2.78625
chr01	8050001	8100000	0.0464106	2.78625
chr01	8055001	8105000	0.0419906	2.51623
chr01	8060001	8110000	0.0352284	2.13858
chr01	8065001	8115000	0.00994541	1.52428
chr01	8070001	8120000	0.00994541	1.52428
chr01	8075001	8125000	0.00994541	1.52428
chr01	8080001	8130000	0.00994541	1.52428
chr01	8085001	8135000	0.00994541	1.52428
chr01	8090001	8140000	0.00994541	1.52428
chr01	8095001	8145000	0.00994541	1.52428
chr01	8100001	8150000	0.0648337	1.24421
chr01	8105001	8155000	0.0965691	1.1542
chr01	8110001	8160000	0.0965691	1.1542
chr01	8115001	8165000	0.0965691	1.1542
chr01	8120001	8170000	0.0965691	1.1542
chr01	8125001	8175000	0.0965691	1.1542
chr01	8130001	8180000	0.0965691	1.1542
chr01	8135001	8185000	0.0965691	1.1542
chr01	8140001	8190000	0.0965691	1.1542
chr01	8145001	8195000	0.0965691	1.1542
chr01	8150001	8200000	0.120463	1.10366
chr01	8195001	8245000	0.0401357	0.72891
chr01	8200001	8250000	0.0448254	0.764191
chr01	8205001	8255000	0.0448254	0.764191
chr01	8210001	8260000	0.0448254	0.764191
chr01	8215001	8265000	0.0448254	0.764191
chr01	8220001	8270000	0.0448254	0.764191
chr01	8225001	8275000	0.0448254	0.764191
chr01	8230001	8280000	0.0448254	0.764191
chr01	8235001	8285000	0.0448254	0.764191
chr01	8240001	8290000	0.0448254	0.764191
chr01	8245001	8295000	0.0506874	0.800754
chr01	8285001	8335000	0.0519586	1.21966
chr01	8290001	8340000	0.0519586	1.21966
chr01	8295001	8345000	0.0519586	1.21966
chr01	8300001	8350000	0.0519586	1.21966
chr01	8305001	8355000	0.0519586	1.21966
chr01	8310001	8360000	0.0519586	1.21966
chr01	8315001	8365000	0.0519586	1.21966
chr01	8320001	8370000	0.0519586	1.21966
chr01	8325001	8375000	0.0519586	1.21966
chr01	8330001	8380000	0.0540626	1.16728
chr01	8410001	8460000	0.190923	1.48196
chr01	8415001	8465000	0.155867	1.11916
chr01	8420001	8470000	0.155867	1.11916
chr01	8425001	8475000	0.136965	1.12656
chr01	8430001	8480000	0.136965	1.12656
chr01	8435001	8485000	0.136965	1.12656
chr01	8440001	8490000	0.136965	1.12656
chr01	8445001	8495000	0.140953	1.09131
chr01	8450001	8500000	0.140953	1.09131
chr01	8455001	8505000	0.140953	1.09131
chr01	8460001	8510000	0.0998695	0.938916
chr01	8465001	8515000	0.0537997	1.16762
chr01	8470001	8520000	0.0537997	1.16762
chr01	8475001	8525000	0.0117777	2.00292
chr01	8480001	8530000	0.0506956	0.703516
chr01	8485001	8535000	0.0506956	0.703516
chr01	8490001	8540000	0.0506956	0.703516
chr01	8495001	8545000	0.0506956	0.703516
chr01	8500001	8550000	0.0506956	0.703516
chr01	8505001	8555000	0.0506956	0.703516
chr01	8510001	8560000	0.0506956	0.703516
chr01	8515001	8565000	0.0506956	0.703516
chr01	8520001	8570000	0.0506956	0.703516
chr01	8525001	8575000	0.0662628	0.547735
chr01	8530001	8580000	0.0240595	0.818997
chr01	8535001	8585000	0.0240595	0.818997
chr01	8540001	8590000	0.0224161	0.811353
chr01	8545001	8595000	0.0239408	1.08074
chr01	8550001	8600000	0.0239408	1.08074
chr01	8555001	8605000	0.0239408	1.08074
chr01	8560001	8610000	0.0239408	1.08074
chr01	8565001	8615000	0.0357089	0.958384
chr01	8570001	8620000	0.0357089	0.958384
chr01	8575001	8625000	0.0357089	0.958384
chr01	8580001	8630000	0.0526535	1.29507
chr01	8585001	8635000	0.0526535	1.29507
chr01	8590001	8640000	0.0583068	1.39464
chr01	8595001	8645000	0.129854	0.482233
chr01	8600001	8650000	0.129854	0.482233
chr01	8605001	8655000	0.129854	0.482233
chr01	8610001	8660000	0.129854	0.482233
chr01	8620001	8670000	0.0355273	2.48157
chr01	8625001	8675000	0.0419524	1.10026
chr01	8630001	8680000	0.040684	1.20393
chr01	8635001	8685000	0.040684	1.20393
chr01	8640001	8690000	0.0403617	1.18834
chr01	8645001	8695000	0.0403617	1.18834
chr01	8650001	8700000	0.0403617	1.18834
chr01	8655001	8705000	0.0403617	1.18834
chr01	8660001	8710000	0.0403617	1.18834
chr01	8665001	8715000	0.0403617	1.18834
chr01	8670001	8720000	0.0405218	1.17035
chr01	8675001	8725000	0.0360442	1.53915
chr01	8680001	8730000	0.16681	0.530251
chr01	8685001	8735000	0.16681	0.530251
chr01	8690001	8740000	0.246064	0.501294
chr01	8695001	8745000	0.246064	0.501294
chr01	8700001	8750000	0.194792	0.570898
chr01	8705001	8755000	0.194792	0.570898
chr01	8710001	8760000	0.194792	0.570898
chr01	8715001	8765000	0.194792	0.570898
chr01	8720001	8770000	0.194792	0.570898
chr01	8725001	8775000	0.113457	0.673792
chr01	8730001	8780000	0.0103179	0.954974
chr01	8735001	8785000	0.0103179	0.954974
chr01	8740001	8790000	0.00767777	0.833387
chr01	8745001	8795000	0.00767777	0.833387
chr01	8750001	8800000	0.00649883	0.79741
chr01	8755001	8805000	0.00649883	0.79741
chr01	8760001	8810000	0.0230361	1.15143
chr01	8765001	8815000	0.0230361	1.15143
chr01	8770001	8820000	0.0230361	1.15143
chr01	8775001	8825000	0.0285401	1.25038
chr01	8780001	8830000	0.0285401	1.25038
chr01	8785001	8835000	0.0237518	1.24013
chr01	8790001	8840000	0.0292156	1.49675
chr01	8795001	8845000	0.0292156	1.49675
chr01	8800001	8850000	0.0275312	1.47764
chr01	8805001	8855000	0.0275312	1.47764
chr01	8810001	8860000	0.0128909	1.20693
chr01	8815001	8865000	0.0128909	1.20693
chr01	8820001	8870000	0.0128909	1.20693
chr01	8825001	8875000	0.011345	1.03207
chr01	8830001	8880000	0.011345	1.03207
chr01	8835001	8885000	0.00503211	0.851805
chr01	8840001	8890000	0.00503211	0.851805
chr01	8845001	8895000	0.0340408	1.16913
chr01	8850001	8900000	0.0388817	1.17845
chr01	8855001	8905000	0.0354411	1.41604
chr01	8860001	8910000	0.0393067	0.991363
chr01	8865001	8915000	0.0521488	1.07994
chr01	8870001	8920000	0.0521488	1.07994
chr01	8875001	8925000	0.0542103	1.11137
chr01	8880001	8930000	0.0542103	1.11137
chr01	8885001	8935000	0.0542103	1.11137
chr01	8890001	8940000	0.0542103	1.11137
chr01	8895001	8945000	0.0529312	1.06649
chr01	8900001	8950000	0.0529312	1.06649
chr01	8905001	8955000	0.0543939	1.02536
chr01	8910001	8960000	0.0552868	1.11627
chr01	8915001	8965000	0.0650626	2.00825
chr01	8920001	8970000	0.0650626	2.00825
chr01	8925001	8975000	0.0801025	2.17348
chr01	8930001	8980000	0.0801025	2.17348
chr01	8935001	8985000	0.0801025	2.17348
chr01	8940001	8990000	0.0801025	2.17348
chr01	8945001	8995000	0.0801025	2.17348
chr01	8950001	9000000	0.0801025	2.17348
chr01	8955001	9005000	0.0801025	2.17348
chr01	8960001	9010000	0.0544258	1.85858
chr01	8965001	9015000	0.0542732	1.23927
chr01	8970001	9020000	0.0542732	1.23927
chr01	8975001	9025000	0.0542732	1.23927
chr01	8980001	9030000	0.0542732	1.23927
chr01	8985001	9035000	0.0542732	1.23927
chr01	8990001	9040000	0.0542732	1.23927
chr01	8995001	9045000	0.0542732	1.23927
chr01	9000001	9050000	0.0542732	1.23927
chr01	9005001	9055000	0.0500034	1.06952
chr01	9010001	9060000	0.0854272	0.77332
chr01	9015001	9065000	0.0371939	0.664502
chr01	9020001	9070000	0.0371939	0.664502
chr01	9025001	9075000	0.0371939	0.664502
chr01	9030001	9080000	0.0371939	0.664502
chr01	9035001	9085000	0.0371939	0.664502
chr01	9040001	9090000	0.0371939	0.664502
chr01	9045001	9095000	0.0371939	0.664502
chr01	9050001	9100000	0.0371939	0.664502
chr01	9055001	9105000	0.111508	1.76263
chr01	9060001	9110000	0.111508	1.76263
chr01	9065001	9115000	0.0900985	1.32599
chr01	9070001	9120000	0.0900985	1.32599
chr01	9075001	9125000	0.0900985	1.32599
chr01	9080001	9130000	0.0900985	1.32599
chr01	9085001	9135000	0.0900985	1.32599
chr01	9090001	9140000	0.0900985	1.32599
chr01	9095001	9145000	0.0900985	1.32599
chr01	9100001	9150000	0.0900985	1.32599
chr01	9105001	9155000	0.0387147	0.742283
chr01	9110001	9160000	0.0387147	0.742283
chr01	9160001	9210000	0.00947304	0.717655
chr01	9165001	9215000	0.0356107	1.27672
chr01	9170001	9220000	0.0356107	1.27672
chr01	9175001	9225000	0.0697862	1.1524
chr01	9180001	9230000	0.0625336	1.24626
chr01	9185001	9235000	0.0583746	1.32385
chr01	9190001	9240000	0.0583746	1.32385
chr01	9195001	9245000	0.0583746	1.32385
chr01	9200001	9250000	0.0583746	1.32385
chr01	9205001	9255000	0.0558208	1.2755
chr01	9210001	9260000	0.0457657	1.10082
chr01	9215001	9265000	0.0468913	1.06947
chr01	9220001	9270000	0.0468913	1.06947
chr01	9225001	9275000	0.0404033	1.08462
chr01	9230001	9280000	0.0411973	1.06422
chr01	9235001	9285000	0.0292379	0.89023
chr01	9240001	9290000	0.029391	0.89575
chr01	9245001	9295000	0.029391	0.89575
chr01	9250001	9300000	0.029391	0.89575
chr01	9255001	9305000	0.0308513	0.906449
chr01	9260001	9310000	0.030284	0.933484
chr01	9265001	9315000	0.030284	0.933484
chr01	9270001	9320000	0.0413134	1.1394
chr01	9275001	9325000	0.0413134	1.1394
chr01	9280001	9330000	0.0413134	1.1394
chr01	9285001	9335000	0.0413134	1.1394
chr01	9290001	9340000	0.0633722	1.58821
chr01	9295001	9345000	0.0633722	1.58821
chr01	9300001	9350000	0.0633722	1.58821
chr01	9305001	9355000	0.0633722	1.58821
chr01	9310001	9360000	0.0633722	1.58821
chr01	9315001	9365000	0.0633722	1.58821
chr01	9335001	9385000	0.0642113	1.95359
chr01	9340001	9390000	0.0879471	2.1427
chr01	9345001	9395000	0.0856552	2.21031
chr01	9350001	9400000	0.0856552	2.21031
chr01	9355001	9405000	0.0856552	2.21031
chr01	9360001	9410000	0.0856552	2.21031
chr01	9365001	9415000	0.0806172	2.10735
chr01	9370001	9420000	0.0806172	2.10735
chr01	9375001	9425000	0.0806172	2.10735
chr01	9380001	9430000	0.0806172	2.10735
chr01	9385001	9435000	0.106398	2.35246
chr01	9390001	9440000	0.0659573	2.04824
chr01	9395001	9445000	0.0180371	0.973786
chr01	9400001	9450000	0.0180371	0.973786
chr01	9405001	9455000	0.0180371	0.973786
chr01	9410001	9460000	0.0180371	0.973786
chr01	9415001	9465000	0.0126657	0.873889
chr01	9420001	9470000	0.0126657	0.873889
chr01	9425001	9475000	0.0126657	0.873889
chr01	9430001	9480000	0.0126657	0.873889
chr01	9435001	9485000	0.0126657	0.873889
chr01	9440001	9490000	0.0126657	0.873889
chr01	9470001	9520000	0.398015	1.37311
chr01	9475001	9525000	0.398015	1.37311
chr01	9480001	9530000	0.398015	1.37311
chr01	9485001	9535000	0.398015	1.37311
chr01	9490001	9540000	0.27659	1.68848
chr01	9495001	9545000	0.27659	1.68848
chr01	9500001	9550000	0.234401	1.4899
chr01	9505001	9555000	0.234401	1.4899
chr01	9510001	9560000	0.234401	1.4899
chr01	9515001	9565000	0.234401	1.4899
chr01	9520001	9570000	0.072871	2.63307
chr01	9525001	9575000	0.072871	2.63307
chr01	9530001	9580000	0.072871	2.63307
chr01	9535001	9585000	0.0617921	2.03873
chr01	9540001	9590000	0.0487275	1.80633
chr01	9545001	9595000	0.0487275	1.80633
chr01	9550001	9600000	0.0550456	2.61413
chr01	9555001	9605000	0.0550456	2.61413
chr01	9560001	9610000	0.0550456	2.61413
chr01	9565001	9615000	0.0550456	2.61413
chr01	9570001	9620000	0.034095	1.14005
chr01	9575001	9625000	0.034095	1.14005
chr01	9580001	9630000	0.034095	1.14005
chr01	9645001	9695000	0.0427334	0.838957
chr01	9650001	9700000	0.0427334	0.838957
chr01	9655001	9705000	0.0427334	0.838957
chr01	9660001	9710000	0.0427334	0.838957
chr01	9665001	9715000	0.0427334	0.838957
chr01	9670001	9720000	0.0427334	0.838957
chr01	9675001	9725000	0.0427334	0.838957
chr01	9680001	9730000	0.0427334	0.838957
chr01	9685001	9735000	0.0427334	0.838957
chr01	9690001	9740000	0.0427334	0.838957
chr01	9715001	9765000	0.0580794	1.5737
chr01	9720001	9770000	0.0411823	1.41608
chr01	9725001	9775000	0.0426544	1.49743
chr01	9730001	9780000	0.0426544	1.49743
chr01	9735001	9785000	0.0426544	1.49743
chr01	9740001	9790000	0.0426544	1.49743
chr01	9745001	9795000	0.0426544	1.49743
chr01	9750001	9800000	0.0426544	1.49743
chr01	9755001	9805000	0.0394989	1.20819
chr01	9760001	9810000	0.0388222	1.16703
chr01	9765001	9815000	0.0379063	1.18903
chr01	9770001	9820000	0.0353668	0.917112
chr01	9775001	9825000	0.0306634	0.803207
chr01	9780001	9830000	0.0533804	1.38975
chr01	9785001	9835000	0.046259	1.70872
chr01	9790001	9840000	0.0418659	1.71354
chr01	9795001	9845000	0.0418659	1.71354
chr01	9800001	9850000	0.0462925	1.64816
chr01	9805001	9855000	0.0513313	2.07494
chr01	9810001	9860000	0.0513313	2.07494
chr01	9815001	9865000	0.0513313	2.07494
chr01	9820001	9870000	0.0513313	2.07494
chr01	9825001	9875000	0.0508096	2.09581
chr01	9830001	9880000	0.0438842	1.93043
chr01	9835001	9885000	0.0513009	1.59853
chr01	9840001	9890000	0.0859963	1.46467
chr01	9845001	9895000	0.207162	1.25699
chr01	9850001	9900000	0.257718	1.34819
chr01	9855001	9905000	0.364436	1.12893
chr01	9860001	9910000	0.364436	1.12893
chr01	9865001	9915000	0.364436	1.12893
chr01	9870001	9920000	0.364436	1.12893
chr01	9875001	9925000	0.449494	1.02717
chr01	9880001	9930000	0.449494	1.02717
chr01	9885001	9935000	0.449494	1.02717
chr01	9890001	9940000	0.449494	1.02717
chr01	9895001	9945000	0.0154041	1.75494
chr01	9900001	9950000	0.0154041	1.75494
chr01	9905001	9955000	0.0154041	1.75494
chr01	9910001	9960000	0.0154041	1.75494
chr01	9915001	9965000	0.0154041	1.75494
chr01	9920001	9970000	0.0154041	1.75494
chr01	9925001	9975000	0.0154041	1.75494
chr01	9930001	9980000	0.0154041	1.75494
chr01	9935001	9985000	0.0154041	1.75494
chr01	9940001	9990000	0.0302018	1.42652
chr01	9945001	9995000	0.0406464	1.85078
chr01	9950001	10000000	0.0382408	2.03721
chr01	9955001	10005000	0.0382408	2.03721
chr01	9960001	10010000	0.0382408	2.03721
chr01	9965001	10015000	0.0382408	2.03721
chr01	9970001	10020000	0.0382408	2.03721
chr01	9975001	10025000	0.0382408	2.03721
chr01	9980001	10030000	0.0382408	2.03721
chr01	9985001	10035000	0.0386689	2.09031
chr01	9990001	10040000	0.041884	2.64219
chr01	9995001	10045000	0.0234691	2.16604
chr01	10000001	10050000	0.0127783	1.27856
chr01	10005001	10055000	0.0127783	1.27856
chr01	10010001	10060000	0.0127783	1.27856
chr01	10015001	10065000	0.0153023	1.29654
chr01	10020001	10070000	0.0201775	1.16023
chr01	10025001	10075000	0.0349496	1.01717
chr01	10030001	10080000	0.0349496	1.01717
chr01	10035001	10085000	0.0325982	0.898913
chr01	10040001	10090000	0.0423777	0.815084
chr01	10045001	10095000	0.0501659	0.75744
chr01	10050001	10100000	0.0501659	0.75744
chr01	10055001	10105000	0.0497355	0.784039
chr01	10060001	10110000	0.0497355	0.784039
chr01	10065001	10115000	0.0533668	0.790378
chr01	10070001	10120000	0.0538982	0.805329
chr01	10075001	10125000	0.0468151	0.89454
chr01	10080001	10130000	0.0468151	0.89454
chr01	10085001	10135000	0.0468151	0.89454
chr01	10090001	10140000	0.0326896	1.77509
chr01	10095001	10145000	0.031283	19.7283
chr01	10100001	10150000	0.0909493	1.28272
chr01	10105001	10155000	0.0935912	1.23326
chr01	10110001	10160000	0.0935912	1.23326
chr01	10115001	10165000	0.099889	1.13669
chr01	10120001	10170000	0.099889	1.13669
chr01	10125001	10175000	0.109595	1.06058
chr01	10130001	10180000	0.109595	1.06058
chr01	10135001	10185000	0.109595	1.06058
chr01	10140001	10190000	0.109595	1.06058
chr01	10145001	10195000	0.109595	1.06058
chr01	10155001	10205000	0.0563538	2.79209
chr01	10160001	10210000	0.0649676	1.81068
chr01	10165001	10215000	0.0643971	1.897
chr01	10170001	10220000	0.0571844	1.5529
chr01	10175001	10225000	0.0571844	1.5529
chr01	10180001	10230000	0.0571844	1.5529
chr01	10185001	10235000	0.0558106	1.59241
chr01	10190001	10240000	0.0558106	1.59241
chr01	10195001	10245000	0.0558106	1.59241
chr01	10200001	10250000	0.0530444	1.64727
chr01	10205001	10255000	0.046922	0.8112
chr01	10210001	10260000	0.033848	0.903368
chr01	10215001	10265000	0.0326101	0.838279
chr01	10220001	10270000	0.0396897	0.875382
chr01	10225001	10275000	0.0396897	0.875382
chr01	10230001	10280000	0.0396897	0.875382
chr01	10235001	10285000	0.0413466	0.811742
chr01	10240001	10290000	0.0413466	0.811742
chr01	10245001	10295000	0.0384611	0.982065
chr01	10250001	10300000	0.0423477	0.87403
chr01	10255001	10305000	0.0421661	2.67389
chr01	10260001	10310000	0.0421661	2.67389
chr01	10265001	10315000	0.0186766	1.2206
chr01	10270001	10320000	0.018456	1.05488
chr01	10275001	10325000	0.018456	1.05488
chr01	10280001	10330000	0.018456	1.05488
chr01	10285001	10335000	0.018456	1.05488
chr01	10290001	10340000	0.0208386	1.0359
chr01	10295001	10345000	0.0208413	1.0296
chr01	10300001	10350000	0.0217351	0.96097
chr01	10305001	10355000	0.0247561	1.00358
chr01	10310001	10360000	0.0235267	1.00916
chr01	10315001	10365000	0.0254695	0.996269
chr01	10320001	10370000	0.0272665	1.01732
chr01	10325001	10375000	0.0268495	1.11141
chr01	10330001	10380000	0.0252375	1.10162
chr01	10335001	10385000	0.0246182	1.045
chr01	10340001	10390000	0.0247096	1.07033
chr01	10345001	10395000	0.0239267	1.07094
chr01	10350001	10400000	0.0246976	1.08728
chr01	10355001	10405000	0.0231296	1.09669
chr01	10360001	10410000	0.022521	1.09025
chr01	10365001	10415000	0.0226436	1.08295
chr01	10370001	10420000	0.0226436	1.08295
chr01	10375001	10425000	0.0221116	1.05453
chr01	10380001	10430000	0.0223379	1.05216
chr01	10385001	10435000	0.0223421	1.09232
chr01	10390001	10440000	0.0212579	1.07288
chr01	10395001	10445000	0.0221124	1.06903
chr01	10400001	10450000	0.0189325	1.05404
chr01	10405001	10455000	0.0191065	1.01355
chr01	10410001	10460000	0.0254622	0.979493
chr01	10415001	10465000	0.0307274	0.872292
chr01	10420001	10470000	0.0307274	0.872292
chr01	10425001	10475000	0.0247491	0.982147
chr01	10430001	10480000	0.0247491	0.982147
chr01	10435001	10485000	0.0247491	0.982147
chr01	10440001	10490000	0.0247491	0.982147
chr01	10445001	10495000	0.0247491	0.982147
chr01	10450001	10500000	0.0328522	0.939178
chr01	10455001	10505000	0.0328522	0.939178
chr01	10460001	10510000	0.0127926	1.46438
chr01	10465001	10515000	0.0127926	1.46438
chr01	10470001	10520000	0.0127926	1.46438
chr01	10510001	10560000	0.0659354	1.95466
chr01	10515001	10565000	0.0659354	1.95466
chr01	10520001	10570000	0.0659354	1.95466
chr01	10525001	10575000	0.0659354	1.95466
chr01	10530001	10580000	0.0659354	1.95466
chr01	10535001	10585000	0.0659354	1.95466
chr01	10540001	10590000	0.0659354	1.95466
chr01	10545001	10595000	0.0659354	1.95466
chr01	10550001	10600000	0.0722763	1.59434
chr01	10555001	10605000	0.0722763	1.59434
chr01	10560001	10610000	0.098908	0.9956
chr01	10565001	10615000	0.098908	0.9956
chr01	10570001	10620000	0.098908	0.9956
chr01	10575001	10625000	0.098908	0.9956
chr01	10580001	10630000	0.098908	0.9956
chr01	10585001	10635000	0.098908	0.9956
chr01	10590001	10640000	0.098908	0.9956
chr01	10595001	10645000	0.098908	0.9956
chr01	10615001	10665000	0.038024	1.10885
chr01	10620001	10670000	0.038024	1.10885
chr01	10625001	10675000	0.038024	1.10885
chr01	10630001	10680000	0.038024	1.10885
chr01	10635001	10685000	0.038024	1.10885
chr01	10640001	10690000	0.038024	1.10885
chr01	10645001	10695000	0.038024	1.10885
chr01	10650001	10700000	0.038024	1.10885
chr01	10655001	10705000	0.038024	1.10885
chr01	10660001	10710000	0.038024	1.10885
chr01	10675001	10725000	0.0871329	3.88429
chr01	10680001	10730000	0.0871329	3.88429
[truncated: 127,652 more rows]
