# Supplementary material for: Genome and GWAS analysis identified genes significantly related to phenotypic state of Rhododendron bark
Source: Hortic Res. 2024 Jan 10;11(3):uhae008. doi: 10.1093/hr/uhae008 (PMC10939351; doi:10.1093/hr/uhae008)
Supplement: Web_Material_uhae008 [file web_material_uhae008.zip › Supplementary Data5.txt]

R. irroratum vs R. agastum FST, ROD value
chromosome	start	end	FST	pi ratio
chr01	1	50000	0.13984	2.8974
chr01	5001	55000	0.153306	3.43642
chr01	10001	60000	0.168171	3.48995
chr01	15001	65000	0.171466	3.78586
chr01	20001	70000	0.171466	3.78586
chr01	25001	75000	0.173644	3.8724
chr01	30001	80000	0.181985	3.87532
chr01	35001	85000	0.189134	3.95029
chr01	40001	90000	0.194666	3.8238
chr01	45001	95000	0.198537	3.77259
chr01	50001	100000	0.194471	3.58017
chr01	55001	105000	0.189239	3.22085
chr01	60001	110000	0.168398	2.75037
chr01	65001	115000	0.165738	2.496
chr01	70001	120000	0.16067	2.27478
chr01	75001	125000	0.155326	2.11402
chr01	80001	130000	0.142829	1.9383
chr01	85001	135000	0.141556	1.88786
chr01	90001	140000	0.142071	1.83418
chr01	95001	145000	0.132137	1.65271
chr01	100001	150000	0.124657	1.45642
chr01	105001	155000	0.119486	1.33849
chr01	110001	160000	0.109248	1.22595
chr01	115001	165000	0.0928905	1.14614
chr01	120001	170000	0.0837655	1.10965
chr01	125001	175000	0.0849545	1.09409
chr01	130001	180000	0.0868	1.10199
chr01	135001	185000	0.0778125	1.03439
chr01	140001	190000	0.0780612	1.00534
chr01	145001	195000	0.0825885	0.968805
chr01	150001	200000	0.0875283	0.981088
chr01	155001	205000	0.0867761	0.996571
chr01	160001	210000	0.0859395	1.00869
chr01	165001	215000	0.0903661	1.03425
chr01	170001	220000	0.0897151	1.07772
chr01	175001	225000	0.0841344	1.08827
chr01	180001	230000	0.0779697	1.04374
chr01	185001	235000	0.0799026	1.03399
chr01	190001	240000	0.0749778	1.05824
chr01	195001	245000	0.0693802	1.17961
chr01	200001	250000	0.0699909	1.2534
chr01	205001	255000	0.0735661	1.25871
chr01	210001	260000	0.0804292	1.28945
chr01	215001	265000	0.0860292	1.27511
chr01	220001	270000	0.0964818	1.28476
chr01	225001	275000	0.103525	1.3105
chr01	230001	280000	0.117246	1.39588
chr01	235001	285000	0.121904	1.52466
chr01	240001	290000	0.129592	1.47895
chr01	245001	295000	0.145931	1.41459
chr01	250001	300000	0.145503	1.32669
chr01	255001	305000	0.142933	1.31179
chr01	260001	310000	0.140953	1.31012
chr01	265001	315000	0.144593	1.33789
chr01	270001	320000	0.143323	1.3149
chr01	275001	325000	0.13338	1.26189
chr01	280001	330000	0.11838	1.20165
chr01	285001	335000	0.117064	1.19396
chr01	290001	340000	0.107651	1.22295
chr01	295001	345000	0.107079	1.26234
chr01	300001	350000	0.109174	1.22315
chr01	305001	355000	0.113464	1.25762
chr01	310001	360000	0.12262	1.31468
chr01	315001	365000	0.118391	1.24101
chr01	320001	370000	0.123209	1.22393
chr01	325001	375000	0.123861	1.19548
chr01	330001	380000	0.12114	1.20413
chr01	335001	385000	0.119718	1.1651
chr01	340001	390000	0.121603	1.16768
chr01	345001	395000	0.121263	1.14755
chr01	350001	400000	0.12427	1.19623
chr01	355001	405000	0.123658	1.16546
chr01	360001	410000	0.124778	1.16169
chr01	365001	415000	0.144923	1.30762
chr01	370001	420000	0.155255	1.43647
chr01	375001	425000	0.168882	1.57748
chr01	380001	430000	0.186713	1.63313
chr01	385001	435000	0.196752	1.75375
chr01	390001	440000	0.196752	1.75375
chr01	395001	445000	0.199158	1.76028
chr01	400001	450000	0.208543	1.80619
chr01	405001	455000	0.226265	2.11706
chr01	410001	460000	0.217196	2.13161
chr01	415001	465000	0.189991	1.8084
chr01	420001	470000	0.166025	1.49685
chr01	425001	475000	0.144442	1.34209
chr01	430001	480000	0.137328	1.28265
chr01	435001	485000	0.135244	1.23919
chr01	440001	490000	0.138419	1.2666
chr01	445001	495000	0.130031	1.263
chr01	450001	500000	0.126684	1.28364
chr01	455001	505000	0.118839	1.20895
chr01	460001	510000	0.117201	1.19934
chr01	465001	515000	0.115143	1.19561
chr01	470001	520000	0.116901	1.2257
chr01	475001	525000	0.117102	1.25737
chr01	480001	530000	0.118452	1.26947
chr01	485001	535000	0.119574	1.29555
chr01	490001	540000	0.118156	1.25991
chr01	495001	545000	0.122199	1.22095
chr01	500001	550000	0.123208	1.19905
chr01	505001	555000	0.132725	1.22376
chr01	510001	560000	0.139488	1.19484
chr01	515001	565000	0.144961	1.22361
chr01	520001	570000	0.14222	1.23855
chr01	525001	575000	0.138182	1.22729
chr01	530001	580000	0.14725	1.29652
chr01	535001	585000	0.156103	1.34278
chr01	540001	590000	0.154528	1.35998
chr01	545001	595000	0.150861	1.35357
chr01	550001	600000	0.151878	1.35011
chr01	555001	605000	0.146583	1.36309
chr01	560001	610000	0.140546	1.40026
chr01	565001	615000	0.131876	1.40931
chr01	570001	620000	0.132368	1.27354
chr01	575001	625000	0.135575	1.27363
chr01	580001	630000	0.115622	1.21107
chr01	585001	635000	0.0947619	1.19233
chr01	590001	640000	0.0804489	1.15487
chr01	595001	645000	0.0760051	1.16377
chr01	600001	650000	0.0908814	1.2749
chr01	605001	655000	0.0929527	1.29826
chr01	610001	660000	0.09626	1.3372
chr01	615001	665000	0.107735	1.40097
chr01	620001	670000	0.104109	1.59615
chr01	625001	675000	0.103737	1.45829
chr01	630001	680000	0.113527	1.41365
chr01	635001	685000	0.113108	1.31748
chr01	640001	690000	0.119577	1.32686
chr01	645001	695000	0.135282	1.45577
chr01	650001	700000	0.117743	1.32276
chr01	655001	705000	0.12308	1.42154
chr01	660001	710000	0.13173	1.58901
chr01	665001	715000	0.129909	1.51982
chr01	670001	720000	0.129204	1.49124
chr01	675001	725000	0.129447	1.51557
chr01	680001	730000	0.127236	1.42501
chr01	685001	735000	0.135063	1.47164
chr01	690001	740000	0.134002	1.47411
chr01	695001	745000	0.127647	1.48447
chr01	700001	750000	0.118201	1.491
chr01	705001	755000	0.108344	1.41219
chr01	710001	760000	0.0995622	1.28824
chr01	715001	765000	0.0933498	1.26898
chr01	720001	770000	0.0910649	1.28171
chr01	725001	775000	0.0893511	1.26517
chr01	730001	780000	0.0838013	1.40533
chr01	735001	785000	0.0699182	1.37673
chr01	740001	790000	0.0645728	1.36528
chr01	745001	795000	0.0473529	1.20091
chr01	750001	800000	0.0604679	1.14504
chr01	755001	805000	0.0424559	0.781068
chr01	760001	810000	0.0400048	0.751618
chr01	765001	815000	0.0350077	0.755276
chr01	770001	820000	0.0264563	0.781963
chr01	775001	825000	0.0563724	0.727404
chr01	780001	830000	0.0550538	0.780338
chr01	785001	835000	0.0509871	0.777889
chr01	790001	840000	0.0580724	0.79139
chr01	795001	845000	0.0585181	0.792088
chr01	800001	850000	0.0580791	0.797533
chr01	805001	855000	0.0540215	0.770956
chr01	810001	860000	0.0664643	0.810036
chr01	815001	865000	0.0675151	0.81921
chr01	820001	870000	0.0701413	0.816876
chr01	825001	875000	0.0661452	0.844575
chr01	830001	880000	0.0735023	0.862314
chr01	835001	885000	0.0822385	0.834377
chr01	840001	890000	0.0815678	0.812513
chr01	845001	895000	0.0815678	0.812513
chr01	850001	900000	0.0815678	0.812513
chr01	855001	905000	0.115737	0.901959
chr01	860001	910000	0.105497	0.824969
chr01	865001	915000	0.10269	0.758687
chr01	870001	920000	0.0920375	0.715604
chr01	875001	925000	0.0636825	0.748738
chr01	880001	930000	0.0661463	0.748208
chr01	885001	935000	0.026113	0.74934
chr01	890001	940000	0.0132737	0.866718
chr01	895001	945000	0.0132737	0.866718
chr01	900001	950000	0.0257176	0.853802
chr01	905001	955000	0.0257176	0.853802
chr01	910001	960000	0.0694785	0.775685
chr01	915001	965000	0.0727748	0.808104
chr01	920001	970000	0.0925743	1.18684
chr01	925001	975000	0.0913752	1.12758
chr01	930001	980000	0.0983279	1.13834
chr01	935001	985000	0.109796	1.22571
chr01	940001	990000	0.117802	1.24272
chr01	945001	995000	0.120073	1.20891
chr01	950001	1000000	0.124626	1.29974
chr01	955001	1005000	0.119723	1.31845
chr01	960001	1010000	0.120658	1.28396
chr01	965001	1015000	0.123358	1.28129
chr01	970001	1020000	0.126079	1.27949
chr01	975001	1025000	0.128344	1.33082
chr01	980001	1030000	0.127395	1.34946
chr01	985001	1035000	0.125165	1.32779
chr01	990001	1040000	0.120292	1.28065
chr01	995001	1045000	0.116272	1.29523
chr01	1000001	1050000	0.112447	1.26103
chr01	1005001	1055000	0.114549	1.24531
chr01	1010001	1060000	0.113957	1.2852
chr01	1015001	1065000	0.110945	1.29287
chr01	1020001	1070000	0.108893	1.27988
chr01	1025001	1075000	0.108635	1.25035
chr01	1030001	1080000	0.109128	1.22862
chr01	1035001	1085000	0.10606	1.21571
chr01	1040001	1090000	0.109173	1.35114
chr01	1045001	1095000	0.129124	1.61105
chr01	1050001	1100000	0.128305	1.66539
chr01	1055001	1105000	0.114011	1.55009
chr01	1060001	1110000	0.108157	1.51112
chr01	1065001	1115000	0.156535	1.90413
chr01	1070001	1120000	0.145939	1.71072
chr01	1075001	1125000	0.141374	1.7096
chr01	1080001	1130000	0.138257	1.71005
chr01	1085001	1135000	0.137964	1.7033
chr01	1090001	1140000	0.134416	1.68435
chr01	1095001	1145000	0.132273	1.57465
chr01	1100001	1150000	0.136287	1.55012
chr01	1105001	1155000	0.143693	1.57761
chr01	1110001	1160000	0.150751	1.59622
chr01	1115001	1165000	0.130963	1.36363
chr01	1120001	1170000	0.121663	1.34878
chr01	1125001	1175000	0.124224	1.23735
chr01	1130001	1180000	0.125522	1.21442
chr01	1135001	1185000	0.125244	1.19795
chr01	1140001	1190000	0.128557	1.16033
chr01	1145001	1195000	0.126385	1.13365
chr01	1150001	1200000	0.12603	1.12581
chr01	1155001	1205000	0.128032	1.10545
chr01	1160001	1210000	0.132161	1.1505
chr01	1165001	1215000	0.131847	1.17391
chr01	1170001	1220000	0.158424	1.29747
chr01	1175001	1225000	0.163433	1.35902
chr01	1180001	1230000	0.163166	1.36288
chr01	1185001	1235000	0.16003	1.36185
chr01	1190001	1240000	0.153915	1.40237
chr01	1195001	1245000	0.144851	1.36251
chr01	1200001	1250000	0.129285	1.30643
chr01	1205001	1255000	0.115736	1.29425
chr01	1210001	1260000	0.111373	1.25963
chr01	1215001	1265000	0.105187	1.20897
chr01	1220001	1270000	0.0776125	1.05735
chr01	1225001	1275000	0.0622192	1.01042
chr01	1230001	1280000	0.0464438	0.971085
chr01	1235001	1285000	0.047603	0.963118
chr01	1240001	1290000	0.0599718	1.02134
chr01	1245001	1295000	0.0718486	1.03209
chr01	1250001	1300000	0.0805893	1.05447
chr01	1255001	1305000	0.0919304	1.08872
chr01	1260001	1310000	0.0919304	1.08872
chr01	1265001	1315000	0.0917052	1.0847
chr01	1270001	1320000	0.0941391	1.07543
chr01	1275001	1325000	0.0999521	1.08126
chr01	1280001	1330000	0.0999521	1.08126
chr01	1285001	1335000	0.108912	1.17861
chr01	1290001	1340000	0.0996406	1.03475
chr01	1295001	1345000	0.068345	1.19071
chr01	1300001	1350000	0.0477429	1.01047
chr01	1305001	1355000	0.0440903	0.860006
chr01	1310001	1360000	0.0314858	0.938656
chr01	1315001	1365000	0.0314858	0.938656
chr01	1320001	1370000	0.0314858	0.938656
chr01	1325001	1375000	0.0314858	0.938656
chr01	1330001	1380000	0.0314858	0.938656
chr01	1335001	1385000	0.0314858	0.938656
chr01	1340001	1390000	0.0294001	0.958975
chr01	1345001	1395000	0.0280816	0.999123
chr01	1350001	1400000	0.0280816	0.999123
chr01	1355001	1405000	0.0199564	1.04636
chr01	1360001	1410000	0.0154956	1.13687
chr01	1365001	1415000	0.036787	1.14716
chr01	1370001	1420000	0.036787	1.14716
chr01	1375001	1425000	0.036787	1.14716
chr01	1380001	1430000	0.0382093	1.14315
chr01	1385001	1435000	0.0382093	1.14315
chr01	1390001	1440000	0.0392263	1.14343
chr01	1395001	1445000	0.0392263	1.14343
chr01	1400001	1450000	0.0392263	1.14343
chr01	1405001	1455000	0.0392263	1.14343
chr01	1410001	1460000	0.0392263	1.14343
chr01	1415001	1465000	0.0478495	1.11388
chr01	1420001	1470000	0.0478495	1.11388
chr01	1425001	1475000	0.0516896	1.13735
chr01	1430001	1480000	0.045197	1.21136
chr01	1435001	1485000	0.0636229	0.864919
chr01	1440001	1490000	0.0685599	0.911963
chr01	1445001	1495000	0.0652216	0.846952
chr01	1450001	1500000	0.0844544	0.8925
chr01	1455001	1505000	0.0840595	0.905984
chr01	1460001	1510000	0.0806451	0.878969
chr01	1465001	1515000	0.07963	0.864258
chr01	1470001	1520000	0.07963	0.864258
chr01	1475001	1525000	0.0798932	0.85857
chr01	1480001	1530000	0.0809288	0.855028
chr01	1485001	1535000	0.0835249	0.862996
chr01	1490001	1540000	0.0829473	0.851969
chr01	1495001	1545000	0.0859046	0.86962
chr01	1500001	1550000	0.0700495	0.843596
chr01	1505001	1555000	0.067854	0.820456
chr01	1510001	1560000	0.0685552	0.869154
chr01	1515001	1565000	0.0370426	2.25994
chr01	1520001	1570000	0.0370426	2.25994
chr01	1525001	1575000	0.0459168	4.52789
chr01	1530001	1580000	0.0459168	4.52789
chr01	1535001	1585000	0.0459168	4.52789
chr01	1540001	1590000	0.0459168	4.52789
chr01	1545001	1595000	0.0459168	4.52789
chr01	1570001	1620000	0.256542	2.1324
chr01	1575001	1625000	0.0820596	1.24373
chr01	1580001	1630000	0.0970192	1.33708
chr01	1585001	1635000	0.0830105	1.31787
chr01	1590001	1640000	0.0868377	1.32161
chr01	1595001	1645000	0.102873	1.46234
chr01	1600001	1650000	0.108	1.25214
chr01	1605001	1655000	0.112775	1.21738
chr01	1610001	1660000	0.116418	1.2049
chr01	1615001	1665000	0.119489	1.19812
chr01	1620001	1670000	0.122197	1.22945
chr01	1625001	1675000	0.125152	1.23709
chr01	1630001	1680000	0.128057	1.22277
chr01	1635001	1685000	0.13703	1.21563
chr01	1640001	1690000	0.143199	1.20138
chr01	1645001	1695000	0.143823	1.13382
chr01	1650001	1700000	0.15663	1.25223
chr01	1655001	1705000	0.167436	1.34793
chr01	1660001	1710000	0.173945	1.46344
chr01	1665001	1715000	0.178022	1.54145
chr01	1670001	1720000	0.184696	1.5604
chr01	1675001	1725000	0.193008	1.68025
chr01	1680001	1730000	0.191286	1.4883
chr01	1685001	1735000	0.193924	1.50788
chr01	1690001	1740000	0.196598	1.54387
chr01	1695001	1745000	0.194147	1.53905
chr01	1700001	1750000	0.195577	1.5612
chr01	1705001	1755000	0.198793	1.57785
chr01	1710001	1760000	0.196304	1.49227
chr01	1715001	1765000	0.194337	1.42475
chr01	1720001	1770000	0.189714	1.38991
chr01	1725001	1775000	0.180746	1.2879
chr01	1730001	1780000	0.170902	1.36916
chr01	1735001	1785000	0.152934	1.19806
chr01	1740001	1790000	0.139819	1.09025
chr01	1745001	1795000	0.134928	1.06302
chr01	1750001	1800000	0.12803	1.05351
chr01	1755001	1805000	0.119399	1.04822
chr01	1760001	1810000	0.109509	1.03464
chr01	1765001	1815000	0.100721	1.04355
chr01	1770001	1820000	0.0980862	1.03972
chr01	1775001	1825000	0.0907864	1.00815
chr01	1780001	1830000	0.0876029	0.981403
chr01	1785001	1835000	0.0794058	1.01634
chr01	1790001	1840000	0.0778326	1.03028
chr01	1795001	1845000	0.069678	1.02461
chr01	1800001	1850000	0.0607444	1.00729
chr01	1805001	1855000	0.0595	0.987936
chr01	1810001	1860000	0.0563542	1.01049
chr01	1815001	1865000	0.0495897	0.894915
chr01	1820001	1870000	0.0453913	0.858081
chr01	1825001	1875000	0.0505239	0.935711
chr01	1830001	1880000	0.0499078	0.945572
chr01	1835001	1885000	0.0515373	0.941333
chr01	1840001	1890000	0.0515373	0.941333
chr01	1845001	1895000	0.0594416	0.952009
chr01	1850001	1900000	0.0652816	0.960781
chr01	1855001	1905000	0.0652816	0.960781
chr01	1860001	1910000	0.0652816	0.960781
chr01	1865001	1915000	0.0604141	0.944405
chr01	1870001	1920000	0.0777732	1.09364
chr01	1875001	1925000	0.0815537	1.08026
chr01	1880001	1930000	0.0876913	1.067
chr01	1885001	1935000	0.0872473	1.06265
chr01	1890001	1940000	0.0872473	1.06265
chr01	1895001	1945000	0.0896454	1.11177
chr01	1900001	1950000	0.0867715	1.10457
chr01	1905001	1955000	0.0867715	1.10457
chr01	1910001	1960000	0.0867715	1.10457
chr01	1915001	1965000	0.112012	1.37536
chr01	1920001	1970000	0.101	0.975668
chr01	1925001	1975000	0.101	0.975668
chr01	1930001	1980000	0.0474282	0.38284
chr01	1935001	1985000	0.0831909	0.801116
chr01	1940001	1990000	0.0941859	0.805802
chr01	1945001	1995000	0.0689985	0.858864
chr01	1950001	2000000	0.0670326	0.851069
chr01	1955001	2005000	0.0670326	0.851069
chr01	1960001	2010000	0.0670326	0.851069
chr01	1965001	2015000	0.0670326	0.851069
chr01	1970001	2020000	0.0670326	0.851069
chr01	1975001	2025000	0.0593741	0.8585
chr01	1980001	2030000	0.0499641	0.96501
chr01	1985001	2035000	0.0466639	1.0024
chr01	1990001	2040000	0.0422492	1.03753
chr01	1995001	2045000	0.0471053	1.02244
chr01	2000001	2050000	0.0512695	1.03298
chr01	2005001	2055000	0.0493375	1.00396
chr01	2010001	2060000	0.0489762	1.0019
chr01	2015001	2065000	0.062071	1.04216
chr01	2020001	2070000	0.0696241	1.06805
chr01	2025001	2075000	0.0711951	1.07139
chr01	2030001	2080000	0.0768692	1.05889
chr01	2035001	2085000	0.082871	1.07238
chr01	2040001	2090000	0.0894244	1.0691
chr01	2045001	2095000	0.116932	1.16639
chr01	2050001	2100000	0.137545	1.21497
chr01	2055001	2105000	0.192758	1.707
chr01	2060001	2110000	0.189686	1.72939
chr01	2065001	2115000	0.188545	1.73642
chr01	2070001	2120000	0.189544	1.81506
chr01	2075001	2125000	0.189544	1.81506
chr01	2080001	2130000	0.189101	1.93801
chr01	2085001	2135000	0.162004	1.56834
chr01	2090001	2140000	0.150168	1.53672
chr01	2095001	2145000	0.137279	1.48171
chr01	2100001	2150000	0.136098	1.44347
chr01	2105001	2155000	0.116727	1.30046
chr01	2110001	2160000	0.120914	1.29946
chr01	2115001	2165000	0.116046	1.31342
chr01	2120001	2170000	0.11759	1.30897
chr01	2125001	2175000	0.12471	1.34771
chr01	2130001	2180000	0.119046	1.26173
chr01	2135001	2185000	0.118586	1.22732
chr01	2140001	2190000	0.119859	1.16395
chr01	2145001	2195000	0.123017	1.10967
chr01	2150001	2200000	0.124529	1.14099
chr01	2155001	2205000	0.123461	1.12803
chr01	2160001	2210000	0.11319	1.09769
chr01	2165001	2215000	0.11319	1.09769
chr01	2170001	2220000	0.110516	1.08932
chr01	2175001	2225000	0.095997	1.00552
chr01	2180001	2230000	0.078611	0.875538
chr01	2185001	2235000	0.0785698	1.07224
chr01	2190001	2240000	0.0712602	1.01718
chr01	2195001	2245000	0.0698414	0.966486
chr01	2200001	2250000	0.0691671	0.965711
chr01	2205001	2255000	0.0763084	1.01036
chr01	2210001	2260000	0.0937873	1.04809
chr01	2215001	2265000	0.0939339	1.08089
chr01	2220001	2270000	0.0929363	1.09393
chr01	2225001	2275000	0.0963952	1.10972
chr01	2230001	2280000	0.0989028	1.12807
chr01	2235001	2285000	0.0976141	1.13565
chr01	2240001	2290000	0.0994149	1.15007
chr01	2245001	2295000	0.0943567	1.15959
chr01	2250001	2300000	0.0917893	1.16753
chr01	2255001	2305000	0.083369	1.11173
chr01	2260001	2310000	0.0757873	1.09971
chr01	2265001	2315000	0.0735976	1.07306
chr01	2270001	2320000	0.0733679	1.02903
chr01	2275001	2325000	0.0645238	0.98772
chr01	2280001	2330000	0.0550999	0.942609
chr01	2285001	2335000	0.0529402	0.901675
chr01	2290001	2340000	0.0526483	0.907138
chr01	2295001	2345000	0.0549107	0.886066
chr01	2300001	2350000	0.0538162	0.824624
chr01	2305001	2355000	0.0631548	0.84319
chr01	2310001	2360000	0.0599774	0.874191
chr01	2315001	2365000	0.0580132	0.860987
chr01	2320001	2370000	0.0479795	0.947206
chr01	2325001	2375000	0.0374306	1.11899
chr01	2330001	2380000	0.0391264	1.0861
chr01	2335001	2385000	0.038818	1.13815
chr01	2340001	2390000	0.0327345	1.09207
chr01	2345001	2395000	0.0343072	1.23289
chr01	2350001	2400000	0.0386612	1.08012
chr01	2355001	2405000	0.0380361	1.06225
chr01	2360001	2410000	0.0407987	1.09467
chr01	2365001	2415000	0.0560314	1.11892
chr01	2370001	2420000	0.0521886	1.12523
chr01	2375001	2425000	0.051999	1.09797
chr01	2380001	2430000	0.0448197	0.948565
chr01	2385001	2435000	0.0440619	0.910406
chr01	2390001	2440000	0.0421386	0.954464
chr01	2395001	2445000	0.041814	0.93694
chr01	2400001	2450000	0.041412	0.944986
chr01	2405001	2455000	0.0415411	0.944761
chr01	2410001	2460000	0.0415411	0.944761
chr01	2415001	2465000	0.0385597	0.931273
chr01	2420001	2470000	0.0361027	0.885405
chr01	2425001	2475000	0.0361665	0.883006
chr01	2430001	2480000	0.036725	0.96033
chr01	2435001	2485000	0.0323781	1.11528
chr01	2440001	2490000	0.0352223	0.873717
chr01	2445001	2495000	0.0237744	1.29766
chr01	2450001	2500000	0.0193642	1.19108
chr01	2455001	2505000	0.0183033	1.17957
chr01	2460001	2510000	0.0174706	1.17504
chr01	2465001	2515000	0.0174706	1.17504
chr01	2470001	2520000	0.0174706	1.17504
chr01	2475001	2525000	0.0174706	1.17504
chr01	2480001	2530000	0.0174706	1.17504
chr01	2485001	2535000	0.0174706	1.17504
chr01	2490001	2540000	0.016023	1.17791
chr01	2495001	2545000	0.00810007	1.02715
chr01	2500001	2550000	0.00194297	1.05381
chr01	2505001	2555000	0.026846	1.03632
chr01	2510001	2560000	0.057521	1.05334
chr01	2515001	2565000	0.0655516	0.953465
chr01	2520001	2570000	0.0654281	0.947805
chr01	2525001	2575000	0.0654281	0.947805
chr01	2530001	2580000	0.0654281	0.947805
chr01	2535001	2585000	0.0659311	0.998174
chr01	2540001	2590000	0.0722954	1.04363
chr01	2545001	2595000	0.0760999	1.11888
chr01	2550001	2600000	0.0777098	1.12047
chr01	2555001	2605000	0.0869786	1.13533
chr01	2560001	2610000	0.0919616	1.163
chr01	2565001	2615000	0.0812386	1.23003
chr01	2570001	2620000	0.109599	1.59122
chr01	2575001	2625000	0.120084	1.60493
chr01	2580001	2630000	0.125903	1.60008
chr01	2585001	2635000	0.128782	1.50125
chr01	2590001	2640000	0.125254	1.44958
chr01	2595001	2645000	0.128838	1.4367
chr01	2600001	2650000	0.113635	1.40981
chr01	2605001	2655000	0.106186	1.39701
chr01	2610001	2660000	0.0997275	1.43199
chr01	2615001	2665000	0.0954007	1.46134
chr01	2620001	2670000	0.0771642	1.27
chr01	2625001	2675000	0.066337	1.23695
chr01	2630001	2680000	0.058456	1.21516
chr01	2635001	2685000	0.0522316	1.2288
chr01	2640001	2690000	0.0515173	1.29026
chr01	2645001	2695000	0.0511543	1.29323
chr01	2650001	2700000	0.0531574	1.30585
chr01	2655001	2705000	0.0552808	1.31372
chr01	2660001	2710000	0.0563746	1.25057
chr01	2665001	2715000	0.0635926	1.2533
chr01	2670001	2720000	0.0707044	1.34335
chr01	2675001	2725000	0.0822559	1.35695
chr01	2680001	2730000	0.0856346	1.33117
chr01	2685001	2735000	0.0944464	1.50197
chr01	2690001	2740000	0.030209	0.527347
chr01	2695001	2745000	0.030209	0.527347
chr01	2700001	2750000	0.030209	0.527347
chr01	2705001	2755000	0.030209	0.527347
chr01	2710001	2760000	0.030209	0.527347
chr01	2715001	2765000	0.030209	0.527347
chr01	2720001	2770000	0.030209	0.527347
chr01	2725001	2775000	0.0353331	0.797309
chr01	2765001	2815000	0.103633	1.25303
chr01	2770001	2820000	0.103633	1.25303
chr01	2775001	2825000	0.130097	0.991867
chr01	2780001	2830000	0.130097	0.991867
chr01	2785001	2835000	0.130097	0.991867
chr01	2790001	2840000	0.130097	0.991867
chr01	2795001	2845000	0.130097	0.991867
chr01	2800001	2850000	0.130097	0.991867
chr01	2805001	2855000	0.130097	0.991867
chr01	2810001	2860000	0.0600874	1.44686
chr01	2815001	2865000	0.0250827	2.95825
chr01	2820001	2870000	0.0250827	2.95825
chr01	2825001	2875000	0.0250827	2.95825
chr01	2830001	2880000	0.0250827	2.95825
chr01	2835001	2885000	0.0250827	2.95825
chr01	2840001	2890000	0.0281198	1.36625
chr01	2845001	2895000	0.0281198	1.36625
chr01	2850001	2900000	0.0281198	1.36625
chr01	2855001	2905000	0.0281198	1.36625
chr01	2860001	2910000	0.0294696	1.16429
chr01	2865001	2915000	0.0294696	1.16429
chr01	2870001	2920000	0.0294696	1.16429
chr01	2875001	2925000	0.0294696	1.16429
chr01	2880001	2930000	0.0294696	1.16429
chr01	2885001	2935000	0.0294696	1.16429
chr01	2910001	2960000	0.0196764	1.67199
chr01	2915001	2965000	0.0196764	1.67199
chr01	2920001	2970000	0.0196764	1.67199
chr01	2925001	2975000	0.0196764	1.67199
chr01	2930001	2980000	0.0196764	1.67199
chr01	2935001	2985000	0.0196764	1.67199
chr01	2940001	2990000	0.0196764	1.67199
chr01	2945001	2995000	0.0196764	1.67199
chr01	2950001	3000000	0.0568869	0.871906
chr01	2955001	3005000	0.0568869	0.871906
chr01	2960001	3010000	0.0862672	0.696844
chr01	2965001	3015000	0.0862672	0.696844
chr01	2970001	3020000	0.0862672	0.696844
chr01	2975001	3025000	0.0862672	0.696844
chr01	2980001	3030000	0.0862672	0.696844
chr01	2985001	3035000	0.0862672	0.696844
chr01	2990001	3040000	0.0862672	0.696844
chr01	2995001	3045000	0.0862672	0.696844
chr01	3000001	3050000	0.02004	1.64967
chr01	3005001	3055000	0.02004	1.64967
chr01	3010001	3060000	0.030999	2.49119
chr01	3015001	3065000	0.030999	2.49119
chr01	3020001	3070000	0.030999	2.49119
chr01	3025001	3075000	0.030999	2.49119
chr01	3030001	3080000	0.030999	2.49119
chr01	3035001	3085000	0.030999	2.49119
chr01	3040001	3090000	0.030999	2.49119
chr01	3045001	3095000	0.030999	2.49119
chr01	3050001	3100000	0.0683232	4.60495
chr01	3055001	3105000	0.0631459	1.74512
chr01	3060001	3110000	0.0587037	1.59958
chr01	3065001	3115000	0.0587037	1.59958
chr01	3070001	3120000	0.0587037	1.59958
chr01	3075001	3125000	0.0587037	1.59958
chr01	3080001	3130000	0.0587037	1.59958
chr01	3085001	3135000	0.0587037	1.59958
chr01	3090001	3140000	0.0587037	1.59958
chr01	3095001	3145000	0.0538113	1.54435
chr01	3100001	3150000	0.0538113	1.54435
chr01	3105001	3155000	0.0489688	1.70433
chr01	3110001	3160000	0.0451137	1.45503
chr01	3115001	3165000	0.0974821	1.45286
chr01	3120001	3170000	0.0974821	1.45286
chr01	3125001	3175000	0.0615593	1.3749
chr01	3130001	3180000	0.0615593	1.3749
chr01	3135001	3185000	0.0615593	1.3749
chr01	3140001	3190000	0.0615593	1.3749
chr01	3145001	3195000	0.0592336	1.12562
chr01	3150001	3200000	0.0537083	1.23419
chr01	3155001	3205000	0.0537083	1.23419
chr01	3160001	3210000	0.0537083	1.23419
chr01	3165001	3215000	0.018259	1.17115
chr01	3170001	3220000	0.0156199	1.1782
chr01	3175001	3225000	0.0247449	1.1492
chr01	3180001	3230000	0.0247449	1.1492
chr01	3185001	3235000	0.0262248	0.897567
chr01	3190001	3240000	0.0262248	0.897567
chr01	3195001	3245000	0.0171945	0.955118
chr01	3200001	3250000	0.0167726	0.901387
chr01	3205001	3255000	0.0167726	0.901387
chr01	3210001	3260000	0.0167726	0.901387
chr01	3215001	3265000	0.0167726	0.901387
chr01	3220001	3270000	0.0181203	0.890256
chr01	3225001	3275000	0.0181203	0.890256
chr01	3230001	3280000	0.0181203	0.890256
chr01	3235001	3285000	0.0451382	0.95806
chr01	3240001	3290000	0.0451382	0.95806
chr01	3245001	3295000	0.0627921	0.946562
chr01	3250001	3300000	0.0627921	0.946562
chr01	3255001	3305000	0.0627921	0.946562
chr01	3260001	3310000	0.0627921	0.946562
chr01	3265001	3315000	0.0627921	0.946562
chr01	3270001	3320000	0.0627921	0.946562
chr01	3275001	3325000	0.0627921	0.946562
chr01	3280001	3330000	0.0627921	0.946562
chr01	3355001	3405000	-0.00482668	0.776129
chr01	3360001	3410000	-0.00482668	0.776129
chr01	3365001	3415000	0.0311031	1.09135
chr01	3370001	3420000	0.0282252	1.10478
chr01	3375001	3425000	0.0282252	1.10478
chr01	3380001	3430000	0.0282252	1.10478
chr01	3385001	3435000	0.0282252	1.10478
chr01	3390001	3440000	0.0406558	1.03701
chr01	3395001	3445000	0.0423348	0.998203
chr01	3400001	3450000	0.0423348	0.998203
chr01	3405001	3455000	0.043961	1.00803
chr01	3410001	3460000	0.043961	1.00803
chr01	3415001	3465000	0.0647983	0.851715
chr01	3420001	3470000	0.0933464	0.744303
chr01	3425001	3475000	0.0933464	0.744303
chr01	3430001	3480000	0.0933464	0.744303
chr01	3435001	3485000	0.0933464	0.744303
chr01	3440001	3490000	0.0742365	0.594616
chr01	3445001	3495000	0.0266728	1.34965
chr01	3450001	3500000	0.0251658	1.19195
chr01	3455001	3505000	0.0228333	1.14214
chr01	3460001	3510000	0.04397	1.10023
chr01	3465001	3515000	0.0476431	1.09959
chr01	3470001	3520000	0.0806512	1.2535
chr01	3475001	3525000	0.0842135	1.29702
chr01	3480001	3530000	0.0833448	1.26679
chr01	3485001	3535000	0.0846412	1.22941
chr01	3490001	3540000	0.0808035	1.18383
chr01	3495001	3545000	0.0818271	1.16037
chr01	3500001	3550000	0.0879312	1.16298
chr01	3505001	3555000	0.10284	1.17929
chr01	3510001	3560000	0.10819	1.23353
chr01	3515001	3565000	0.109428	1.2425
chr01	3520001	3570000	0.0708952	0.991988
chr01	3525001	3575000	0.0659697	0.934687
chr01	3530001	3580000	0.0704197	0.933579
chr01	3535001	3585000	0.068557	0.93501
chr01	3540001	3590000	0.072163	0.960196
chr01	3545001	3595000	0.0799203	1.03562
chr01	3550001	3600000	0.081405	1.04133
chr01	3555001	3605000	0.0810708	0.965936
chr01	3560001	3610000	0.0764359	0.953531
chr01	3565001	3615000	0.0763583	0.949082
chr01	3570001	3620000	0.0800024	0.971727
chr01	3575001	3625000	0.0813134	0.981784
chr01	3580001	3630000	0.0832077	1.01376
chr01	3585001	3635000	0.0817099	1.03063
chr01	3590001	3640000	0.082028	1.04948
chr01	3595001	3645000	0.0795212	1.0191
chr01	3600001	3650000	0.0797563	0.982022
chr01	3605001	3655000	0.0739213	1.09281
chr01	3610001	3660000	0.0765165	1.14383
chr01	3615001	3665000	0.0775722	1.18257
chr01	3620001	3670000	0.0729268	1.19286
chr01	3625001	3675000	0.0707134	1.19686
chr01	3630001	3680000	0.0635485	1.24901
chr01	3635001	3685000	0.0663129	1.27447
chr01	3640001	3690000	0.0696452	1.37437
chr01	3645001	3695000	0.0726556	1.50644
chr01	3650001	3700000	0.0661397	1.69933
chr01	3655001	3705000	0.0717312	1.72516
chr01	3660001	3710000	0.06957	1.68208
chr01	3665001	3715000	0.0668958	1.57409
chr01	3670001	3720000	0.0651077	1.5815
chr01	3675001	3725000	0.0634613	1.56789
chr01	3680001	3730000	0.0648902	1.49661
chr01	3685001	3735000	0.0627475	1.38595
chr01	3690001	3740000	0.0597536	1.34451
chr01	3695001	3745000	0.0553024	1.29451
chr01	3700001	3750000	0.0579209	1.27623
chr01	3705001	3755000	0.0559414	1.30381
chr01	3710001	3760000	0.0530265	1.3008
chr01	3715001	3765000	0.0534545	1.28064
chr01	3720001	3770000	0.053614	1.24868
chr01	3725001	3775000	0.0528783	1.21528
chr01	3730001	3780000	0.0521081	1.21966
chr01	3735001	3785000	0.0507819	1.27203
chr01	3740001	3790000	0.0504868	1.24364
chr01	3745001	3795000	0.0501202	1.1115
chr01	3750001	3800000	0.0548078	1.07016
chr01	3755001	3805000	0.0592379	1.0035
chr01	3760001	3810000	0.0683016	0.994227
chr01	3765001	3815000	0.0736446	1.02299
chr01	3770001	3820000	0.0796918	1.04482
chr01	3775001	3825000	0.0953055	1.07782
chr01	3780001	3830000	0.102602	1.10345
chr01	3785001	3835000	0.105469	1.09815
chr01	3790001	3840000	0.11266	1.10959
chr01	3795001	3845000	0.127422	1.22811
chr01	3800001	3850000	0.132113	1.29682
chr01	3805001	3855000	0.126198	1.35773
chr01	3810001	3860000	0.126695	1.40347
chr01	3815001	3865000	0.133779	1.47318
chr01	3820001	3870000	0.13449	1.41432
chr01	3825001	3875000	0.127791	1.46826
chr01	3830001	3880000	0.124814	1.46427
chr01	3835001	3885000	0.123835	1.51078
chr01	3840001	3890000	0.117999	1.5241
chr01	3845001	3895000	0.105463	1.40876
chr01	3850001	3900000	0.104025	1.38042
chr01	3855001	3905000	0.12025	1.3714
chr01	3860001	3910000	0.126221	1.33584
chr01	3865001	3915000	0.11021	1.25051
chr01	3870001	3920000	0.108102	1.32977
chr01	3875001	3925000	0.114295	1.35586
chr01	3880001	3930000	0.114003	1.30431
chr01	3885001	3935000	0.111156	1.29015
chr01	3890001	3940000	0.11014	1.25774
chr01	3895001	3945000	0.11255	1.23283
chr01	3900001	3950000	0.108226	1.16275
chr01	3905001	3955000	0.103918	1.12375
chr01	3910001	3960000	0.102114	1.08496
chr01	3915001	3965000	0.109207	1.05225
chr01	3920001	3970000	0.102635	1.00596
chr01	3925001	3975000	0.102565	1.00897
chr01	3930001	3980000	0.0891237	0.971083
chr01	3935001	3985000	0.0844167	0.917854
chr01	3940001	3990000	0.0839593	0.933252
chr01	3945001	3995000	0.0770238	0.873879
chr01	3950001	4000000	0.0877729	1.01756
chr01	3955001	4005000	0.0944862	1.06986
chr01	3960001	4010000	0.0993557	1.07745
chr01	3965001	4015000	0.1021	1.09917
chr01	3970001	4020000	0.104396	1.11762
chr01	3975001	4025000	0.0861007	1.03535
chr01	3980001	4030000	0.0908717	1.0902
chr01	3985001	4035000	0.0927608	1.09442
chr01	3990001	4040000	0.0927608	1.09442
chr01	3995001	4045000	0.0896617	1.10817
chr01	4000001	4050000	0.0773709	1.03771
chr01	4005001	4055000	0.0780777	1.03855
chr01	4010001	4060000	0.0780777	1.03855
chr01	4015001	4065000	0.0781435	1.034
chr01	4020001	4070000	0.0781435	1.034
chr01	4025001	4075000	0.102358	1.15162
chr01	4030001	4080000	0.0910053	0.924639
chr01	4035001	4085000	0.0956931	0.907665
chr01	4040001	4090000	0.0956931	0.907665
chr01	4045001	4095000	0.0933007	0.917809
chr01	4050001	4100000	0.0979537	0.9194
chr01	4055001	4105000	0.0979263	0.888902
chr01	4060001	4110000	0.0979263	0.888902
chr01	4065001	4115000	0.098183	0.905321
chr01	4070001	4120000	0.0991258	0.968158
chr01	4075001	4125000	0.0907148	0.951694
chr01	4080001	4130000	0.0927264	0.953598
chr01	4085001	4135000	0.0907101	0.967992
chr01	4090001	4140000	0.0907101	0.967992
chr01	4095001	4145000	0.0891508	0.962363
chr01	4100001	4150000	0.0882601	0.96519
chr01	4105001	4155000	0.0823956	0.942555
chr01	4110001	4160000	0.0817687	0.942996
chr01	4115001	4165000	0.0720937	0.917922
chr01	4120001	4170000	0.0629898	0.861671
chr01	4125001	4175000	0.0611854	0.861115
chr01	4130001	4180000	0.0643687	0.88969
chr01	4135001	4185000	0.0630544	0.891258
chr01	4140001	4190000	0.0611903	0.892385
chr01	4145001	4195000	0.0572624	0.874917
chr01	4150001	4200000	0.0577534	0.841254
chr01	4155001	4205000	0.0603508	0.821563
chr01	4160001	4210000	0.0589447	0.820932
chr01	4165001	4215000	0.0630978	0.824705
chr01	4170001	4220000	0.0643816	0.862682
chr01	4175001	4225000	0.0628247	0.868783
chr01	4180001	4230000	0.056655	0.878426
chr01	4185001	4235000	0.0697173	0.942398
chr01	4190001	4240000	0.0758696	0.992359
chr01	4195001	4245000	0.0762917	0.993486
chr01	4200001	4250000	0.0750603	1.0636
chr01	4205001	4255000	0.0760418	1.10912
chr01	4210001	4260000	0.0852384	1.15789
chr01	4215001	4265000	0.0861998	1.1741
chr01	4220001	4270000	0.0875456	1.19002
chr01	4225001	4275000	0.0867858	1.17922
chr01	4230001	4280000	0.0867284	1.16055
chr01	4235001	4285000	0.0847758	1.15634
chr01	4240001	4290000	0.0841796	1.17492
chr01	4245001	4295000	0.092548	1.23605
chr01	4250001	4300000	0.103889	1.29335
chr01	4255001	4305000	0.0995282	1.28819
chr01	4260001	4310000	0.094879	1.25424
chr01	4265001	4315000	0.096025	1.17958
chr01	4270001	4320000	0.102281	1.22356
chr01	4275001	4325000	0.109831	1.2554
chr01	4280001	4330000	0.113949	1.27274
chr01	4285001	4335000	0.118934	1.32189
chr01	4290001	4340000	0.124874	1.30175
chr01	4295001	4345000	0.124884	1.31113
chr01	4300001	4350000	0.117129	1.26165
chr01	4305001	4355000	0.12554	1.33404
chr01	4310001	4360000	0.128108	1.35843
chr01	4315001	4365000	0.130093	1.48892
chr01	4320001	4370000	0.12533	1.38564
chr01	4325001	4375000	0.11765	1.29368
chr01	4330001	4380000	0.119313	1.21996
chr01	4335001	4385000	0.11548	1.19417
chr01	4340001	4390000	0.111035	1.25037
chr01	4345001	4395000	0.107981	1.2058
chr01	4350001	4400000	0.112092	1.2719
chr01	4355001	4405000	0.109666	1.24362
chr01	4360001	4410000	0.106472	1.22657
chr01	4365001	4415000	0.106455	1.22373
chr01	4370001	4420000	0.105193	1.25506
chr01	4375001	4425000	0.105701	1.32648
chr01	4380001	4430000	0.100405	1.44707
chr01	4385001	4435000	0.100893	1.45783
chr01	4390001	4440000	0.10261	1.39437
chr01	4395001	4445000	0.104679	1.53951
chr01	4400001	4450000	0.0791597	1.27658
chr01	4405001	4455000	0.0605938	1.01548
chr01	4410001	4460000	0.0774639	1.05276
chr01	4415001	4465000	0.105325	0.756647
chr01	4420001	4470000	0.106567	0.755836
chr01	4425001	4475000	0.088975	0.760218
chr01	4430001	4480000	0.088975	0.760218
chr01	4435001	4485000	0.0880392	0.747432
chr01	4440001	4490000	0.0845306	0.782637
chr01	4445001	4495000	0.074359	0.751339
chr01	4450001	4500000	0.0733677	0.737963
chr01	4455001	4505000	0.0809902	0.710594
chr01	4460001	4510000	0.0780185	0.740808
chr01	4465001	4515000	0.0597374	0.864372
chr01	4470001	4520000	0.0552209	0.876161
chr01	4475001	4525000	0.0571541	0.996829
chr01	4480001	4530000	0.122396	1.43797
chr01	4485001	4535000	0.146586	1.72832
chr01	4490001	4540000	0.119837	1.60267
chr01	4495001	4545000	0.0831472	1.251
chr01	4500001	4550000	0.087133	1.28765
chr01	4505001	4555000	0.0897111	1.27902
chr01	4510001	4560000	0.0915886	1.31165
chr01	4515001	4565000	0.0915886	1.31165
chr01	4520001	4570000	0.0914639	1.28978
chr01	4525001	4575000	0.0918777	1.28674
chr01	4530001	4580000	0.0747085	1.15635
chr01	4535001	4585000	0.0519421	0.957544
chr01	4540001	4590000	0.0604791	0.958955
chr01	4545001	4595000	0.104515	1.15901
chr01	4550001	4600000	0.0771942	0.851445
chr01	4555001	4605000	0.0605097	0.830118
chr01	4560001	4610000	0.0605097	0.830118
chr01	4565001	4615000	0.0591099	0.826635
chr01	4570001	4620000	0.0491607	0.837646
chr01	4575001	4625000	0.0521956	0.818716
chr01	4580001	4630000	0.0548243	0.837081
chr01	4585001	4635000	0.0524184	0.83248
chr01	4590001	4640000	0.0589293	0.827626
chr01	4595001	4645000	0.0602288	0.829878
chr01	4600001	4650000	0.0608497	0.811038
chr01	4605001	4655000	0.0597201	0.802385
chr01	4610001	4660000	0.0597201	0.802385
chr01	4615001	4665000	0.060411	0.803682
chr01	4620001	4670000	0.0706759	0.792352
chr01	4625001	4675000	0.0910542	0.860448
chr01	4630001	4680000	0.099579	0.853379
chr01	4635001	4685000	0.188833	1.66633
chr01	4640001	4690000	0.194781	1.89951
chr01	4645001	4695000	0.196176	1.95034
chr01	4650001	4700000	0.204621	2.4328
chr01	4655001	4705000	0.142269	1.63185
chr01	4660001	4710000	0.141872	1.50597
chr01	4665001	4715000	0.128864	1.35092
chr01	4670001	4720000	0.121798	1.34925
chr01	4675001	4725000	0.113988	1.29085
chr01	4680001	4730000	0.110587	1.27667
chr01	4685001	4735000	0.0941439	1.208
chr01	4690001	4740000	0.0889012	1.19526
chr01	4695001	4745000	0.0834838	1.16919
chr01	4700001	4750000	0.0669896	1.05652
chr01	4705001	4755000	0.0687144	1.08377
chr01	4710001	4760000	0.0649969	1.09332
chr01	4715001	4765000	0.0623976	1.0975
chr01	4720001	4770000	0.0623899	1.07566
chr01	4725001	4775000	0.0618004	1.09807
chr01	4730001	4780000	0.0629834	1.10505
chr01	4735001	4785000	0.0655528	1.12101
chr01	4740001	4790000	0.0633579	1.09032
chr01	4745001	4795000	0.065605	1.10599
chr01	4750001	4800000	0.0688547	1.11898
chr01	4755001	4805000	0.0617066	1.05457
chr01	4760001	4810000	0.0563676	1.02586
chr01	4765001	4815000	0.0562929	1.04993
chr01	4770001	4820000	0.0515501	1.05168
chr01	4775001	4825000	0.0515501	1.05168
chr01	4780001	4830000	0.0507653	1.05184
chr01	4785001	4835000	0.0391382	0.953777
chr01	4790001	4840000	0.0390799	0.954167
chr01	4795001	4845000	0.0373861	0.944964
chr01	4800001	4850000	0.0426543	0.94482
chr01	4805001	4855000	0.056466	1.06025
chr01	4810001	4860000	0.066663	1.13408
chr01	4815001	4865000	0.0693177	1.12045
chr01	4820001	4870000	0.0737763	1.12519
chr01	4825001	4875000	0.0719169	1.13308
chr01	4830001	4880000	0.0711782	1.13798
chr01	4835001	4885000	0.0687062	1.13139
chr01	4840001	4890000	0.0703859	1.15658
chr01	4845001	4895000	0.0725259	1.18111
chr01	4850001	4900000	0.0727789	1.22599
chr01	4855001	4905000	0.0668004	1.1689
chr01	4860001	4910000	0.0576831	1.11434
chr01	4865001	4915000	0.055788	1.11837
chr01	4870001	4920000	0.0483271	1.11355
chr01	4875001	4925000	0.0436208	1.09329
chr01	4880001	4930000	0.0390215	1.06478
chr01	4885001	4935000	0.0422985	1.03818
chr01	4890001	4940000	0.0447039	1.01102
chr01	4895001	4945000	0.0418215	1.01904
chr01	4900001	4950000	0.0417869	0.901107
chr01	4905001	4955000	0.0399724	0.89355
chr01	4910001	4960000	0.0415539	0.926784
chr01	4915001	4965000	0.0363158	0.901439
chr01	4920001	4970000	0.0337963	0.920888
chr01	4925001	4975000	0.0332321	0.948507
chr01	4930001	4980000	0.0328422	0.967474
chr01	4935001	4985000	0.032605	0.974377
chr01	4940001	4990000	0.0319288	0.974954
chr01	4945001	4995000	0.0315639	0.96068
chr01	4950001	5000000	0.0303432	0.985305
chr01	4955001	5005000	0.0298658	1.01201
chr01	4960001	5010000	0.0287379	1.01076
chr01	4965001	5015000	0.0301433	1.05242
chr01	4970001	5020000	0.0318661	1.06936
chr01	4975001	5025000	0.0324478	1.03423
chr01	4980001	5030000	0.0335056	1.01653
chr01	4985001	5035000	0.0328957	1.01991
chr01	4990001	5040000	0.0326371	1.02548
chr01	4995001	5045000	0.0346303	1.05533
chr01	5000001	5050000	0.0351423	1.04159
chr01	5005001	5055000	0.0332972	1.03155
chr01	5010001	5060000	0.0328189	1.01765
chr01	5015001	5065000	0.0235237	0.980345
chr01	5020001	5070000	0.024041	0.983828
chr01	5025001	5075000	0.0155977	1.22063
chr01	5030001	5080000	0.0102485	1.04075
chr01	5035001	5085000	0.0102485	1.04075
chr01	5040001	5090000	0.0102485	1.04075
chr01	5045001	5095000	0.0102485	1.04075
chr01	5050001	5100000	0.0106373	0.985748
chr01	5055001	5105000	0.0083942	0.914839
chr01	5060001	5110000	0.018084	1.0549
chr01	5065001	5115000	0.0344819	0.949935
chr01	5070001	5120000	0.0344819	0.949935
chr01	5075001	5125000	0.0344819	0.949935
chr01	5080001	5130000	0.0493891	1.00522
chr01	5085001	5135000	0.0493891	1.00522
chr01	5090001	5140000	0.0493891	1.00522
chr01	5095001	5145000	0.0493891	1.00522
chr01	5100001	5150000	0.0493891	1.00522
chr01	5105001	5155000	0.0493891	1.00522
chr01	5110001	5160000	0.0782095	0.574114
chr01	5130001	5180000	0.0253114	1.22862
chr01	5135001	5185000	0.0253114	1.22862
chr01	5140001	5190000	0.0253114	1.22862
chr01	5145001	5195000	0.0253114	1.22862
chr01	5150001	5200000	0.0216879	1.05253
chr01	5155001	5205000	0.0302917	0.999951
chr01	5160001	5210000	0.0471283	0.97933
chr01	5165001	5215000	0.0444504	1.03956
chr01	5170001	5220000	0.0439898	1.04475
chr01	5175001	5225000	0.0460519	1.05973
chr01	5180001	5230000	0.0654849	1.33011
chr01	5185001	5235000	0.0651799	1.32852
chr01	5190001	5240000	0.0651799	1.32852
chr01	5195001	5245000	0.0651799	1.32852
chr01	5200001	5250000	0.0678863	1.34839
chr01	5205001	5255000	0.0747163	1.43379
chr01	5210001	5260000	0.0812871	1.81603
chr01	5215001	5265000	0.119335	3.61617
chr01	5220001	5270000	0.136593	5.78627
chr01	5225001	5275000	0.133402	5.90955
chr01	5230001	5280000	0.0399026	0.530698
chr01	5235001	5285000	0.0245937	0.783119
chr01	5240001	5290000	0.0406978	1.00217
chr01	5245001	5295000	0.0404393	0.944547
chr01	5250001	5300000	0.0415771	0.987088
chr01	5255001	5305000	0.0460451	0.988297
chr01	5260001	5310000	0.0460451	0.988297
chr01	5265001	5315000	0.0460451	0.988297
chr01	5270001	5320000	0.0447184	0.983405
chr01	5275001	5325000	0.0401511	0.978307
chr01	5280001	5330000	0.0382384	0.998559
chr01	5285001	5335000	0.0395548	1.02094
chr01	5290001	5340000	0.0375768	0.991883
chr01	5295001	5345000	0.0365546	1.024
chr01	5300001	5350000	0.0333243	0.984872
chr01	5305001	5355000	0.0222553	0.956442
chr01	5310001	5360000	0.0222553	0.956442
chr01	5315001	5365000	0.0222553	0.956442
chr01	5320001	5370000	0.0192481	0.98673
chr01	5325001	5375000	0.0272516	0.888941
chr01	5330001	5380000	0.030131	0.921966
chr01	5335001	5385000	0.0302165	0.896765
chr01	5340001	5390000	0.0302165	0.896765
chr01	5345001	5395000	0.0313825	0.888985
chr01	5350001	5400000	0.0317662	0.888742
chr01	5355001	5405000	0.0291183	0.899283
chr01	5360001	5410000	0.0291183	0.899283
chr01	5365001	5415000	0.0291183	0.899283
chr01	5370001	5420000	0.0346825	0.873375
chr01	5375001	5425000	0.0367553	0.938209
chr01	5380001	5430000	0.0343627	0.812052
chr01	5385001	5435000	0.0260704	0.99535
chr01	5390001	5440000	0.0272006	1.01709
chr01	5395001	5445000	0.0388465	1.0604
chr01	5400001	5450000	0.0367276	1.07316
chr01	5405001	5455000	0.0389569	1.07917
chr01	5410001	5460000	0.0389569	1.07917
chr01	5415001	5465000	0.0389569	1.07917
chr01	5420001	5470000	0.0372556	1.0879
chr01	5425001	5475000	0.0360435	1.03062
chr01	5430001	5480000	0.0360435	1.03062
chr01	5435001	5485000	0.0418566	0.998228
chr01	5440001	5490000	0.0426716	0.983401
chr01	5445001	5495000	0.0259537	0.956249
chr01	5450001	5500000	0.0228269	0.817379
chr01	5455001	5505000	0.0173472	0.915546
chr01	5460001	5510000	0.0173472	0.915546
chr01	5465001	5515000	0.0160576	0.861694
chr01	5470001	5520000	0.0160576	0.861694
chr01	5475001	5525000	0.0111363	1.08296
chr01	5480001	5530000	0.0128588	1.01398
chr01	5485001	5535000	0.0128588	1.01398
chr01	5490001	5540000	0.0128588	1.01398
chr01	5495001	5545000	0.0126114	0.994266
chr01	5500001	5550000	0.0126114	0.994266
chr01	5505001	5555000	0.0138137	0.974181
chr01	5510001	5560000	0.0138137	0.974181
chr01	5515001	5565000	0.0142313	1.02777
chr01	5520001	5570000	0.0211871	0.959737
chr01	5525001	5575000	0.0243617	0.967427
chr01	5530001	5580000	0.0442187	0.982376
chr01	5535001	5585000	0.0442187	0.982376
chr01	5540001	5590000	0.0442187	0.982376
chr01	5545001	5595000	0.0442187	0.982376
chr01	5550001	5600000	0.0442187	0.982376
chr01	5555001	5605000	0.0381845	0.91888
chr01	5560001	5610000	0.0381845	0.91888
chr01	5565001	5615000	0.0370298	0.921511
chr01	5570001	5620000	0.025644	0.994882
chr01	5575001	5625000	0.0214564	0.9087
chr01	5580001	5630000	0.0214564	0.9087
chr01	5585001	5635000	0.0214564	0.9087
chr01	5590001	5640000	0.0214564	0.9087
chr01	5595001	5645000	0.0214564	0.9087
chr01	5600001	5650000	0.0214564	0.9087
chr01	5605001	5655000	0.0164696	0.960024
chr01	5610001	5660000	0.0164696	0.960024
chr01	5615001	5665000	0.0179242	0.956598
chr01	5660001	5710000	0.114405	0.363705
chr01	5665001	5715000	0.114405	0.363705
chr01	5670001	5720000	0.0516466	0.743629
chr01	5675001	5725000	0.0503883	0.833603
chr01	5680001	5730000	0.0441727	0.79648
chr01	5685001	5735000	0.0441727	0.79648
chr01	5690001	5740000	0.0506353	1.08754
chr01	5695001	5745000	0.0648891	1.06189
chr01	5700001	5750000	0.0769854	1.1976
chr01	5705001	5755000	0.0719039	1.20879
chr01	5710001	5760000	0.0717612	1.214
chr01	5715001	5765000	0.0667043	1.24455
chr01	5720001	5770000	0.0719223	1.12796
chr01	5725001	5775000	0.0738035	1.07034
chr01	5730001	5780000	0.0731706	1.08727
chr01	5735001	5785000	0.0700162	1.08128
chr01	5740001	5790000	0.0654823	1.07783
chr01	5745001	5795000	0.0600063	1.09923
chr01	5750001	5800000	0.0562102	1.07523
chr01	5755001	5805000	0.0574751	1.06596
chr01	5760001	5810000	0.0574751	1.06596
chr01	5765001	5815000	0.0585302	1.02619
chr01	5770001	5820000	0.0534541	1.09231
chr01	5775001	5825000	0.0474489	1.16909
chr01	5780001	5830000	0.046719	1.17657
chr01	5785001	5835000	0.0470488	1.22279
chr01	5790001	5840000	0.0530368	1.24259
chr01	5795001	5845000	0.0655932	1.23597
chr01	5800001	5850000	0.0856087	1.14385
chr01	5805001	5855000	0.00240432	0.703187
chr01	5810001	5860000	0.0274326	1.46271
chr01	5815001	5865000	0.0327302	1.15084
chr01	5820001	5870000	0.026192	1.07609
chr01	5825001	5875000	0.030313	0.983664
chr01	5830001	5880000	0.0345011	1.06834
chr01	5835001	5885000	0.0396483	1.05852
chr01	5840001	5890000	0.0407316	1.04019
chr01	5845001	5895000	0.041759	0.988362
chr01	5850001	5900000	0.0417039	1.00325
chr01	5855001	5905000	0.0421999	1.00002
chr01	5860001	5910000	0.0422368	0.996099
chr01	5865001	5915000	0.0419421	1.00502
chr01	5870001	5920000	0.0455859	1.01553
chr01	5875001	5925000	0.044872	1.02484
chr01	5880001	5930000	0.0453934	0.983237
chr01	5885001	5935000	0.0455155	0.936981
chr01	5890001	5940000	0.0445718	0.920439
chr01	5895001	5945000	0.0441101	0.97276
chr01	5900001	5950000	0.0442414	0.961654
chr01	5905001	5955000	0.0440513	0.964396
chr01	5910001	5960000	0.0430767	0.962025
chr01	5915001	5965000	0.0437262	0.957586
chr01	5920001	5970000	0.0427156	0.930608
chr01	5925001	5975000	0.0424095	0.941647
chr01	5930001	5980000	0.0425302	0.966467
chr01	5935001	5985000	0.0441697	1.02093
chr01	5940001	5990000	0.0445373	1.08094
chr01	5945001	5995000	0.0442679	1.07923
chr01	5950001	6000000	0.0466989	1.01999
chr01	5955001	6005000	0.0449572	0.974622
chr01	5960001	6010000	0.0460302	0.971228
chr01	5965001	6015000	0.0452171	0.962078
chr01	5970001	6020000	0.0442077	0.989806
chr01	5975001	6025000	0.0450513	0.999355
chr01	5980001	6030000	0.0438196	1.04251
chr01	5985001	6035000	0.0415184	1.03452
chr01	5990001	6040000	0.0418489	1.03276
chr01	5995001	6045000	0.0419773	1.0296
chr01	6000001	6050000	0.0393088	1.07042
chr01	6005001	6055000	0.0399565	1.14067
chr01	6010001	6060000	0.0397843	1.16005
chr01	6015001	6065000	0.0402572	1.2006
chr01	6020001	6070000	0.0397307	1.16585
chr01	6025001	6075000	0.038751	1.10212
chr01	6030001	6080000	0.0359391	1.03023
chr01	6035001	6085000	0.0365143	1.03274
chr01	6040001	6090000	0.0354534	1.02171
chr01	6045001	6095000	0.0368128	0.980986
chr01	6050001	6100000	0.0360031	0.973018
chr01	6055001	6105000	0.036255	0.97872
chr01	6060001	6110000	0.0362501	1.05493
chr01	6065001	6115000	0.0359779	1.05129
chr01	6070001	6120000	0.035854	1.06955
chr01	6075001	6125000	0.035376	1.09561
chr01	6080001	6130000	0.036166	1.09413
chr01	6085001	6135000	0.0360073	1.15162
chr01	6090001	6140000	0.0402334	1.1009
chr01	6095001	6145000	0.0409018	1.19456
chr01	6100001	6150000	0.0420611	1.22899
chr01	6105001	6155000	0.0439673	1.3351
chr01	6110001	6160000	0.0488184	1.13821
chr01	6115001	6165000	0.0488184	1.13821
chr01	6120001	6170000	0.0492599	1.10359
chr01	6125001	6175000	0.0492599	1.10359
chr01	6130001	6180000	0.0492599	1.10359
chr01	6135001	6185000	0.0592544	1.07217
chr01	6140001	6190000	0.0631051	1.25284
chr01	6145001	6195000	0.0559881	1.0927
chr01	6150001	6200000	0.0510597	1.05405
chr01	6155001	6205000	0.0514554	1.06694
chr01	6160001	6210000	0.0504096	1.07352
chr01	6165001	6215000	0.0504096	1.07352
chr01	6170001	6220000	0.0502468	1.09034
chr01	6175001	6225000	0.0459228	1.0668
chr01	6180001	6230000	0.0428837	1.11054
chr01	6185001	6235000	0.0343763	1.0651
chr01	6190001	6240000	0.0339327	1.10159
chr01	6195001	6245000	0.0341457	1.12727
chr01	6200001	6250000	0.0334405	1.13199
chr01	6205001	6255000	0.033063	1.09804
chr01	6210001	6260000	0.0335464	1.06837
chr01	6215001	6265000	0.0328413	1.06549
chr01	6220001	6270000	0.0329305	1.06185
chr01	6225001	6275000	0.0345793	1.06592
chr01	6230001	6280000	0.0337952	1.05206
chr01	6235001	6285000	0.0362431	1.0649
chr01	6240001	6290000	0.0362276	1.0546
chr01	6245001	6295000	0.0378262	1.05034
chr01	6250001	6300000	0.0387718	1.041
chr01	6255001	6305000	0.0385844	1.08642
chr01	6260001	6310000	0.0382035	1.17304
chr01	6265001	6315000	0.0406703	1.24073
chr01	6270001	6320000	0.0402122	1.25655
chr01	6275001	6325000	0.0369732	1.28474
chr01	6280001	6330000	0.0387729	1.30231
chr01	6285001	6335000	0.0332716	1.2358
chr01	6290001	6340000	0.0288018	1.15506
chr01	6295001	6345000	0.0245447	1.13651
chr01	6300001	6350000	0.0236948	1.1343
chr01	6305001	6355000	0.0214517	1.11759
chr01	6310001	6360000	0.0193199	1.09547
chr01	6315001	6365000	0.0191102	1.07302
chr01	6320001	6370000	0.0196343	1.07319
chr01	6325001	6375000	0.0188443	1.08349
chr01	6330001	6380000	0.0186212	1.08327
chr01	6335001	6385000	0.0183034	1.09352
chr01	6340001	6390000	0.0195739	1.13268
chr01	6345001	6395000	0.0200323	1.12504
chr01	6350001	6400000	0.0200632	1.12375
chr01	6355001	6405000	0.0208075	1.13168
chr01	6360001	6410000	0.0225636	1.16283
chr01	6365001	6415000	0.0222753	1.17772
chr01	6370001	6420000	0.0220599	1.19321
chr01	6375001	6425000	0.0228302	1.16736
chr01	6380001	6430000	0.0241217	1.19053
chr01	6385001	6435000	0.0267119	1.18678
chr01	6390001	6440000	0.0249486	1.05032
chr01	6395001	6445000	0.021774	1.1129
chr01	6400001	6450000	0.0151567	1.05363
chr01	6405001	6455000	0.00237499	1.34906
chr01	6410001	6460000	0.00610128	1.1177
chr01	6415001	6465000	0.00990561	1.12877
chr01	6420001	6470000	0.0257596	1.11637
chr01	6425001	6475000	0.0257596	1.11637
chr01	6430001	6480000	0.0257596	1.11637
chr01	6435001	6485000	0.0257596	1.11637
chr01	6440001	6490000	0.0285294	1.10258
chr01	6445001	6495000	0.0260096	1.06097
chr01	6450001	6500000	0.0332389	1.03981
chr01	6455001	6505000	0.0336339	0.995856
chr01	6460001	6510000	0.0353556	0.932994
chr01	6465001	6515000	0.0376961	0.896508
chr01	6470001	6520000	0.0364544	0.892705
chr01	6475001	6525000	0.0364135	0.898392
chr01	6480001	6530000	0.0359382	0.902987
chr01	6485001	6535000	0.0359382	0.902987
chr01	6490001	6540000	0.0381652	0.850285
chr01	6495001	6545000	0.0394585	0.838016
chr01	6500001	6550000	0.0402549	0.781728
chr01	6505001	6555000	0.0405863	0.786632
chr01	6510001	6560000	0.0430111	0.781165
chr01	6515001	6565000	0.0425425	0.75492
chr01	6520001	6570000	0.0421782	0.766451
chr01	6525001	6575000	0.0387595	0.798173
chr01	6530001	6580000	0.0380072	0.79189
chr01	6535001	6585000	0.033367	0.824396
chr01	6540001	6590000	0.0253155	0.941138
chr01	6545001	6595000	0.0252012	0.949149
chr01	6550001	6600000	0.0249546	0.950226
chr01	6555001	6605000	0.0248073	0.952162
chr01	6560001	6610000	0.0266469	0.935651
chr01	6565001	6615000	0.0291949	0.97531
chr01	6570001	6620000	0.0299968	0.982741
chr01	6575001	6625000	0.0351764	1.02816
chr01	6580001	6630000	0.0313017	0.999046
chr01	6585001	6635000	0.0326394	1.00122
chr01	6590001	6640000	0.0339937	1.0118
chr01	6595001	6645000	0.0344063	1.01735
chr01	6600001	6650000	0.0345291	1.0171
chr01	6605001	6655000	0.0346152	1.0164
chr01	6610001	6660000	0.0345952	1.02762
chr01	6615001	6665000	0.033324	1.00829
chr01	6620001	6670000	0.0333787	0.996799
chr01	6625001	6675000	0.0302072	0.958522
chr01	6630001	6680000	0.036053	1.0027
chr01	6635001	6685000	0.0446241	1.08373
chr01	6640001	6690000	0.0373812	1.10236
chr01	6645001	6695000	0.0340168	2.51781
chr01	6650001	6700000	0.0287329	0.974524
chr01	6655001	6705000	0.0287329	0.974524
chr01	6660001	6710000	0.0287329	0.974524
chr01	6665001	6715000	0.0245332	0.916005
chr01	6670001	6720000	0.0245332	0.916005
chr01	6675001	6725000	0.0243752	0.90413
chr01	6680001	6730000	0.0248161	0.929894
chr01	6685001	6735000	0.0254954	0.910797
chr01	6690001	6740000	0.0254954	0.910797
chr01	6695001	6745000	0.0254954	0.910797
chr01	6700001	6750000	0.0257811	0.943311
chr01	6705001	6755000	0.0279229	0.942838
chr01	6710001	6760000	0.0173892	0.967623
chr01	6715001	6765000	0.0213279	0.970593
chr01	6720001	6770000	0.0306544	0.975417
chr01	6725001	6775000	0.0331313	1.00772
chr01	6730001	6780000	0.0349307	1.00275
chr01	6735001	6785000	0.0348788	1.00548
chr01	6740001	6790000	0.0397051	1.02356
chr01	6745001	6795000	0.0397051	1.02356
chr01	6750001	6800000	0.0397164	1.02042
chr01	6755001	6805000	0.0395722	1.02108
chr01	6760001	6810000	0.0467034	1.0301
chr01	6765001	6815000	0.0642288	1.09093
chr01	6770001	6820000	0.0661032	1.16109
chr01	6775001	6825000	0.0925699	1.14166
chr01	6780001	6830000	0.227224	2.10697
chr01	6785001	6835000	0.227224	2.10697
chr01	6790001	6840000	0.127054	0.479652
chr01	6795001	6845000	0.127054	0.479652
chr01	6800001	6850000	0.127054	0.479652
chr01	6805001	6855000	0.127054	0.479652
chr01	6810001	6860000	0.127054	0.479652
chr01	6815001	6865000	0.127054	0.479652
chr01	6835001	6885000	0.0540566	0.911825
chr01	6840001	6890000	0.0440873	0.94947
chr01	6845001	6895000	0.0386163	0.953559
chr01	6850001	6900000	0.0376772	0.949112
chr01	6855001	6905000	0.0402493	1.01646
chr01	6860001	6910000	0.0393208	1.0308
chr01	6865001	6915000	0.0423308	1.08647
chr01	6870001	6920000	0.0415859	1.10126
chr01	6875001	6925000	0.0402934	1.08201
chr01	6880001	6930000	0.0458567	1.12324
chr01	6885001	6935000	0.0469357	1.13716
chr01	6890001	6940000	0.0504871	1.17521
chr01	6895001	6945000	0.0535379	1.22711
chr01	6900001	6950000	0.0558122	1.29789
chr01	6905001	6955000	0.0554949	1.29671
chr01	6910001	6960000	0.0573258	1.30399
chr01	6915001	6965000	0.0570556	1.28789
chr01	6920001	6970000	0.0597945	1.27976
chr01	6925001	6975000	0.0653971	1.36884
chr01	6930001	6980000	0.0592617	1.31141
chr01	6935001	6985000	0.0549645	1.36163
chr01	6940001	6990000	0.0503717	1.35136
chr01	6945001	6995000	0.0471046	1.30135
chr01	6950001	7000000	0.0394834	1.05905
chr01	6955001	7005000	0.0424776	1.00997
chr01	6960001	7010000	0.0417503	1.03523
chr01	6965001	7015000	0.0470388	1.04821
chr01	6970001	7020000	0.0445652	1.04101
chr01	6975001	7025000	0.0433681	1.0067
chr01	6980001	7030000	0.0425299	0.951246
chr01	6985001	7035000	0.0531086	0.984577
chr01	6990001	7040000	0.0448664	1.1248
chr01	6995001	7045000	0.0513974	0.969297
chr01	7000001	7050000	0.0502631	1.01802
chr01	7005001	7055000	0.0493099	1.06355
chr01	7010001	7060000	0.0563077	1.10621
chr01	7015001	7065000	0.0550501	1.12112
chr01	7020001	7070000	0.0587102	1.18056
chr01	7025001	7075000	0.062551	1.24377
chr01	7030001	7080000	0.0609642	1.23168
chr01	7035001	7085000	0.0596281	1.21108
chr01	7040001	7090000	0.0609788	1.199
chr01	7045001	7095000	0.05885	1.25125
chr01	7050001	7100000	0.0607594	1.28071
chr01	7055001	7105000	0.0600362	1.25513
chr01	7060001	7110000	0.0541318	1.26716
chr01	7065001	7115000	0.0504523	1.22688
chr01	7070001	7120000	0.0421653	1.17401
chr01	7075001	7125000	0.0451827	1.06466
chr01	7080001	7130000	0.0512361	1.01737
chr01	7085001	7135000	0.0514286	1.03557
chr01	7090001	7140000	0.0496791	1.04967
chr01	7095001	7145000	0.0485496	1.08598
chr01	7100001	7150000	0.0493524	1.10517
chr01	7105001	7155000	0.0492954	1.10399
chr01	7110001	7160000	0.0488225	1.08646
chr01	7115001	7165000	0.049487	1.08782
chr01	7120001	7170000	0.0521106	1.03616
chr01	7125001	7175000	0.0449059	1.04484
chr01	7130001	7180000	0.0364678	1.07913
chr01	7135001	7185000	0.0367358	1.06178
chr01	7140001	7190000	0.0378901	1.03839
chr01	7145001	7195000	0.0416302	1.00737
chr01	7150001	7200000	0.0432238	1.03066
chr01	7155001	7205000	0.0437527	1.03319
chr01	7160001	7210000	0.0438516	1.05214
chr01	7165001	7215000	0.0439778	1.09429
chr01	7170001	7220000	0.0422949	1.1351
chr01	7175001	7225000	0.0424061	1.13259
chr01	7180001	7230000	0.0462938	1.16336
chr01	7185001	7235000	0.0454765	1.17482
chr01	7190001	7240000	0.0476569	1.21702
chr01	7195001	7245000	0.0452813	1.24336
chr01	7200001	7250000	0.0423297	1.21152
chr01	7205001	7255000	0.0424717	1.21622
chr01	7210001	7260000	0.0427184	1.22268
chr01	7215001	7265000	0.0433174	1.15726
chr01	7220001	7270000	0.044606	1.16083
chr01	7225001	7275000	0.0507824	1.39798
chr01	7230001	7280000	0.051869	1.3856
chr01	7235001	7285000	0.0512656	1.39858
chr01	7240001	7290000	0.045247	1.36134
chr01	7245001	7295000	0.0507841	1.35925
chr01	7250001	7300000	0.0495846	1.37674
chr01	7255001	7305000	0.0501882	1.33208
chr01	7260001	7310000	0.0486872	1.29405
chr01	7265001	7315000	0.0502023	1.27862
chr01	7270001	7320000	0.0517832	1.28799
chr01	7275001	7325000	0.0514991	1.24041
chr01	7280001	7330000	0.0530522	1.18179
chr01	7285001	7335000	0.0527275	1.14806
chr01	7290001	7340000	0.0531658	1.1252
chr01	7295001	7345000	0.0472604	1.10016
chr01	7300001	7350000	0.0484737	1.0473
chr01	7305001	7355000	0.0452648	1.02035
chr01	7310001	7360000	0.0501359	1.03955
chr01	7315001	7365000	0.0431539	1.04408
chr01	7320001	7370000	0.0313967	0.941589
chr01	7325001	7375000	0.0344292	0.902882
chr01	7330001	7380000	0.0226335	0.916372
chr01	7335001	7385000	0.0161562	0.956443
chr01	7340001	7390000	0.0307169	0.874679
chr01	7345001	7395000	0.0371111	0.906778
chr01	7350001	7400000	0.03808	0.936828
chr01	7355001	7405000	0.03808	0.936828
chr01	7360001	7410000	0.03808	0.936828
chr01	7365001	7415000	0.0428887	0.890042
chr01	7370001	7420000	0.0428887	0.890042
chr01	7375001	7425000	0.0416727	0.854601
chr01	7380001	7430000	0.035198	0.85838
chr01	7385001	7435000	0.0385232	0.875425
chr01	7390001	7440000	0.0257326	0.816102
chr01	7395001	7445000	0.0257326	0.816102
chr01	7400001	7450000	0.0265633	0.775626
chr01	7405001	7455000	0.0265633	0.775626
chr01	7410001	7460000	0.0265633	0.775626
chr01	7415001	7465000	0.0273138	0.829604
chr01	7420001	7470000	0.0273138	0.829604
chr01	7425001	7475000	0.0171817	0.891024
chr01	7430001	7480000	0.0319359	1.98458
chr01	7435001	7485000	0.0319359	1.98458
chr01	7440001	7490000	0.0319359	1.98458
chr01	7445001	7495000	0.0319359	1.98458
chr01	7450001	7500000	0.030579	8.0548
chr01	7455001	7505000	0.030579	8.0548
chr01	7460001	7510000	0.030579	8.0548
chr01	7465001	7515000	0.0281576	2.20392
chr01	7470001	7520000	0.0264097	1.82871
chr01	7475001	7525000	0.0264097	1.82871
chr01	7480001	7530000	0.0262843	1.75134
chr01	7485001	7535000	0.0265314	1.78735
chr01	7490001	7540000	0.0265314	1.78735
chr01	7495001	7545000	0.0262783	1.47301
chr01	7500001	7550000	0.0262783	1.47301
chr01	7505001	7555000	0.0262783	1.47301
chr01	7510001	7560000	0.0262783	1.47301
chr01	7515001	7565000	0.0264997	1.05838
chr01	7520001	7570000	0.0281175	0.862383
chr01	7525001	7575000	0.0281175	0.862383
chr01	7530001	7580000	0.0276851	0.88791
chr01	7535001	7585000	0.0272404	0.872822
chr01	7540001	7590000	0.0272404	0.872822
chr01	7545001	7595000	0.0273844	0.890159
chr01	7550001	7600000	0.0273844	0.890159
chr01	7555001	7605000	0.0273844	0.890159
chr01	7560001	7610000	0.0273844	0.890159
chr01	7565001	7615000	0.0274699	0.822468
chr01	7570001	7620000	0.0216033	1.00969
chr01	7575001	7625000	0.0216033	1.00969
chr01	7580001	7630000	0.0217606	0.758007
chr01	7620001	7670000	0.0262475	1.97596
chr01	7625001	7675000	0.0197954	1.36625
chr01	7630001	7680000	0.0197954	1.36625
chr01	7635001	7685000	0.0197954	1.36625
chr01	7640001	7690000	0.0197954	1.36625
chr01	7645001	7695000	0.0197954	1.36625
chr01	7650001	7700000	0.0197954	1.36625
chr01	7655001	7705000	0.0197954	1.36625
chr01	7660001	7710000	0.0197954	1.36625
chr01	7665001	7715000	0.0197954	1.36625
chr01	7670001	7720000	0.00689136	0.835679
chr01	7700001	7750000	0.038937	0.914128
chr01	7705001	7755000	0.038937	0.914128
chr01	7710001	7760000	0.038937	0.914128
chr01	7715001	7765000	0.0299974	0.96703
chr01	7720001	7770000	0.0241025	1.00013
chr01	7725001	7775000	0.0241025	1.00013
chr01	7730001	7780000	0.0235873	1.12114
chr01	7735001	7785000	0.022967	1.11284
chr01	7740001	7790000	0.022967	1.11284
chr01	7745001	7795000	0.022967	1.11284
chr01	7750001	7800000	0.0172981	1.14746
chr01	7755001	7805000	0.0165851	1.15301
chr01	7760001	7810000	0.0165851	1.15301
chr01	7765001	7815000	0.018774	1.48858
chr01	7770001	7820000	0.0207691	1.62642
chr01	7775001	7825000	0.0192602	1.59412
chr01	7780001	7830000	0.0191253	1.55518
chr01	7785001	7835000	0.0192092	1.62637
chr01	7790001	7840000	0.0192092	1.62637
chr01	7795001	7845000	0.0195416	1.57515
chr01	7800001	7850000	0.0196677	1.51038
chr01	7805001	7855000	0.0201775	1.51274
chr01	7810001	7860000	0.0201775	1.51274
chr01	7815001	7865000	0.017515	1.23293
chr01	7820001	7870000	0.0100788	1.00716
chr01	7825001	7875000	0.0153943	0.878272
chr01	7830001	7880000	0.0135497	0.635078
chr01	7835001	7885000	0.0135497	0.635078
chr01	7840001	7890000	0.0492177	1.19731
chr01	7845001	7895000	0.0516154	1.41962
chr01	7850001	7900000	0.0386708	1.63163
chr01	7855001	7905000	0.029172	1.55127
chr01	7860001	7910000	0.026382	1.36104
chr01	7865001	7915000	0.026382	1.36104
chr01	7870001	7920000	0.026382	1.36104
chr01	7875001	7925000	0.026382	1.36104
chr01	7880001	7930000	0.026382	1.36104
chr01	7885001	7935000	0.026382	1.36104
chr01	7890001	7940000	0.0311981	0.967359
chr01	7895001	7945000	0.0308443	0.985176
chr01	7900001	7950000	0.0307285	0.927718
chr01	7905001	7955000	0.0335322	0.84217
chr01	7910001	7960000	0.0413963	0.837859
chr01	7915001	7965000	0.0373946	0.816288
chr01	7920001	7970000	0.0371438	0.820501
chr01	7925001	7975000	0.0371438	0.820501
chr01	7930001	7980000	0.0365797	0.820533
chr01	7935001	7985000	0.0373029	0.832664
chr01	7940001	7990000	0.042922	0.969321
chr01	7945001	7995000	0.0425776	0.960606
chr01	7950001	8000000	0.0443454	0.958826
chr01	7955001	8005000	0.0468391	1.03584
chr01	7960001	8010000	0.0402059	1.20837
chr01	7965001	8015000	0.05007	1.54079
chr01	7970001	8020000	0.0481112	1.29898
chr01	7975001	8025000	0.0481112	1.29898
chr01	7980001	8030000	0.0497119	1.32741
chr01	7985001	8035000	0.0494354	1.33244
chr01	7990001	8040000	0.032561	0.874275
chr01	7995001	8045000	0.0357806	0.863554
chr01	8000001	8050000	0.0382202	0.912059
chr01	8005001	8055000	0.0367494	0.842189
chr01	8010001	8060000	0.0442933	0.710711
chr01	8015001	8065000	0.041959	0.779148
chr01	8020001	8070000	0.0428662	0.758659
chr01	8025001	8075000	0.0428662	0.758659
chr01	8030001	8080000	0.0428662	0.758659
chr01	8035001	8085000	0.0428662	0.758659
chr01	8040001	8090000	0.0428662	0.758659
chr01	8045001	8095000	0.0428662	0.758659
chr01	8050001	8100000	0.0428662	0.758659
chr01	8055001	8105000	0.04542	0.748068
chr01	8060001	8110000	0.0433452	0.834787
chr01	8065001	8115000	0.0639355	0.683913
chr01	8070001	8120000	0.0639355	0.683913
chr01	8075001	8125000	0.0639355	0.683913
chr01	8080001	8130000	0.0639355	0.683913
chr01	8085001	8135000	0.0639355	0.683913
chr01	8090001	8140000	0.0639355	0.683913
chr01	8095001	8145000	0.0639355	0.683913
chr01	8100001	8150000	0.0178039	1.26064
chr01	8105001	8155000	0.0112213	1.42698
chr01	8110001	8160000	0.0112213	1.42698
chr01	8115001	8165000	0.0112213	1.42698
chr01	8120001	8170000	0.0112213	1.42698
chr01	8125001	8175000	0.0112213	1.42698
chr01	8130001	8180000	0.0112213	1.42698
chr01	8135001	8185000	0.0112213	1.42698
chr01	8140001	8190000	0.0112213	1.42698
chr01	8145001	8195000	0.0112213	1.42698
chr01	8150001	8200000	0.011229	1.41377
chr01	8195001	8245000	0.0061421	1.20036
chr01	8200001	8250000	0.0115236	1.02173
chr01	8205001	8255000	0.0115236	1.02173
chr01	8210001	8260000	0.0115236	1.02173
chr01	8215001	8265000	0.0115236	1.02173
chr01	8220001	8270000	0.0115236	1.02173
chr01	8225001	8275000	0.0115236	1.02173
chr01	8230001	8280000	0.0115236	1.02173
chr01	8235001	8285000	0.0115236	1.02173
chr01	8240001	8290000	0.0115236	1.02173
chr01	8245001	8295000	0.0182504	0.895937
chr01	8280001	8330000	0.0377316	0.395251
chr01	8285001	8335000	0.00447566	1.00152
chr01	8290001	8340000	0.00447566	1.00152
chr01	8295001	8345000	0.00447566	1.00152
chr01	8300001	8350000	0.00447566	1.00152
chr01	8305001	8355000	0.00447566	1.00152
chr01	8310001	8360000	0.00447566	1.00152
chr01	8315001	8365000	0.00447566	1.00152
chr01	8320001	8370000	0.00447566	1.00152
chr01	8325001	8375000	0.00447566	1.00152
chr01	8330001	8380000	0.00191751	1.07554
chr01	8395001	8445000	0.0292116	0.514307
chr01	8400001	8450000	0.0292116	0.514307
chr01	8405001	8455000	0.0292116	0.514307
chr01	8410001	8460000	0.0196446	1.57821
chr01	8415001	8465000	0.0227341	2.03516
chr01	8420001	8470000	0.0227341	2.03516
chr01	8425001	8475000	0.0215101	2.03167
chr01	8430001	8480000	0.0215101	2.03167
chr01	8435001	8485000	0.0215101	2.03167
chr01	8440001	8490000	0.0215101	2.03167
chr01	8445001	8495000	0.0212139	2.24564
chr01	8450001	8500000	0.0212139	2.24564
chr01	8455001	8505000	0.0212139	2.24564
chr01	8460001	8510000	0.0227926	2.6718
chr01	8465001	8515000	0.0161247	2.0134
chr01	8470001	8520000	0.0161247	2.0134
chr01	8475001	8525000	-0.00122831	1.65549
chr01	8480001	8530000	0.0149012	2.32792
chr01	8485001	8535000	0.0149012	2.32792
chr01	8490001	8540000	0.0149012	2.32792
chr01	8495001	8545000	0.0149012	2.32792
chr01	8500001	8550000	0.0149012	2.32792
chr01	8505001	8555000	0.0149012	2.32792
chr01	8510001	8560000	0.0149012	2.32792
chr01	8515001	8565000	0.0149012	2.32792
chr01	8520001	8570000	0.0149012	2.32792
chr01	8525001	8575000	0.021353	2.83225
chr01	8530001	8580000	0.0191055	1.47264
chr01	8535001	8585000	0.0191055	1.47264
chr01	8540001	8590000	0.01998	1.54288
chr01	8545001	8595000	0.020311	1.11931
chr01	8550001	8600000	0.020311	1.11931
chr01	8555001	8605000	0.020311	1.11931
chr01	8560001	8610000	0.020311	1.11931
chr01	8565001	8615000	0.0194324	1.1311
chr01	8570001	8620000	0.0194324	1.1311
chr01	8575001	8625000	0.0194324	1.1311
chr01	8580001	8630000	0.0199079	0.835194
chr01	8585001	8635000	0.0199079	0.835194
chr01	8590001	8640000	0.0185016	0.774341
chr01	8595001	8645000	0.0124038	1.24539
chr01	8600001	8650000	0.0124038	1.24539
chr01	8605001	8655000	0.0124038	1.24539
chr01	8610001	8660000	0.0124038	1.24539
chr01	8620001	8670000	-0.00483724	0.927057
chr01	8625001	8675000	0.0349709	1.19788
chr01	8630001	8680000	0.0371468	1.06323
chr01	8635001	8685000	0.0371468	1.06323
chr01	8640001	8690000	0.0369215	1.05392
chr01	8645001	8695000	0.0369215	1.05392
chr01	8650001	8700000	0.0369215	1.05392
chr01	8655001	8705000	0.0369215	1.05392
chr01	8660001	8710000	0.0369215	1.05392
chr01	8665001	8715000	0.0369215	1.05392
chr01	8670001	8720000	0.0383042	1.05818
chr01	8675001	8725000	0.0422161	0.78501
chr01	8680001	8730000	0.0121547	0.960123
chr01	8685001	8735000	0.0121547	0.960123
chr01	8690001	8740000	0.00289511	1.16218
chr01	8695001	8745000	0.00289511	1.16218
chr01	8700001	8750000	0.00639079	1.14521
chr01	8705001	8755000	0.00639079	1.14521
chr01	8710001	8760000	0.00639079	1.14521
chr01	8715001	8765000	0.00639079	1.14521
chr01	8720001	8770000	0.00639079	1.14521
chr01	8725001	8775000	0.00465619	1.04848
chr01	8730001	8780000	0.00602592	0.967494
chr01	8735001	8785000	0.00602592	0.967494
chr01	8740001	8790000	0.0047058	0.887933
chr01	8745001	8795000	0.0047058	0.887933
chr01	8750001	8800000	0.00256428	0.866148
chr01	8755001	8805000	0.00256428	0.866148
chr01	8760001	8810000	0.0453695	0.990663
chr01	8765001	8815000	0.0453695	0.990663
chr01	8770001	8820000	0.0453695	0.990663
chr01	8775001	8825000	0.0620698	1.00618
chr01	8780001	8830000	0.0620698	1.00618
chr01	8785001	8835000	0.0518312	0.917665
chr01	8790001	8840000	0.0652236	0.948831
chr01	8795001	8845000	0.0652236	0.948831
chr01	8800001	8850000	0.0625338	0.934827
chr01	8805001	8855000	0.0625338	0.934827
chr01	8810001	8860000	0.0306705	0.771632
chr01	8815001	8865000	0.0306705	0.771632
chr01	8820001	8870000	0.0306705	0.771632
chr01	8825001	8875000	0.02231	0.961444
chr01	8830001	8880000	0.02231	0.961444
chr01	8835001	8885000	0.00382382	1.39211
chr01	8840001	8890000	0.00382382	1.39211
chr01	8845001	8895000	0.0135187	1.14138
chr01	8850001	8900000	0.0146477	1.20615
chr01	8855001	8905000	0.0243895	0.923703
chr01	8860001	8910000	0.0224932	1.13498
chr01	8865001	8915000	0.0279942	1.11055
chr01	8870001	8920000	0.0279942	1.11055
chr01	8875001	8925000	0.0296642	1.09087
chr01	8880001	8930000	0.0296642	1.09087
chr01	8885001	8935000	0.0296642	1.09087
chr01	8890001	8940000	0.0296642	1.09087
chr01	8895001	8945000	0.0297521	1.10855
chr01	8900001	8950000	0.0297521	1.10855
chr01	8905001	8955000	0.0287923	1.17924
chr01	8910001	8960000	0.0299011	1.11667
chr01	8915001	8965000	0.0520995	0.949422
chr01	8920001	8970000	0.0520995	0.949422
chr01	8925001	8975000	0.0552801	0.85264
chr01	8930001	8980000	0.0552801	0.85264
chr01	8935001	8985000	0.0552801	0.85264
chr01	8940001	8990000	0.0552801	0.85264
chr01	8945001	8995000	0.0552801	0.85264
chr01	8950001	9000000	0.0552801	0.85264
chr01	8955001	9005000	0.0552801	0.85264
chr01	8960001	9010000	0.0372263	0.734486
chr01	8965001	9015000	0.0380861	0.815162
chr01	8970001	9020000	0.0380861	0.815162
chr01	8975001	9025000	0.0380861	0.815162
chr01	8980001	9030000	0.0380861	0.815162
chr01	8985001	9035000	0.0380861	0.815162
chr01	8990001	9040000	0.0380861	0.815162
chr01	8995001	9045000	0.0380861	0.815162
chr01	9000001	9050000	0.0380861	0.815162
chr01	9005001	9055000	0.0345139	0.957995
chr01	9010001	9060000	0.0600828	3.06333
chr01	9015001	9065000	0.0237971	4.34895
chr01	9020001	9070000	0.0237971	4.34895
chr01	9025001	9075000	0.0237971	4.34895
chr01	9030001	9080000	0.0237971	4.34895
chr01	9035001	9085000	0.0237971	4.34895
chr01	9040001	9090000	0.0237971	4.34895
chr01	9045001	9095000	0.0237971	4.34895
chr01	9050001	9100000	0.0237971	4.34895
chr01	9055001	9105000	0.0219423	1.12072
chr01	9060001	9110000	0.0219423	1.12072
chr01	9065001	9115000	0.0199216	1.18945
chr01	9070001	9120000	0.0199216	1.18945
chr01	9075001	9125000	0.0199216	1.18945
chr01	9080001	9130000	0.0199216	1.18945
chr01	9085001	9135000	0.0199216	1.18945
chr01	9090001	9140000	0.0199216	1.18945
chr01	9095001	9145000	0.0199216	1.18945
chr01	9100001	9150000	0.0199216	1.18945
chr01	9105001	9155000	0.0150717	1.47705
chr01	9110001	9160000	0.0150717	1.47705
chr01	9165001	9215000	0.0382519	1.05385
chr01	9170001	9220000	0.0382519	1.05385
chr01	9175001	9225000	0.0376826	1.2093
chr01	9180001	9230000	0.0357281	1.20672
chr01	9185001	9235000	0.0295233	0.954772
chr01	9190001	9240000	0.0295233	0.954772
chr01	9195001	9245000	0.0295233	0.954772
chr01	9200001	9250000	0.0295233	0.954772
chr01	9205001	9255000	0.0286138	0.978602
chr01	9210001	9260000	0.0219576	1.05119
chr01	9215001	9265000	0.0192681	1.06007
chr01	9220001	9270000	0.0192681	1.06007
chr01	9225001	9275000	0.0187978	1.03037
chr01	9230001	9280000	0.0186637	1.02745
chr01	9235001	9285000	0.0126352	1.24215
chr01	9240001	9290000	0.0122585	1.23581
chr01	9245001	9295000	0.0122585	1.23581
chr01	9250001	9300000	0.0122585	1.23581
chr01	9255001	9305000	0.0124226	1.20976
chr01	9260001	9310000	0.0100613	1.19588
chr01	9265001	9315000	0.0100613	1.19588
chr01	9270001	9320000	0.0171695	1.64463
chr01	9275001	9325000	0.0171695	1.64463
chr01	9280001	9330000	0.0171695	1.64463
chr01	9285001	9335000	0.0171695	1.64463
chr01	9290001	9340000	0.0313858	3.16725
chr01	9295001	9345000	0.0313858	3.16725
chr01	9300001	9350000	0.0313858	3.16725
chr01	9305001	9355000	0.0313858	3.16725
chr01	9310001	9360000	0.0313858	3.16725
chr01	9315001	9365000	0.0313858	3.16725
chr01	9335001	9385000	0.00961095	1.69771
chr01	9340001	9390000	0.00999845	1.52246
chr01	9345001	9395000	0.0152381	1.44818
chr01	9350001	9400000	0.0152381	1.44818
chr01	9355001	9405000	0.0152381	1.44818
chr01	9360001	9410000	0.0152381	1.44818
chr01	9365001	9415000	0.0164923	1.30179
chr01	9370001	9420000	0.0164923	1.30179
chr01	9375001	9425000	0.0164923	1.30179
chr01	9380001	9430000	0.0164923	1.30179
chr01	9385001	9435000	0.0273059	0.995203
chr01	9390001	9440000	0.0294801	1.03656
chr01	9395001	9445000	0.0220004	1.02659
chr01	9400001	9450000	0.0220004	1.02659
chr01	9405001	9455000	0.0220004	1.02659
chr01	9410001	9460000	0.0220004	1.02659
chr01	9415001	9465000	0.0157845	2.08654
chr01	9420001	9470000	0.0157845	2.08654
chr01	9425001	9475000	0.0157845	2.08654
chr01	9430001	9480000	0.0157845	2.08654
chr01	9435001	9485000	0.0157845	2.08654
chr01	9440001	9490000	0.0157845	2.08654
chr01	9470001	9520000	0.0590761	2.7463
chr01	9475001	9525000	0.0590761	2.7463
chr01	9480001	9530000	0.0590761	2.7463
chr01	9485001	9535000	0.0590761	2.7463
chr01	9490001	9540000	0.0345219	1.71356
chr01	9495001	9545000	0.0345219	1.71356
chr01	9500001	9550000	0.0331057	1.8271
chr01	9505001	9555000	0.0331057	1.8271
chr01	9510001	9560000	0.0331057	1.8271
chr01	9515001	9565000	0.0331057	1.8271
chr01	9520001	9570000	0.0492275	0.972804
chr01	9525001	9575000	0.0492275	0.972804
chr01	9530001	9580000	0.0492275	0.972804
chr01	9535001	9585000	0.051385	0.979947
chr01	9540001	9590000	0.0728627	0.894043
chr01	9545001	9595000	0.0728627	0.894043
chr01	9550001	9600000	0.0845722	0.790694
chr01	9555001	9605000	0.0845722	0.790694
chr01	9560001	9610000	0.0845722	0.790694
chr01	9565001	9615000	0.0845722	0.790694
chr01	9570001	9620000	0.0567787	1.00571
chr01	9575001	9625000	0.0567787	1.00571
chr01	9580001	9630000	0.0567787	1.00571
chr01	9645001	9695000	0.00568412	0.929642
chr01	9650001	9700000	0.00568412	0.929642
chr01	9655001	9705000	0.00568412	0.929642
chr01	9660001	9710000	0.00568412	0.929642
chr01	9665001	9715000	0.00568412	0.929642
chr01	9670001	9720000	0.00568412	0.929642
chr01	9675001	9725000	0.00568412	0.929642
chr01	9680001	9730000	0.00568412	0.929642
chr01	9685001	9735000	0.00568412	0.929642
chr01	9690001	9740000	0.00568412	0.929642
chr01	9710001	9760000	0.028688	0.6208
chr01	9715001	9765000	0.0174537	0.772542
chr01	9720001	9770000	0.0327728	0.865499
chr01	9725001	9775000	0.0313175	0.869833
chr01	9730001	9780000	0.0313175	0.869833
chr01	9735001	9785000	0.0313175	0.869833
chr01	9740001	9790000	0.0313175	0.869833
chr01	9745001	9795000	0.0313175	0.869833
chr01	9750001	9800000	0.0313175	0.869833
chr01	9755001	9805000	0.0284933	0.994413
chr01	9760001	9810000	0.028488	1.01597
chr01	9765001	9815000	0.0294395	1.01462
chr01	9770001	9820000	0.0179889	1.46677
chr01	9775001	9825000	0.0205855	1.58822
chr01	9780001	9830000	0.0193106	1.27616
chr01	9785001	9835000	0.0147036	1.13408
chr01	9790001	9840000	0.0126384	1.13254
chr01	9795001	9845000	0.0126384	1.13254
chr01	9800001	9850000	0.0115226	1.13389
chr01	9805001	9855000	0.0106953	1.09732
chr01	9810001	9860000	0.0106953	1.09732
chr01	9815001	9865000	0.0106953	1.09732
chr01	9820001	9870000	0.0106953	1.09732
chr01	9825001	9875000	0.0106432	1.08502
chr01	9830001	9880000	0.00778539	1.06889
chr01	9835001	9885000	0.00518328	1.15991
chr01	9840001	9890000	0.00960293	1.20221
chr01	9845001	9895000	0.0101922	1.33874
chr01	9850001	9900000	0.0170588	1.42794
chr01	9855001	9905000	0.0106931	1.36346
chr01	9860001	9910000	0.0106931	1.36346
chr01	9865001	9915000	0.0106931	1.36346
chr01	9870001	9920000	0.0106931	1.36346
chr01	9875001	9925000	0.0113709	1.63116
chr01	9880001	9930000	0.0113709	1.63116
chr01	9885001	9935000	0.0113709	1.63116
chr01	9890001	9940000	0.0113709	1.63116
chr01	9895001	9945000	-0.00422421	0.709775
chr01	9900001	9950000	-0.00422421	0.709775
chr01	9905001	9955000	-0.00422421	0.709775
chr01	9910001	9960000	-0.00422421	0.709775
chr01	9915001	9965000	-0.00422421	0.709775
chr01	9920001	9970000	-0.00422421	0.709775
chr01	9925001	9975000	-0.00422421	0.709775
chr01	9930001	9980000	-0.00422421	0.709775
chr01	9935001	9985000	-0.00422421	0.709775
chr01	9940001	9990000	0.020346	1.06869
chr01	9945001	9995000	0.0219662	0.952898
chr01	9950001	10000000	0.018244	0.953608
chr01	9955001	10005000	0.018244	0.953608
chr01	9960001	10010000	0.018244	0.953608
chr01	9965001	10015000	0.018244	0.953608
chr01	9970001	10020000	0.018244	0.953608
chr01	9975001	10025000	0.018244	0.953608
chr01	9980001	10030000	0.018244	0.953608
chr01	9985001	10035000	0.0179281	0.945757
chr01	9990001	10040000	0.0159434	0.890724
chr01	9995001	10045000	0.00445095	0.913451
chr01	10000001	10050000	0.00733073	0.849476
chr01	10005001	10055000	0.00733073	0.849476
chr01	10010001	10060000	0.00733073	0.849476
chr01	10015001	10065000	0.0365737	0.836446
chr01	10020001	10070000	0.0321578	0.865543
chr01	10025001	10075000	0.0310648	0.987889
chr01	10030001	10080000	0.0310648	0.987889
chr01	10035001	10085000	0.0340227	1.0391
chr01	10040001	10090000	0.0282271	1.32862
chr01	10045001	10095000	0.0296083	1.49676
chr01	10050001	10100000	0.0296083	1.49676
chr01	10055001	10105000	0.0283539	1.44542
chr01	10060001	10110000	0.0283539	1.44542
chr01	10065001	10115000	0.0224221	1.37212
chr01	10070001	10120000	0.0236348	1.39097
chr01	10075001	10125000	0.0193129	1.22559
chr01	10080001	10130000	0.0193129	1.22559
chr01	10085001	10135000	0.0193129	1.22559
chr01	10090001	10140000	0.0182571	0.64001
chr01	10095001	10145000	0.02515	0.555042
chr01	10100001	10150000	0.0293594	1.54151
chr01	10105001	10155000	0.0311031	1.61321
chr01	10110001	10160000	0.0311031	1.61321
chr01	10115001	10165000	0.0267777	2.12777
chr01	10120001	10170000	0.0267777	2.12777
chr01	10125001	10175000	0.0306748	2.56118
chr01	10130001	10180000	0.0306748	2.56118
chr01	10135001	10185000	0.0306748	2.56118
chr01	10140001	10190000	0.0306748	2.56118
chr01	10145001	10195000	0.0306748	2.56118
chr01	10155001	10205000	0.0511582	0.865067
chr01	10160001	10210000	0.0510612	0.927138
chr01	10165001	10215000	0.050124	0.899606
chr01	10170001	10220000	0.0497513	0.966528
chr01	10175001	10225000	0.0497513	0.966528
chr01	10180001	10230000	0.0497513	0.966528
chr01	10185001	10235000	0.0475091	0.962943
chr01	10190001	10240000	0.0475091	0.962943
chr01	10195001	10245000	0.0475091	0.962943
chr01	10200001	10250000	0.0464622	0.916889
chr01	10205001	10255000	0.0325389	1.13746
chr01	10210001	10260000	0.0291751	1.06038
chr01	10215001	10265000	0.0290906	1.14129
chr01	10220001	10270000	0.0246087	1.00401
chr01	10225001	10275000	0.0246087	1.00401
chr01	10230001	10280000	0.0246087	1.00401
chr01	10235001	10285000	0.0276228	1.01957
chr01	10240001	10290000	0.0276228	1.01957
chr01	10245001	10295000	0.0260297	0.896179
chr01	10250001	10300000	0.0247892	1.02758
chr01	10255001	10305000	0.0245175	0.66125
chr01	10260001	10310000	0.0245175	0.66125
chr01	10265001	10315000	0.0155065	0.862927
chr01	10270001	10320000	0.0183008	0.904834
chr01	10275001	10325000	0.0183008	0.904834
chr01	10280001	10330000	0.0183008	0.904834
chr01	10285001	10335000	0.0183008	0.904834
chr01	10290001	10340000	0.0179588	0.904987
chr01	10295001	10345000	0.017461	0.923964
chr01	10300001	10350000	0.018097	0.964996
chr01	10305001	10355000	0.0294551	1.05978
chr01	10310001	10360000	0.0307561	1.10024
chr01	10315001	10365000	0.0343003	1.1364
chr01	10320001	10370000	0.037378	1.16944
chr01	10325001	10375000	0.0374273	1.02667
chr01	10330001	10380000	0.0337367	1.03996
chr01	10335001	10385000	0.0323436	1.08207
chr01	10340001	10390000	0.0347894	1.05418
chr01	10345001	10395000	0.0343447	1.05144
chr01	10350001	10400000	0.0325266	1.05535
chr01	10355001	10405000	0.0297725	1.04549
chr01	10360001	10410000	0.0272589	1.02716
chr01	10365001	10415000	0.0274614	1.02053
chr01	10370001	10420000	0.0274614	1.02053
chr01	10375001	10425000	0.0259616	1.05312
chr01	10380001	10430000	0.0263849	1.04881
chr01	10385001	10435000	0.0262373	1.01603
chr01	10390001	10440000	0.0219485	1.03487
chr01	10395001	10445000	0.0216232	1.03616
chr01	10400001	10450000	0.0203942	1.01983
chr01	10405001	10455000	0.0186547	1.00654
chr01	10410001	10460000	0.0240689	0.981711
chr01	10415001	10465000	-0.00143565	1.16545
chr01	10420001	10470000	-0.00143565	1.16545
chr01	10425001	10475000	0.00386982	1.12396
chr01	10430001	10480000	0.00386982	1.12396
chr01	10435001	10485000	0.00386982	1.12396
chr01	10440001	10490000	0.00386982	1.12396
chr01	10445001	10495000	0.00386982	1.12396
chr01	10450001	10500000	0.00558303	0.981541
chr01	10455001	10505000	0.00558303	0.981541
chr01	10460001	10510000	0.0144808	1.02823
chr01	10465001	10515000	0.0144808	1.02823
chr01	10470001	10520000	0.0144808	1.02823
chr01	10510001	10560000	0.0359644	0.673785
chr01	10515001	10565000	0.0359644	0.673785
chr01	10520001	10570000	0.0359644	0.673785
chr01	10525001	10575000	0.0359644	0.673785
chr01	10530001	10580000	0.0359644	0.673785
chr01	10535001	10585000	0.0359644	0.673785
chr01	10540001	10590000	0.0359644	0.673785
chr01	10545001	10595000	0.0359644	0.673785
chr01	10550001	10600000	0.0355949	0.794276
chr01	10555001	10605000	0.0355949	0.794276
chr01	10560001	10610000	0.034043	1.90648
chr01	10565001	10615000	0.034043	1.90648
chr01	10570001	10620000	0.034043	1.90648
chr01	10575001	10625000	0.034043	1.90648
chr01	10580001	10630000	0.034043	1.90648
chr01	10585001	10635000	0.034043	1.90648
chr01	10590001	10640000	0.034043	1.90648
chr01	10595001	10645000	0.034043	1.90648
chr01	10615001	10665000	0.0212014	0.971199
[truncated: 127,773 more rows]
