# Supplementary material for: Genome and GWAS analysis identified genes significantly related to phenotypic state of Rhododendron bark
Source: Hortic Res. 2024 Jan 10;11(3):uhae008. doi: 10.1093/hr/uhae008 (PMC10939351; doi:10.1093/hr/uhae008)
Supplement: Web_Material_uhae008 [file web_material_uhae008.zip › Supplementary Data6.txt]

R. delavayi selected region
chromosome	start	end
chr01	395001	445000
chr01	400001	450000
chr01	405001	455000
chr01	410001	460000
chr01	16415001	16465000
chr01	16425001	16475000
chr01	21290001	21340000
chr01	21295001	21345000
chr01	21320001	21370000
chr01	21325001	21375000
chr01	21330001	21380000
chr01	21335001	21385000
chr01	21340001	21390000
chr01	21345001	21395000
chr01	21350001	21400000
chr01	21355001	21405000
chr01	21360001	21410000
chr01	21365001	21415000
chr01	21530001	21580000
chr01	21535001	21585000
chr01	21540001	21590000
chr01	21545001	21595000
chr01	21550001	21600000
chr01	21555001	21605000
chr01	21560001	21610000
chr01	21565001	21615000
chr01	21570001	21620000
chr01	21575001	21625000
chr01	21580001	21630000
chr01	22740001	22790000
chr01	22745001	22795000
chr01	23170001	23220000
chr01	23175001	23225000
chr01	23180001	23230000
chr01	23185001	23235000
chr01	23940001	23990000
chr01	23945001	23995000
chr01	23950001	24000000
chr01	23955001	24005000
chr01	23960001	24010000
chr01	23965001	24015000
chr01	23970001	24020000
chr01	23975001	24025000
chr01	23980001	24030000
chr01	23985001	24035000
chr01	23990001	24040000
chr01	23995001	24045000
chr01	24000001	24050000
chr01	24005001	24055000
chr01	24795001	24845000
chr01	27080001	27130000
chr01	29565001	29615000
chr01	29570001	29620000
chr01	29900001	29950000
chr01	29915001	29965000
chr01	29920001	29970000
chr01	29925001	29975000
chr01	31510001	31560000
chr01	31515001	31565000
chr01	31520001	31570000
chr01	31525001	31575000
chr01	31530001	31580000
chr01	31535001	31585000
chr01	31540001	31590000
chr01	31545001	31595000
chr01	31550001	31600000
chr01	31555001	31605000
chr01	32665001	32715000
chr01	32670001	32720000
chr01	32675001	32725000
chr01	32680001	32730000
chr01	32685001	32735000
chr01	32690001	32740000
chr01	32695001	32745000
chr01	33800001	33850000
chr01	34550001	34600000
chr01	34555001	34605000
chr01	34560001	34610000
chr01	34565001	34615000
chr01	34570001	34620000
chr01	34575001	34625000
chr01	34715001	34765000
chr01	34720001	34770000
chr01	34725001	34775000
chr01	34730001	34780000
chr01	35995001	36045000
chr01	36535001	36585000
chr01	36540001	36590000
chr01	36545001	36595000
chr01	36550001	36600000
chr01	37405001	37455000
chr01	37410001	37460000
chr01	37865001	37915000
chr01	37870001	37920000
chr01	37875001	37925000
chr01	37880001	37930000
chr01	37885001	37935000
chr01	37890001	37940000
chr01	37895001	37945000
chr01	40375001	40425000
chr01	40380001	40430000
chr01	42030001	42080000
chr01	42035001	42085000
chr01	42040001	42090000
chr01	42430001	42480000
chr01	42435001	42485000
chr01	42450001	42500000
chr01	42455001	42505000
chr01	42460001	42510000
chr01	42465001	42515000
chr01	42470001	42520000
chr01	42475001	42525000
chr01	42480001	42530000
chr01	42485001	42535000
chr01	42490001	42540000
chr01	42495001	42545000
chr01	42500001	42550000
chr01	42505001	42555000
chr01	42510001	42560000
chr01	42515001	42565000
chr01	42520001	42570000
chr01	42525001	42575000
chr01	42530001	42580000
chr01	42535001	42585000
chr01	42540001	42590000
chr01	42545001	42595000
chr01	42550001	42600000
chr01	42555001	42605000
chr01	42560001	42610000
chr01	46755001	46805000
chr01	46760001	46810000
chr01	46765001	46815000
chr01	46770001	46820000
chr01	46775001	46825000
chr01	46780001	46830000
chr01	46785001	46835000
chr01	46790001	46840000
chr01	46795001	46845000
chr01	46800001	46850000
chr01	46805001	46855000
chr01	46825001	46875000
chr01	50520001	50570000
chr01	50525001	50575000
chr01	50530001	50580000
chr01	50535001	50585000
chr01	50540001	50590000
chr01	50545001	50595000
chr01	50550001	50600000
chr01	50555001	50605000
chr02	23760001	23810000
chr02	23765001	23815000
chr02	26080001	26130000
chr02	26085001	26135000
chr02	26090001	26140000
chr02	26095001	26145000
chr02	27090001	27140000
chr02	27095001	27145000
chr02	27100001	27150000
chr02	27105001	27155000
chr02	27110001	27160000
chr02	27115001	27165000
chr02	27120001	27170000
chr02	27125001	27175000
chr02	27130001	27180000
chr02	27135001	27185000
chr02	27305001	27355000
chr02	27310001	27360000
chr02	27315001	27365000
chr02	27320001	27370000
chr02	27325001	27375000
chr02	27330001	27380000
chr02	27335001	27385000
chr02	27340001	27390000
chr02	27345001	27395000
chr02	27350001	27400000
chr02	27505001	27555000
chr02	28875001	28925000
chr02	28880001	28930000
chr02	28995001	29045000
chr02	29000001	29050000
chr02	29005001	29055000
chr02	29010001	29060000
chr02	29015001	29065000
chr02	29020001	29070000
chr02	29025001	29075000
chr02	29030001	29080000
chr02	29035001	29085000
chr02	29040001	29090000
chr02	30040001	30090000
chr02	30055001	30105000
chr02	30390001	30440000
chr02	30395001	30445000
chr02	30940001	30990000
chr02	30945001	30995000
chr02	30950001	31000000
chr02	30955001	31005000
chr02	30960001	31010000
chr02	30965001	31015000
chr02	30980001	31030000
chr02	30985001	31035000
chr02	31090001	31140000
chr02	31175001	31225000
chr02	31180001	31230000
chr02	31185001	31235000
chr02	31190001	31240000
chr02	31195001	31245000
chr02	31200001	31250000
chr02	31205001	31255000
chr02	31210001	31260000
chr02	31215001	31265000
chr02	31220001	31270000
chr02	31225001	31275000
chr02	31230001	31280000
chr02	31235001	31285000
chr02	31240001	31290000
chr02	31245001	31295000
chr02	31250001	31300000
chr02	31325001	31375000
chr02	31330001	31380000
chr02	31390001	31440000
chr02	31395001	31445000
chr02	31400001	31450000
chr02	31405001	31455000
chr02	31410001	31460000
chr02	31415001	31465000
chr02	31445001	31495000
chr02	31725001	31775000
chr02	31730001	31780000
chr02	31735001	31785000
chr02	31740001	31790000
chr02	31745001	31795000
chr02	31755001	31805000
chr02	32235001	32285000
chr02	32240001	32290000
chr02	32245001	32295000
chr02	32250001	32300000
chr02	32390001	32440000
chr02	32395001	32445000
chr02	32400001	32450000
chr02	32405001	32455000
chr02	32410001	32460000
chr02	32415001	32465000
chr02	32420001	32470000
chr02	32435001	32485000
chr02	32440001	32490000
chr02	32445001	32495000
chr02	32450001	32500000
chr02	32455001	32505000
chr02	32460001	32510000
chr02	32465001	32515000
chr02	32470001	32520000
chr02	32475001	32525000
chr02	32480001	32530000
chr02	32485001	32535000
chr02	32490001	32540000
chr02	32535001	32585000
chr02	32565001	32615000
chr02	32570001	32620000
chr02	32575001	32625000
chr02	32580001	32630000
chr02	32585001	32635000
chr02	32590001	32640000
chr02	32595001	32645000
chr02	32600001	32650000
chr02	32605001	32655000
chr02	32610001	32660000
chr02	32615001	32665000
chr02	32620001	32670000
chr02	32675001	32725000
chr02	32695001	32745000
chr02	34245001	34295000
chr02	34250001	34300000
chr02	34255001	34305000
chr02	34260001	34310000
chr02	34265001	34315000
chr02	35730001	35780000
chr02	35735001	35785000
chr02	35740001	35790000
chr02	35765001	35815000
chr02	35785001	35835000
chr02	35790001	35840000
chr02	35795001	35845000
chr02	35800001	35850000
chr02	35805001	35855000
chr02	35810001	35860000
chr02	35815001	35865000
chr02	35820001	35870000
chr02	35825001	35875000
chr02	35830001	35880000
chr02	35835001	35885000
chr02	35840001	35890000
chr02	35845001	35895000
chr02	35850001	35900000
chr02	35855001	35905000
chr02	35860001	35910000
chr02	35865001	35915000
chr02	35870001	35920000
chr02	35875001	35925000
chr02	35880001	35930000
chr02	35885001	35935000
chr02	35890001	35940000
chr02	35895001	35945000
chr02	35900001	35950000
chr02	35905001	35955000
chr02	35910001	35960000
chr02	35915001	35965000
chr02	35920001	35970000
chr02	35925001	35975000
chr02	35930001	35980000
chr02	35935001	35985000
chr02	35940001	35990000
chr02	35945001	35995000
chr02	37105001	37155000
chr02	37110001	37160000
chr02	37115001	37165000
chr02	37120001	37170000
chr02	37125001	37175000
chr02	37130001	37180000
chr02	37135001	37185000
chr02	37140001	37190000
chr02	37145001	37195000
chr02	37150001	37200000
chr02	37155001	37205000
chr02	37160001	37210000
chr02	37165001	37215000
chr02	37170001	37220000
chr02	37295001	37345000
chr02	37340001	37390000
chr02	37345001	37395000
chr02	37350001	37400000
chr02	37355001	37405000
chr02	37360001	37410000
chr02	37365001	37415000
chr02	37370001	37420000
chr02	37375001	37425000
chr02	37465001	37515000
chr02	37470001	37520000
chr02	37475001	37525000
chr02	37480001	37530000
chr02	37485001	37535000
chr02	37490001	37540000
chr02	37495001	37545000
chr02	37500001	37550000
chr02	37505001	37555000
chr02	37510001	37560000
chr02	38500001	38550000
chr02	38515001	38565000
chr02	38520001	38570000
chr02	38525001	38575000
chr02	38530001	38580000
chr02	38535001	38585000
chr02	38540001	38590000
chr02	38545001	38595000
chr02	38550001	38600000
chr02	38555001	38605000
chr02	38560001	38610000
chr02	38640001	38690000
chr02	38645001	38695000
chr02	38650001	38700000
chr02	38655001	38705000
chr02	38660001	38710000
chr02	38665001	38715000
chr02	38780001	38830000
chr02	38845001	38895000
chr02	38850001	38900000
chr02	38855001	38905000
chr02	39280001	39330000
chr02	39285001	39335000
chr02	39290001	39340000
chr02	39295001	39345000
chr02	39300001	39350000
chr02	39305001	39355000
chr02	39310001	39360000
chr02	42480001	42530000
chr02	42485001	42535000
chr02	44220001	44270000
chr02	44225001	44275000
chr02	44230001	44280000
chr02	44235001	44285000
chr02	44240001	44290000
chr02	44245001	44295000
chr03	10620001	10670000
chr03	10625001	10675000
chr03	10630001	10680000
chr03	20955001	21005000
chr03	20965001	21015000
chr03	20970001	21020000
chr03	20975001	21025000
chr03	20980001	21030000
chr03	20985001	21035000
chr03	20990001	21040000
chr03	20995001	21045000
chr03	21000001	21050000
chr03	22775001	22825000
chr03	22780001	22830000
chr03	23070001	23120000
chr03	23075001	23125000
chr03	23080001	23130000
chr03	23085001	23135000
chr03	23090001	23140000
chr03	23095001	23145000
chr03	23100001	23150000
chr03	23105001	23155000
chr03	23110001	23160000
chr03	23120001	23170000
chr03	23125001	23175000
chr03	23130001	23180000
chr03	23135001	23185000
chr03	23140001	23190000
chr03	23145001	23195000
chr03	23150001	23200000
chr03	23155001	23205000
chr03	23160001	23210000
chr03	23205001	23255000
chr03	23210001	23260000
chr03	23215001	23265000
chr03	23220001	23270000
chr03	23225001	23275000
chr03	23230001	23280000
chr03	24690001	24740000
chr03	24695001	24745000
chr03	24700001	24750000
chr03	24705001	24755000
chr03	24710001	24760000
chr03	24715001	24765000
chr03	25500001	25550000
chr03	25505001	25555000
chr03	25510001	25560000
chr03	25515001	25565000
chr03	25520001	25570000
chr03	25525001	25575000
chr03	25670001	25720000
chr03	25675001	25725000
chr03	25680001	25730000
chr03	25685001	25735000
chr03	25690001	25740000
chr03	25695001	25745000
chr03	25785001	25835000
chr03	25790001	25840000
chr03	25795001	25845000
chr03	25800001	25850000
chr03	25805001	25855000
chr03	25810001	25860000
chr03	25815001	25865000
chr03	25820001	25870000
chr03	25825001	25875000
chr03	25915001	25965000
chr03	25920001	25970000
chr03	25925001	25975000
chr03	25930001	25980000
chr03	25935001	25985000
chr03	25940001	25990000
chr03	25945001	25995000
chr03	25950001	26000000
chr03	25955001	26005000
chr03	25960001	26010000
chr03	25965001	26015000
chr03	25970001	26020000
chr03	25975001	26025000
chr03	25980001	26030000
chr03	25985001	26035000
chr03	26260001	26310000
chr03	26265001	26315000
chr03	26270001	26320000
chr03	26275001	26325000
chr03	26280001	26330000
chr03	26285001	26335000
chr03	26290001	26340000
chr03	26295001	26345000
chr03	26300001	26350000
chr03	26330001	26380000
chr03	26335001	26385000
chr03	26340001	26390000
chr03	26345001	26395000
chr03	26350001	26400000
chr03	26355001	26405000
chr03	26360001	26410000
chr03	26365001	26415000
chr03	26370001	26420000
chr03	26375001	26425000
chr03	26380001	26430000
chr03	26395001	26445000
chr03	26400001	26450000
chr03	26405001	26455000
chr03	26410001	26460000
chr03	26415001	26465000
chr03	26420001	26470000
chr03	26425001	26475000
chr03	26430001	26480000
chr03	26435001	26485000
chr03	26440001	26490000
chr03	26445001	26495000
chr03	26450001	26500000
chr03	26455001	26505000
chr03	26460001	26510000
chr03	26465001	26515000
chr03	26470001	26520000
chr03	26475001	26525000
chr03	26480001	26530000
chr03	26485001	26535000
chr03	26490001	26540000
chr03	26530001	26580000
chr03	26535001	26585000
chr03	26540001	26590000
chr03	26545001	26595000
chr03	26550001	26600000
chr03	26555001	26605000
chr03	26560001	26610000
chr03	26565001	26615000
chr03	26570001	26620000
chr03	26575001	26625000
chr03	26580001	26630000
chr03	26585001	26635000
chr03	26590001	26640000
chr03	26595001	26645000
chr03	26600001	26650000
chr03	26605001	26655000
chr03	26610001	26660000
chr03	26615001	26665000
chr03	26790001	26840000
chr03	26795001	26845000
chr03	26800001	26850000
chr03	26805001	26855000
chr03	26810001	26860000
chr03	26890001	26940000
chr03	26895001	26945000
chr03	26900001	26950000
chr03	26905001	26955000
chr03	27015001	27065000
chr03	27020001	27070000
chr03	27025001	27075000
chr03	27030001	27080000
chr03	27035001	27085000
chr03	27040001	27090000
chr03	27045001	27095000
chr03	27050001	27100000
chr03	27055001	27105000
chr03	27060001	27110000
chr03	27065001	27115000
chr03	27125001	27175000
chr03	27130001	27180000
chr03	27135001	27185000
chr03	27140001	27190000
chr03	27145001	27195000
chr03	27150001	27200000
chr03	27155001	27205000
chr03	27170001	27220000
chr03	27180001	27230000
chr03	27185001	27235000
chr03	27190001	27240000
chr03	27195001	27245000
chr03	27200001	27250000
chr03	27205001	27255000
chr03	27210001	27260000
chr03	27215001	27265000
chr03	27220001	27270000
chr03	27225001	27275000
chr03	27230001	27280000
chr03	27235001	27285000
chr03	27240001	27290000
chr03	27395001	27445000
chr03	27400001	27450000
chr03	27405001	27455000
chr03	27410001	27460000
chr03	27415001	27465000
chr03	27420001	27470000
chr03	27425001	27475000
chr03	27430001	27480000
chr03	27435001	27485000
chr03	27440001	27490000
chr03	27455001	27505000
chr03	27460001	27510000
chr03	27465001	27515000
chr03	27470001	27520000
chr03	30665001	30715000
chr03	30670001	30720000
chr03	30675001	30725000
chr03	32110001	32160000
chr03	32115001	32165000
chr03	32120001	32170000
chr03	32125001	32175000
chr03	32130001	32180000
chr03	32135001	32185000
chr03	35030001	35080000
chr03	35070001	35120000
chr03	35075001	35125000
chr03	35085001	35135000
chr03	35090001	35140000
chr03	35155001	35205000
chr03	35160001	35210000
chr03	35165001	35215000
chr03	35170001	35220000
chr03	35175001	35225000
chr03	35180001	35230000
chr03	35185001	35235000
chr03	35190001	35240000
chr03	35195001	35245000
chr03	37645001	37695000
chr03	37650001	37700000
chr03	37655001	37705000
chr03	37660001	37710000
chr03	37665001	37715000
chr03	37670001	37720000
chr03	37675001	37725000
chr03	37680001	37730000
chr03	37685001	37735000
chr03	37690001	37740000
chr03	37715001	37765000
chr03	37720001	37770000
chr03	37725001	37775000
chr03	37730001	37780000
chr03	37735001	37785000
chr03	37740001	37790000
chr03	37745001	37795000
chr03	37750001	37800000
chr03	37755001	37805000
chr03	37760001	37810000
chr03	37765001	37815000
chr03	37905001	37955000
chr03	37910001	37960000
chr03	37915001	37965000
chr03	37920001	37970000
chr03	38075001	38125000
chr03	38245001	38295000
chr03	38250001	38300000
chr03	38255001	38305000
chr03	38260001	38310000
chr03	38265001	38315000
chr03	38270001	38320000
chr03	38275001	38325000
chr03	38280001	38330000
chr03	38285001	38335000
chr03	38290001	38340000
chr03	38295001	38345000
chr03	38300001	38350000
chr03	38305001	38355000
chr03	38310001	38360000
chr03	38315001	38365000
chr03	38320001	38370000
chr03	38325001	38375000
chr03	38330001	38380000
chr03	38335001	38385000
chr03	38340001	38390000
chr03	38345001	38395000
chr03	38350001	38400000
chr03	38355001	38405000
chr03	38360001	38410000
chr03	38400001	38450000
chr03	38405001	38455000
chr03	38410001	38460000
chr03	38415001	38465000
chr03	38420001	38470000
chr03	38425001	38475000
chr03	38430001	38480000
chr03	38435001	38485000
chr03	38440001	38490000
chr03	38445001	38495000
chr03	38995001	39045000
chr03	39000001	39050000
chr03	39005001	39055000
chr03	39010001	39060000
chr03	39015001	39065000
chr03	39020001	39070000
chr03	39025001	39075000
chr03	39030001	39080000
chr03	39035001	39085000
chr03	39040001	39090000
chr03	40005001	40055000
chr03	40010001	40060000
chr03	40015001	40065000
chr03	40020001	40070000
chr03	40025001	40075000
chr03	40095001	40145000
chr03	40120001	40170000
chr03	40185001	40235000
chr03	40190001	40240000
chr03	40195001	40245000
chr03	41405001	41455000
chr03	41410001	41460000
chr03	41415001	41465000
chr03	50980001	51030000
chr03	50985001	51035000
chr03	50990001	51040000
chr03	50995001	51045000
chr03	51000001	51050000
chr03	51005001	51055000
chr03	52265001	52315000
chr03	52270001	52320000
chr03	52275001	52325000
chr03	52280001	52330000
chr03	52285001	52335000
chr03	52690001	52740000
chr03	54240001	54290000
chr03	54245001	54295000
chr03	54620001	54670000
chr03	54625001	54675000
chr03	54855001	54905000
chr03	54860001	54910000
chr03	54865001	54915000
chr03	54870001	54920000
chr03	54970001	55020000
chr03	54975001	55025000
chr03	54980001	55030000
chr03	54985001	55035000
chr03	54990001	55040000
chr03	54995001	55045000
chr03	55000001	55050000
chr03	55005001	55055000
chr03	55010001	55060000
chr03	55015001	55065000
chr03	55025001	55075000
chr03	55090001	55140000
chr03	55095001	55145000
chr03	55100001	55150000
chr03	55105001	55155000
chr03	55110001	55160000
chr03	55115001	55165000
chr03	55120001	55170000
chr03	55125001	55175000
chr03	55130001	55180000
chr03	55135001	55185000
chr03	55140001	55190000
chr03	55145001	55195000
chr03	55150001	55200000
chr03	55155001	55205000
chr03	55160001	55210000
chr03	55165001	55215000
chr03	55170001	55220000
chr03	55175001	55225000
chr03	55180001	55230000
chr03	55185001	55235000
chr03	55190001	55240000
chr03	55290001	55340000
chr03	55305001	55355000
chr03	55310001	55360000
chr04	34090001	34140000
chr04	34095001	34145000
chr04	41170001	41220000
chr04	41175001	41225000
chr04	41180001	41230000
chr04	41365001	41415000
chr05	20160001	20210000
chr05	20165001	20215000
chr05	20170001	20220000
chr05	20175001	20225000
chr05	20180001	20230000
chr05	20185001	20235000
chr05	20195001	20245000
chr05	20200001	20250000
chr05	20205001	20255000
chr05	20210001	20260000
chr05	20325001	20375000
chr05	20330001	20380000
chr05	22265001	22315000
chr05	22270001	22320000
chr05	22275001	22325000
chr05	22280001	22330000
chr05	22285001	22335000
chr05	22290001	22340000
chr05	22665001	22715000
chr05	22670001	22720000
chr05	22675001	22725000
chr05	22680001	22730000
chr05	22735001	22785000
chr05	22885001	22935000
chr05	22890001	22940000
chr05	22895001	22945000
chr05	22900001	22950000
chr05	23440001	23490000
chr05	23445001	23495000
chr05	23450001	23500000
chr05	23455001	23505000
chr05	23460001	23510000
chr05	23870001	23920000
chr05	23875001	23925000
chr05	25965001	26015000
chr05	25970001	26020000
chr05	25975001	26025000
chr05	25980001	26030000
chr05	25985001	26035000
chr05	25990001	26040000
chr05	25995001	26045000
chr05	26500001	26550000
chr05	26505001	26555000
chr05	26510001	26560000
chr05	26515001	26565000
chr05	26635001	26685000
chr05	26640001	26690000
chr05	26645001	26695000
chr05	26650001	26700000
chr05	26980001	27030000
chr05	27010001	27060000
chr05	27755001	27805000
chr05	27760001	27810000
chr05	27765001	27815000
chr05	27770001	27820000
chr05	27775001	27825000
chr05	28180001	28230000
chr05	28185001	28235000
chr05	28320001	28370000
chr05	28325001	28375000
chr05	28330001	28380000
chr05	28335001	28385000
chr05	28395001	28445000
chr05	28405001	28455000
chr05	28410001	28460000
chr05	28415001	28465000
chr05	28420001	28470000
chr05	28490001	28540000
chr05	28495001	28545000
chr05	28500001	28550000
chr05	28550001	28600000
chr05	28555001	28605000
chr05	28560001	28610000
chr05	28565001	28615000
chr05	28570001	28620000
chr05	28790001	28840000
chr05	28795001	28845000
chr05	29225001	29275000
chr05	29230001	29280000
chr05	29235001	29285000
chr05	29240001	29290000
chr05	29245001	29295000
chr05	29250001	29300000
chr05	29255001	29305000
chr05	29260001	29310000
chr05	29265001	29315000
chr05	29270001	29320000
chr05	29275001	29325000
chr05	29280001	29330000
chr05	29285001	29335000
chr05	29290001	29340000
chr05	29295001	29345000
chr05	29300001	29350000
chr05	29305001	29355000
chr05	29310001	29360000
chr05	29315001	29365000
chr05	29320001	29370000
chr05	29325001	29375000
chr05	29330001	29380000
chr05	29335001	29385000
chr05	29340001	29390000
chr05	29345001	29395000
chr05	29350001	29400000
chr05	29355001	29405000
chr05	29490001	29540000
chr05	29495001	29545000
chr05	29500001	29550000
chr05	29505001	29555000
chr05	29510001	29560000
chr05	29515001	29565000
chr05	29520001	29570000
chr05	29525001	29575000
chr05	29530001	29580000
chr05	29535001	29585000
chr05	29540001	29590000
chr05	30865001	30915000
chr05	31310001	31360000
chr05	31315001	31365000
chr05	31320001	31370000
chr05	31325001	31375000
chr05	31410001	31460000
chr05	31415001	31465000
chr05	31420001	31470000
chr05	31425001	31475000
chr05	34805001	34855000
chr05	34885001	34935000
chr05	34890001	34940000
chr05	34895001	34945000
chr05	34900001	34950000
chr05	34905001	34955000
chr05	34910001	34960000
chr05	34915001	34965000
chr05	34920001	34970000
chr05	35325001	35375000
chr05	35330001	35380000
chr05	35335001	35385000
chr05	35340001	35390000
chr05	35345001	35395000
chr05	35350001	35400000
chr05	35355001	35405000
chr05	36695001	36745000
chr05	36700001	36750000
chr05	36705001	36755000
chr05	36710001	36760000
chr05	36715001	36765000
chr05	36720001	36770000
chr05	36995001	37045000
chr05	37030001	37080000
chr05	37035001	37085000
chr05	37430001	37480000
chr05	38055001	38105000
chr05	38060001	38110000
chr05	38065001	38115000
chr05	38070001	38120000
chr05	38075001	38125000
chr05	51175001	51225000
chr06	22735001	22785000
chr06	22740001	22790000
chr06	34925001	34975000
chr06	34930001	34980000
chr07	35001	85000
chr07	40001	90000
chr07	45001	95000
chr07	50001	100000
chr07	55001	105000
chr07	60001	110000
chr07	65001	115000
chr07	70001	120000
chr07	75001	125000
chr07	80001	130000
chr07	85001	135000
chr07	90001	140000
chr07	125001	175000
chr07	130001	180000
chr07	135001	185000
chr07	140001	190000
chr07	145001	195000
chr07	200001	250000
chr07	240001	290000
chr07	245001	295000
chr07	250001	300000
chr07	255001	305000
chr07	260001	310000
chr07	265001	315000
chr07	270001	320000
chr07	275001	325000
chr07	280001	330000
chr07	285001	335000
chr07	725001	775000
chr07	730001	780000
chr07	1065001	1115000
chr07	1070001	1120000
chr07	2565001	2615000
chr07	4850001	4900000
chr07	4865001	4915000
chr07	12725001	12775000
chr07	13265001	13315000
chr07	14310001	14360000
chr07	14315001	14365000
chr07	14320001	14370000
chr07	17610001	17660000
chr07	17615001	17665000
chr07	17620001	17670000
chr07	17625001	17675000
chr07	17630001	17680000
chr07	17635001	17685000
chr07	17640001	17690000
chr07	17645001	17695000
chr07	17650001	17700000
chr07	17655001	17705000
chr07	17660001	17710000
chr07	19645001	19695000
chr07	19650001	19700000
chr07	19655001	19705000
chr07	20150001	20200000
chr07	20155001	20205000
chr07	20160001	20210000
chr07	20165001	20215000
chr07	20170001	20220000
chr07	20175001	20225000
chr07	20180001	20230000
chr07	20185001	20235000
chr07	20190001	20240000
chr07	20195001	20245000
chr07	20200001	20250000
chr07	20205001	20255000
chr07	20210001	20260000
chr07	20215001	20265000
chr07	20220001	20270000
chr07	20225001	20275000
chr07	20230001	20280000
chr07	21470001	21520000
chr07	21660001	21710000
chr07	21740001	21790000
chr07	21745001	21795000
chr07	21750001	21800000
chr07	21755001	21805000
chr07	22070001	22120000
chr07	22215001	22265000
chr07	22220001	22270000
chr07	22225001	22275000
chr07	22230001	22280000
chr07	22235001	22285000
chr07	22240001	22290000
chr07	22245001	22295000
chr07	22250001	22300000
chr07	22255001	22305000
chr07	22260001	22310000
chr07	22265001	22315000
chr07	22270001	22320000
chr07	22275001	22325000
chr07	22280001	22330000
chr07	22285001	22335000
chr07	22290001	22340000
chr07	22295001	22345000
chr07	22300001	22350000
chr07	22305001	22355000
chr07	22310001	22360000
chr07	22315001	22365000
chr07	22320001	22370000
chr07	22325001	22375000
chr07	22330001	22380000
chr07	22335001	22385000
chr07	22340001	22390000
chr07	22345001	22395000
chr07	22350001	22400000
chr07	22355001	22405000
chr07	22360001	22410000
chr07	22365001	22415000
chr07	22480001	22530000
chr07	22485001	22535000
chr07	22490001	22540000
chr07	22495001	22545000
chr07	22500001	22550000
chr07	22505001	22555000
chr07	22510001	22560000
chr07	22515001	22565000
chr07	22520001	22570000
chr07	22525001	22575000
chr07	22530001	22580000
chr07	22535001	22585000
chr07	22540001	22590000
chr07	22545001	22595000
chr07	22550001	22600000
chr07	22555001	22605000
chr07	22560001	22610000
chr07	22565001	22615000
chr07	22570001	22620000
chr07	22575001	22625000
chr07	22580001	22630000
chr07	22585001	22635000
chr07	22630001	22680000
chr07	22635001	22685000
chr07	22640001	22690000
chr07	22645001	22695000
chr07	22760001	22810000
chr07	22765001	22815000
chr07	22770001	22820000
chr07	22775001	22825000
chr07	22780001	22830000
chr07	22790001	22840000
chr07	22795001	22845000
chr07	22800001	22850000
chr07	22835001	22885000
chr07	22840001	22890000
chr07	22845001	22895000
chr07	22850001	22900000
chr07	22855001	22905000
chr07	22860001	22910000
chr07	22865001	22915000
chr07	22870001	22920000
chr07	22875001	22925000
chr07	22880001	22930000
chr07	22885001	22935000
chr07	23095001	23145000
chr07	23100001	23150000
chr07	23105001	23155000
chr07	23110001	23160000
chr07	23320001	23370000
chr07	23325001	23375000
chr07	23330001	23380000
chr07	23335001	23385000
chr07	23340001	23390000
chr07	23345001	23395000
chr07	23350001	23400000
chr07	23355001	23405000
chr07	23360001	23410000
chr07	23365001	23415000
chr07	23370001	23420000
chr07	23375001	23425000
chr07	23380001	23430000
chr07	23385001	23435000
chr07	23390001	23440000
chr07	23405001	23455000
chr07	23410001	23460000
chr07	23415001	23465000
chr07	23420001	23470000
chr07	23425001	23475000
chr07	23430001	23480000
chr07	23435001	23485000
chr07	23440001	23490000
chr07	23445001	23495000
chr07	23450001	23500000
chr07	23500001	23550000
chr07	23505001	23555000
chr07	23510001	23560000
chr07	23515001	23565000
chr07	23620001	23670000
chr07	23625001	23675000
chr07	23630001	23680000
chr07	23635001	23685000
chr07	23640001	23690000
chr07	23645001	23695000
chr07	23650001	23700000
chr07	23655001	23705000
chr07	23660001	23710000
chr07	23665001	23715000
chr07	23670001	23720000
chr07	23675001	23725000
chr07	23680001	23730000
chr07	23750001	23800000
chr07	23755001	23805000
chr07	23760001	23810000
chr07	23765001	23815000
chr07	23770001	23820000
chr07	23775001	23825000
chr07	23780001	23830000
chr07	23885001	23935000
chr07	23890001	23940000
chr07	23895001	23945000
chr07	23900001	23950000
chr07	23905001	23955000
chr07	23910001	23960000
chr07	23915001	23965000
chr07	23920001	23970000
chr07	23925001	23975000
chr07	23930001	23980000
chr07	24410001	24460000
chr07	24415001	24465000
chr07	24420001	24470000
chr07	24425001	24475000
chr07	24430001	24480000
chr07	24435001	24485000
chr07	24440001	24490000
chr07	24445001	24495000
chr07	24450001	24500000
chr07	24455001	24505000
chr07	24495001	24545000
chr07	24500001	24550000
chr07	24505001	24555000
chr07	24510001	24560000
chr07	24515001	24565000
chr07	24520001	24570000
chr07	24525001	24575000
chr07	24530001	24580000
chr07	24950001	25000000
chr07	24955001	25005000
chr07	24960001	25010000
chr07	24965001	25015000
chr07	25075001	25125000
chr07	25080001	25130000
chr07	25085001	25135000
chr07	25090001	25140000
chr07	25095001	25145000
chr07	25100001	25150000
chr07	25105001	25155000
chr07	25110001	25160000
chr07	25115001	25165000
chr07	25120001	25170000
chr07	25125001	25175000
chr07	25130001	25180000
chr07	25135001	25185000
chr07	25140001	25190000
chr07	25145001	25195000
chr07	25150001	25200000
chr07	25155001	25205000
chr07	25190001	25240000
chr07	25195001	25245000
chr07	25200001	25250000
chr07	25205001	25255000
chr07	25210001	25260000
chr07	25215001	25265000
chr07	25220001	25270000
chr07	25225001	25275000
chr07	25230001	25280000
chr07	25235001	25285000
chr07	25240001	25290000
chr07	25245001	25295000
chr07	25250001	25300000
chr07	25255001	25305000
chr07	25275001	25325000
chr07	25280001	25330000
chr07	25285001	25335000
chr07	25290001	25340000
chr07	25295001	25345000
chr07	25300001	25350000
chr07	25305001	25355000
chr07	25310001	25360000
chr07	25315001	25365000
chr07	25405001	25455000
chr07	25440001	25490000
chr07	25445001	25495000
chr07	25455001	25505000
chr07	25460001	25510000
chr07	25465001	25515000
chr07	25470001	25520000
chr07	25475001	25525000
chr07	26455001	26505000
chr07	26460001	26510000
chr07	26465001	26515000
chr07	26470001	26520000
chr07	26475001	26525000
chr07	26480001	26530000
chr07	26485001	26535000
chr07	26490001	26540000
chr07	26965001	27015000
chr07	26970001	27020000
chr07	26975001	27025000
chr07	26980001	27030000
chr07	26985001	27035000
chr07	29255001	29305000
chr07	29260001	29310000
chr07	29265001	29315000
chr07	29270001	29320000
chr07	29275001	29325000
chr07	29280001	29330000
chr07	29290001	29340000
chr07	29295001	29345000
chr07	29300001	29350000
chr07	29310001	29360000
chr07	29330001	29380000
chr07	29335001	29385000
chr07	30490001	30540000
chr07	30495001	30545000
chr07	30505001	30555000
chr07	31855001	31905000
chr07	31860001	31910000
chr07	31865001	31915000
chr07	31870001	31920000
chr07	31875001	31925000
chr07	31880001	31930000
chr07	31885001	31935000
chr07	31890001	31940000
chr07	31895001	31945000
chr07	31900001	31950000
chr07	31905001	31955000
chr07	31910001	31960000
chr07	31915001	31965000
chr07	31920001	31970000
chr07	31925001	31975000
chr07	32795001	32845000
chr07	32800001	32850000
chr07	32805001	32855000
chr07	32810001	32860000
chr07	32815001	32865000
chr07	46335001	46385000
chr08	3815001	3865000
chr08	3820001	3870000
chr08	8040001	8090000
chr08	9690001	9740000
chr08	9695001	9745000
chr08	9700001	9750000
chr08	9705001	9755000
chr08	11330001	11380000
chr08	11780001	11830000
chr08	11785001	11835000
chr08	11790001	11840000
chr08	11795001	11845000
chr08	11800001	11850000
chr08	11805001	11855000
chr08	11810001	11860000
chr08	11815001	11865000
chr08	11820001	11870000
chr08	11825001	11875000
chr08	11830001	11880000
chr08	11835001	11885000
chr08	11840001	11890000
chr08	12370001	12420000
chr08	15450001	15500000
chr08	15455001	15505000
chr08	15460001	15510000
chr08	15465001	15515000
chr08	15590001	15640000
chr08	15595001	15645000
chr08	15600001	15650000
chr08	15695001	15745000
chr08	15700001	15750000
chr08	15705001	15755000
chr08	15710001	15760000
chr08	16555001	16605000
chr08	16560001	16610000
chr08	16565001	16615000
chr08	16570001	16620000
chr08	16575001	16625000
chr08	16580001	16630000
chr08	16585001	16635000
chr08	16590001	16640000
chr08	16595001	16645000
chr08	16600001	16650000
chr08	16900001	16950000
chr08	16905001	16955000
chr08	16910001	16960000
chr08	16915001	16965000
chr08	16920001	16970000
chr08	16925001	16975000
chr08	17105001	17155000
chr08	17395001	17445000
chr08	17400001	17450000
chr08	17405001	17455000
chr08	17675001	17725000
chr08	17680001	17730000
chr08	17685001	17735000
chr08	17690001	17740000
chr08	17695001	17745000
chr08	19005001	19055000
chr08	19010001	19060000
chr08	19015001	19065000
chr08	19880001	19930000
chr08	19885001	19935000
chr08	19890001	19940000
chr08	19895001	19945000
chr08	19900001	19950000
chr08	19905001	19955000
chr08	19910001	19960000
chr08	19915001	19965000
chr08	19920001	19970000
chr08	19925001	19975000
chr08	19930001	19980000
chr08	19935001	19985000
chr08	19940001	19990000
chr08	21335001	21385000
chr08	21660001	21710000
chr08	21665001	21715000
chr08	21670001	21720000
chr08	21675001	21725000
chr08	21680001	21730000
chr08	21685001	21735000
chr08	21690001	21740000
chr08	21695001	21745000
chr08	21700001	21750000
chr08	21705001	21755000
chr08	21710001	21760000
chr08	21715001	21765000
chr08	21720001	21770000
chr08	21725001	21775000
chr08	21730001	21780000
chr08	21735001	21785000
chr08	21740001	21790000
chr08	21745001	21795000
chr08	21750001	21800000
chr08	21755001	21805000
chr08	22485001	22535000
chr08	22490001	22540000
chr08	22495001	22545000
chr08	22500001	22550000
chr08	22505001	22555000
chr08	22510001	22560000
chr08	22515001	22565000
chr08	22520001	22570000
chr08	22525001	22575000
chr08	22530001	22580000
chr08	22585001	22635000
chr08	22590001	22640000
chr08	22595001	22645000
chr08	22600001	22650000
chr08	22605001	22655000
chr08	22610001	22660000
chr08	22615001	22665000
chr08	22620001	22670000
chr08	22625001	22675000
chr08	22630001	22680000
chr08	22635001	22685000
chr08	22640001	22690000
chr08	22645001	22695000
chr08	22650001	22700000
chr08	22655001	22705000
chr08	22660001	22710000
chr08	22665001	22715000
chr08	22670001	22720000
chr08	22675001	22725000
chr08	22680001	22730000
chr08	22685001	22735000
chr08	22690001	22740000
chr08	22695001	22745000
chr08	22700001	22750000
chr08	22740001	22790000
chr08	22765001	22815000
chr08	22770001	22820000
chr08	22775001	22825000
chr08	22830001	22880000
chr08	22835001	22885000
chr08	22840001	22890000
chr08	22845001	22895000
chr08	22850001	22900000
chr08	22855001	22905000
chr08	22920001	22970000
chr08	22925001	22975000
chr08	22930001	22980000
chr08	22940001	22990000
chr08	22945001	22995000
chr08	23140001	23190000
chr08	23315001	23365000
chr08	23320001	23370000
chr08	23385001	23435000
chr08	23390001	23440000
chr08	23395001	23445000
chr08	23400001	23450000
chr08	23405001	23455000
chr08	23410001	23460000
chr08	23415001	23465000
chr08	23420001	23470000
chr08	23425001	23475000
chr08	23430001	23480000
chr08	23740001	23790000
chr08	23745001	23795000
chr08	23750001	23800000
chr08	23755001	23805000
chr08	23760001	23810000
chr08	23765001	23815000
chr08	23770001	23820000
chr08	23775001	23825000
chr08	23780001	23830000
chr08	23935001	23985000
chr08	23940001	23990000
chr08	23945001	23995000
chr08	23950001	24000000
chr08	23955001	24005000
chr08	23960001	24010000
chr08	23965001	24015000
chr08	23970001	24020000
chr08	23975001	24025000
chr08	23980001	24030000
chr08	23985001	24035000
chr08	23990001	24040000
chr08	23995001	24045000
chr08	24000001	24050000
chr08	24020001	24070000
chr08	24025001	24075000
chr08	24050001	24100000
chr08	24055001	24105000
chr08	24060001	24110000
chr08	24065001	24115000
chr08	24070001	24120000
chr08	24125001	24175000
chr08	24130001	24180000
chr08	24135001	24185000
chr08	24140001	24190000
chr08	24145001	24195000
chr08	24150001	24200000
chr08	24155001	24205000
chr08	24160001	24210000
chr08	24165001	24215000
chr08	24170001	24220000
chr08	24200001	24250000
chr08	24205001	24255000
chr08	24210001	24260000
chr08	24215001	24265000
chr08	24220001	24270000
chr08	24225001	24275000
chr08	24230001	24280000
chr08	24235001	24285000
chr08	24240001	24290000
chr08	24245001	24295000
chr08	24250001	24300000
chr08	24420001	24470000
chr08	24425001	24475000
chr08	24430001	24480000
chr08	24435001	24485000
chr08	24440001	24490000
chr08	24445001	24495000
chr08	24450001	24500000
chr08	24455001	24505000
chr08	24460001	24510000
chr08	24465001	24515000
chr08	24620001	24670000
chr08	24625001	24675000
chr08	24630001	24680000
chr08	24635001	24685000
chr08	24640001	24690000
chr08	24645001	24695000
chr08	24705001	24755000
chr08	24710001	24760000
chr08	24715001	24765000
chr08	24720001	24770000
chr08	24730001	24780000
chr08	24735001	24785000
chr08	24740001	24790000
chr08	24745001	24795000
chr08	24760001	24810000
chr08	24765001	24815000
chr08	24770001	24820000
chr08	24835001	24885000
chr08	24840001	24890000
chr08	24895001	24945000
chr08	24900001	24950000
chr08	24905001	24955000
chr08	24910001	24960000
chr08	24915001	24965000
chr08	24920001	24970000
chr08	24925001	24975000
chr08	24930001	24980000
chr08	24935001	24985000
chr08	24940001	24990000
chr08	24945001	24995000
chr08	24950001	25000000
chr08	24955001	25005000
chr08	25095001	25145000
chr08	25100001	25150000
chr08	25105001	25155000
chr08	25110001	25160000
chr08	25115001	25165000
chr08	25120001	25170000
chr08	25125001	25175000
chr08	25130001	25180000
chr08	25135001	25185000
chr08	25140001	25190000
chr08	25145001	25195000
chr08	25255001	25305000
chr08	25260001	25310000
chr08	25265001	25315000
chr08	25270001	25320000
chr08	25275001	25325000
chr08	25280001	25330000
chr08	25285001	25335000
chr08	25290001	25340000
chr08	25295001	25345000
chr08	25300001	25350000
chr08	25305001	25355000
chr08	25310001	25360000
chr08	25315001	25365000
chr08	25420001	25470000
chr08	25425001	25475000
chr08	25430001	25480000
chr08	25480001	25530000
chr08	25485001	25535000
chr08	25490001	25540000
chr08	25495001	25545000
chr08	25500001	25550000
chr08	25505001	25555000
chr08	25510001	25560000
chr08	25515001	25565000
chr08	25520001	25570000
chr08	26720001	26770000
chr08	26725001	26775000
chr08	26730001	26780000
chr08	26735001	26785000
chr08	26740001	26790000
chr08	26745001	26795000
chr08	26750001	26800000
chr08	26755001	26805000
chr08	26760001	26810000
chr08	26785001	26835000
chr08	26790001	26840000
chr08	26795001	26845000
chr08	26800001	26850000
chr08	26805001	26855000
chr08	26810001	26860000
chr08	26815001	26865000
chr08	26820001	26870000
chr08	26825001	26875000
chr08	26830001	26880000
chr08	26835001	26885000
chr08	26840001	26890000
chr08	26845001	26895000
chr08	26850001	26900000
chr08	26965001	27015000
chr08	26970001	27020000
chr08	26975001	27025000
chr08	26980001	27030000
chr08	26985001	27035000
chr08	26990001	27040000
chr08	26995001	27045000
chr08	27000001	27050000
chr08	27040001	27090000
chr08	27045001	27095000
chr08	27050001	27100000
chr08	27055001	27105000
chr08	27060001	27110000
chr08	27085001	27135000
chr08	27090001	27140000
chr08	27095001	27145000
chr08	27100001	27150000
chr08	27105001	27155000
chr08	27110001	27160000
chr08	27115001	27165000
chr08	27120001	27170000
chr08	27125001	27175000
chr08	27130001	27180000
chr08	27165001	27215000
chr08	27170001	27220000
chr08	27175001	27225000
chr08	27180001	27230000
chr08	27185001	27235000
chr08	27190001	27240000
chr08	27195001	27245000
chr08	27200001	27250000
chr08	27205001	27255000
chr08	27210001	27260000
chr08	27215001	27265000
chr08	27220001	27270000
chr08	27225001	27275000
chr08	27230001	27280000
chr08	27235001	27285000
chr08	27240001	27290000
chr08	27245001	27295000
chr08	27250001	27300000
chr08	27255001	27305000
chr08	27260001	27310000
chr08	27265001	27315000
chr08	27270001	27320000
chr08	27275001	27325000
chr08	27280001	27330000
chr08	27285001	27335000
chr08	27290001	27340000
chr08	27295001	27345000
chr08	27300001	27350000
chr08	27305001	27355000
chr08	27310001	27360000
chr08	27315001	27365000
chr08	27450001	27500000
chr08	27455001	27505000
chr08	27460001	27510000
chr08	27465001	27515000
chr08	27470001	27520000
chr08	27475001	27525000
chr08	27480001	27530000
chr08	27485001	27535000
chr08	27680001	27730000
chr08	27685001	27735000
chr08	29075001	29125000
chr08	29080001	29130000
chr08	29085001	29135000
chr08	29090001	29140000
chr08	29095001	29145000
chr08	29100001	29150000
chr08	29105001	29155000
chr08	29110001	29160000
chr08	29115001	29165000
chr08	29120001	29170000
chr08	29125001	29175000
chr08	29130001	29180000
chr08	29135001	29185000
chr08	29140001	29190000
chr08	29145001	29195000
chr08	29150001	29200000
chr08	29210001	29260000
chr08	29215001	29265000
chr08	29220001	29270000
chr08	29320001	29370000
chr08	29860001	29910000
chr08	29865001	29915000
chr08	29870001	29920000
chr08	29875001	29925000
chr08	29880001	29930000
chr08	29885001	29935000
chr08	29890001	29940000
chr08	29905001	29955000
chr08	29910001	29960000
chr08	29915001	29965000
chr08	29920001	29970000
chr08	29935001	29985000
chr08	29940001	29990000
chr08	29945001	29995000
chr08	30600001	30650000
chr08	30605001	30655000
chr08	33170001	33220000
chr08	33175001	33225000
chr08	33180001	33230000
chr08	33185001	33235000
chr08	33190001	33240000
chr08	34165001	34215000
chr08	34170001	34220000
chr08	34575001	34625000
chr08	34580001	34630000
chr08	34585001	34635000
chr08	41295001	41345000
chr08	41300001	41350000
chr08	41305001	41355000
chr08	42700001	42750000
chr09	7430001	7480000
chr09	19610001	19660000
chr09	20670001	20720000
chr09	20675001	20725000
chr09	20680001	20730000
chr09	20685001	20735000
chr09	20690001	20740000
chr09	21800001	21850000
chr09	21805001	21855000
chr09	21810001	21860000
chr09	21815001	21865000
chr09	23585001	23635000
chr09	23590001	23640000
chr09	23595001	23645000
chr09	23920001	23970000
chr09	28195001	28245000
chr09	28200001	28250000
chr09	28205001	28255000
chr09	28210001	28260000
chr09	28950001	29000000
chr09	29095001	29145000
chr09	29100001	29150000
chr09	29105001	29155000
chr09	29110001	29160000
chr09	29115001	29165000
chr09	29120001	29170000
chr09	29210001	29260000
chr09	29275001	29325000
chr09	29280001	29330000
chr09	29285001	29335000
chr09	29290001	29340000
chr09	29295001	29345000
chr09	29300001	29350000
chr09	33780001	33830000
chr09	33785001	33835000
chr09	33790001	33840000
chr09	33950001	34000000
chr09	47285001	47335000
chr09	47290001	47340000
chr09	47295001	47345000
chr10	200001	250000
chr10	16760001	16810000
chr10	16765001	16815000
chr10	16770001	16820000
chr10	16775001	16825000
chr10	16780001	16830000
chr10	16785001	16835000
chr10	16790001	16840000
chr10	20125001	20175000
chr10	20130001	20180000
chr10	20135001	20185000
chr10	20140001	20190000
chr10	20145001	20195000
chr10	20150001	20200000
chr10	20155001	20205000
chr10	21435001	21485000
chr10	21440001	21490000
chr10	21445001	21495000
chr10	21450001	21500000
chr10	32235001	32285000
chr10	33895001	33945000
chr10	33900001	33950000
chr10	33905001	33955000
chr10	33910001	33960000
chr10	33915001	33965000
chr10	33920001	33970000
chr10	33925001	33975000
chr10	45075001	45125000
chr10	45080001	45130000
chr10	45085001	45135000
chr10	45095001	45145000
chr10	45100001	45150000
chr11	15001	65000
chr11	20001	70000
chr11	25001	75000
chr11	30001	80000
chr11	35001	85000
chr11	40001	90000
chr11	45001	95000
chr11	50001	100000
chr11	55001	105000
chr11	60001	110000
chr11	585001	635000
chr11	1360001	1410000
chr11	1365001	1415000
chr11	1370001	1420000
chr11	1375001	1425000
chr11	3775001	3825000
chr11	3855001	3905000
chr11	4240001	4290000
chr11	4245001	4295000
chr11	4250001	4300000
chr11	4450001	4500000
chr11	5135001	5185000
chr11	5145001	5195000
chr11	5150001	5200000
chr11	5155001	5205000
chr11	5210001	5260000
chr11	5215001	5265000
chr11	5220001	5270000
chr11	5465001	5515000
chr11	5470001	5520000
chr11	6190001	6240000
chr11	6200001	6250000
chr11	6205001	6255000
chr11	6210001	6260000
chr11	6215001	6265000
chr11	8925001	8975000
chr11	8930001	8980000
chr11	9305001	9355000
chr11	9310001	9360000
chr11	9315001	9365000
chr11	9415001	9465000
chr11	9420001	9470000
chr11	9425001	9475000
chr11	10660001	10710000
chr11	10670001	10720000
chr11	10675001	10725000
chr11	11080001	11130000
chr11	11085001	11135000
chr11	11175001	11225000
chr11	11180001	11230000
chr11	11185001	11235000
chr11	11190001	11240000
chr11	11195001	11245000
chr11	11200001	11250000
chr11	11205001	11255000
chr11	11210001	11260000
chr11	11215001	11265000
chr11	11220001	11270000
chr11	11710001	11760000
chr11	16450001	16500000
chr11	16455001	16505000
chr11	16460001	16510000
chr11	16810001	16860000
chr11	16815001	16865000
chr11	18540001	18590000
chr11	18545001	18595000
chr11	18550001	18600000
chr11	18555001	18605000
chr11	18560001	18610000
chr11	18565001	18615000
chr11	18570001	18620000
chr11	18575001	18625000
chr11	18580001	18630000
chr11	18945001	18995000
chr11	18950001	19000000
chr11	18955001	19005000
chr11	18960001	19010000
chr11	18965001	19015000
chr11	21030001	21080000
chr11	21035001	21085000
chr11	21040001	21090000
chr11	23745001	23795000
chr11	23750001	23800000
chr11	35925001	35975000
chr11	35930001	35980000
chr12	8380001	8430000
chr12	10765001	10815000
chr12	10770001	10820000
chr12	10775001	10825000
chr12	11010001	11060000
chr12	12010001	12060000
chr12	12015001	12065000
chr12	12020001	12070000
chr12	12025001	12075000
chr12	12030001	12080000
chr12	12035001	12085000
chr12	12040001	12090000
chr12	12045001	12095000
chr12	12050001	12100000
chr12	12065001	12115000
chr12	12780001	12830000
chr12	12880001	12930000
chr12	12885001	12935000
chr12	12890001	12940000
chr12	12895001	12945000
chr12	12900001	12950000
chr12	12905001	12955000
chr12	12985001	13035000
chr12	12990001	13040000
chr12	12995001	13045000
chr12	13000001	13050000
chr12	13005001	13055000
chr12	13010001	13060000
chr12	13015001	13065000
chr12	13020001	13070000
chr12	13025001	13075000
chr12	14060001	14110000
chr12	14065001	14115000
chr12	14070001	14120000
chr12	14075001	14125000
chr12	14100001	14150000
chr12	14105001	14155000
chr12	14110001	14160000
chr12	14115001	14165000
chr12	14120001	14170000
chr12	14125001	14175000
chr12	14130001	14180000
chr12	14135001	14185000
chr12	14140001	14190000
chr12	14145001	14195000
chr12	14150001	14200000
chr12	14155001	14205000
chr12	14160001	14210000
chr12	14165001	14215000
chr12	14170001	14220000
chr12	14180001	14230000
chr12	14185001	14235000
chr12	14190001	14240000
chr12	14195001	14245000
chr12	14200001	14250000
chr12	14205001	14255000
chr12	14210001	14260000
chr12	14215001	14265000
chr12	14220001	14270000
chr12	14225001	14275000
chr12	14230001	14280000
chr12	14235001	14285000
chr12	14240001	14290000
chr12	14245001	14295000
chr12	14250001	14300000
chr12	14255001	14305000
chr12	14260001	14310000
chr12	14265001	14315000
chr12	14270001	14320000
chr12	14275001	14325000
chr12	14280001	14330000
chr12	14285001	14335000
chr12	14290001	14340000
chr12	14295001	14345000
chr12	14300001	14350000
chr12	14305001	14355000
chr12	14310001	14360000
chr12	14410001	14460000
chr12	14415001	14465000
chr12	14420001	14470000
chr12	14425001	14475000
chr12	14430001	14480000
chr12	14435001	14485000
chr12	14440001	14490000
chr12	14445001	14495000
chr12	14450001	14500000
chr12	14455001	14505000
chr12	14460001	14510000
chr12	14465001	14515000
chr12	14470001	14520000
chr12	14475001	14525000
chr12	14615001	14665000
chr12	14620001	14670000
chr12	14625001	14675000
chr12	14765001	14815000
chr12	14770001	14820000
chr12	14775001	14825000
chr12	14805001	14855000
chr12	14810001	14860000
chr12	14850001	14900000
chr12	14855001	14905000
chr12	14860001	14910000
chr12	14865001	14915000
chr12	14870001	14920000
chr12	14875001	14925000
chr12	14880001	14930000
chr12	14885001	14935000
chr12	14890001	14940000
chr12	14895001	14945000
chr12	14900001	14950000
chr12	14905001	14955000
chr12	14910001	14960000
chr12	14915001	14965000
chr12	14920001	14970000
chr12	14925001	14975000
chr12	14930001	14980000
chr12	14935001	14985000
chr12	14940001	14990000
chr12	14945001	14995000
chr12	14950001	15000000
chr12	14955001	15005000
chr12	14960001	15010000
chr12	14965001	15015000
chr12	14970001	15020000
chr12	14975001	15025000
chr12	14980001	15030000
chr12	14985001	15035000
chr12	14990001	15040000
chr12	14995001	15045000
chr12	15000001	15050000
chr12	15005001	15055000
chr12	15010001	15060000
chr12	15015001	15065000
chr12	15020001	15070000
chr12	15025001	15075000
chr12	15030001	15080000
chr12	15035001	15085000
chr12	15040001	15090000
chr12	15045001	15095000
chr12	15050001	15100000
chr12	15055001	15105000
chr12	15060001	15110000
chr12	15065001	15115000
chr12	15070001	15120000
chr12	15075001	15125000
chr12	15080001	15130000
chr12	15085001	15135000
chr12	15090001	15140000
chr12	15300001	15350000
chr12	15305001	15355000
chr12	15310001	15360000
chr12	15315001	15365000
chr12	15320001	15370000
chr12	15325001	15375000
chr12	15330001	15380000
chr12	15335001	15385000
chr12	15340001	15390000
chr12	15345001	15395000
chr12	15595001	15645000
chr12	15600001	15650000
chr12	15605001	15655000
chr12	15610001	15660000
chr12	15615001	15665000
chr12	15850001	15900000
chr12	15855001	15905000
chr12	15860001	15910000
chr12	15865001	15915000
chr12	15870001	15920000
chr12	15875001	15925000
chr12	15880001	15930000
chr12	15885001	15935000
chr12	15890001	15940000
chr12	15980001	16030000
chr12	15985001	16035000
chr12	15990001	16040000
chr12	15995001	16045000
chr12	16000001	16050000
chr12	16005001	16055000
chr12	16010001	16060000
chr12	16015001	16065000
chr12	16020001	16070000
[truncated: 516 more rows]
