# Supplementary material for: Genome and GWAS analysis identified genes significantly related to phenotypic state of Rhododendron bark
Source: Hortic Res. 2024 Jan 10;11(3):uhae008. doi: 10.1093/hr/uhae008 (PMC10939351; doi:10.1093/hr/uhae008)
Supplement: Web_Material_uhae008 [file web_material_uhae008.zip › Supplementary Data7.txt]

R. irroratum selected region
chromosome	start	end
chr01	18650001	18700000
chr01	18655001	18705000
chr01	21510001	21560000
chr01	21515001	21565000
chr01	21520001	21570000
chr01	21525001	21575000
chr01	21530001	21580000
chr01	21535001	21585000
chr01	21540001	21590000
chr01	21545001	21595000
chr01	21550001	21600000
chr01	21555001	21605000
chr01	21560001	21610000
chr01	21565001	21615000
chr01	21570001	21620000
chr01	21575001	21625000
chr01	21580001	21630000
chr01	21585001	21635000
chr01	23010001	23060000
chr01	23015001	23065000
chr01	23020001	23070000
chr01	23170001	23220000
chr01	23175001	23225000
chr01	23180001	23230000
chr01	23185001	23235000
chr01	29720001	29770000
chr01	29725001	29775000
chr01	29750001	29800000
chr01	29755001	29805000
chr01	29760001	29810000
chr01	29905001	29955000
chr01	29910001	29960000
chr01	29915001	29965000
chr01	29920001	29970000
chr01	29925001	29975000
chr01	29930001	29980000
chr01	29955001	30005000
chr01	31390001	31440000
chr01	31455001	31505000
chr01	31510001	31560000
chr01	31515001	31565000
chr01	31520001	31570000
chr01	31525001	31575000
chr01	31530001	31580000
chr01	34550001	34600000
chr01	34555001	34605000
chr01	34560001	34610000
chr01	34565001	34615000
chr01	35115001	35165000
chr01	35120001	35170000
chr01	35125001	35175000
chr01	35130001	35180000
chr01	35135001	35185000
chr01	35140001	35190000
chr01	35145001	35195000
chr01	35995001	36045000
chr01	36000001	36050000
chr01	36415001	36465000
chr01	36420001	36470000
chr01	36780001	36830000
chr01	37410001	37460000
chr01	37850001	37900000
chr01	37865001	37915000
chr01	37870001	37920000
chr01	37875001	37925000
chr01	37880001	37930000
chr01	37885001	37935000
chr01	37890001	37940000
chr01	37895001	37945000
chr01	37900001	37950000
chr01	37905001	37955000
chr01	37910001	37960000
chr01	37915001	37965000
chr01	37920001	37970000
chr01	39145001	39195000
chr01	39150001	39200000
chr01	39155001	39205000
chr01	39160001	39210000
chr01	39175001	39225000
chr01	42030001	42080000
chr01	42035001	42085000
chr01	42040001	42090000
chr01	42490001	42540000
chr01	42495001	42545000
chr01	42500001	42550000
chr01	42505001	42555000
chr01	42510001	42560000
chr01	42515001	42565000
chr01	42520001	42570000
chr01	42525001	42575000
chr01	42530001	42580000
chr01	42535001	42585000
chr01	42540001	42590000
chr01	42545001	42595000
chr01	42550001	42600000
chr01	42555001	42605000
chr01	42560001	42610000
chr01	42950001	43000000
chr01	44220001	44270000
chr01	44230001	44280000
chr01	44235001	44285000
chr01	44240001	44290000
chr01	44245001	44295000
chr01	44250001	44300000
chr01	44610001	44660000
chr01	44615001	44665000
chr01	44725001	44775000
chr01	44730001	44780000
chr01	44735001	44785000
chr01	44740001	44790000
chr01	44745001	44795000
chr01	44750001	44800000
chr01	44755001	44805000
chr01	44760001	44810000
chr01	44765001	44815000
chr01	44770001	44820000
chr01	44775001	44825000
chr01	44780001	44830000
chr01	45000001	45050000
chr01	45005001	45055000
chr01	45010001	45060000
chr01	45015001	45065000
chr01	45360001	45410000
chr01	45365001	45415000
chr01	45370001	45420000
chr01	45375001	45425000
chr01	45380001	45430000
chr01	45385001	45435000
chr01	45390001	45440000
chr01	45395001	45445000
chr01	45400001	45450000
chr01	45405001	45455000
chr01	45410001	45460000
chr01	45415001	45465000
chr01	45420001	45470000
chr01	45425001	45475000
chr01	45580001	45630000
chr01	45585001	45635000
chr01	45725001	45775000
chr01	45730001	45780000
chr01	45745001	45795000
chr01	45750001	45800000
chr01	45755001	45805000
chr01	45760001	45810000
chr01	45765001	45815000
chr01	45770001	45820000
chr01	45775001	45825000
chr01	45780001	45830000
chr01	46510001	46560000
chr01	46515001	46565000
chr01	46520001	46570000
chr01	46525001	46575000
chr01	46530001	46580000
chr01	46540001	46590000
chr01	46545001	46595000
chr01	46550001	46600000
chr01	46565001	46615000
chr01	46570001	46620000
chr01	46575001	46625000
chr01	46745001	46795000
chr01	46750001	46800000
chr01	46755001	46805000
chr01	46760001	46810000
chr01	46765001	46815000
chr01	46770001	46820000
chr01	46790001	46840000
chr02	15975001	16025000
chr02	15980001	16030000
chr02	27115001	27165000
chr02	27120001	27170000
chr02	27125001	27175000
chr02	31085001	31135000
chr02	31090001	31140000
chr02	31200001	31250000
chr02	31205001	31255000
chr02	31210001	31260000
chr02	34255001	34305000
chr02	35800001	35850000
chr02	35810001	35860000
chr02	35815001	35865000
chr02	35820001	35870000
chr02	35825001	35875000
chr02	35830001	35880000
chr02	35835001	35885000
chr02	35840001	35890000
chr02	35845001	35895000
chr02	35850001	35900000
chr02	35855001	35905000
chr02	35860001	35910000
chr02	35865001	35915000
chr02	37125001	37175000
chr02	37130001	37180000
chr02	37135001	37185000
chr02	37140001	37190000
chr02	43065001	43115000
chr02	43070001	43120000
chr02	43075001	43125000
chr02	43080001	43130000
chr02	44230001	44280000
chr02	44240001	44290000
chr02	57150001	57200000
chr02	57155001	57205000
chr02	57160001	57210000
chr02	57245001	57295000
chr02	57250001	57300000
chr02	57255001	57305000
chr02	57260001	57310000
chr02	57305001	57355000
chr02	57310001	57360000
chr02	57315001	57365000
chr02	57320001	57370000
chr03	10600001	10650000
chr03	10605001	10655000
chr03	10610001	10660000
chr03	10615001	10665000
chr03	10620001	10670000
chr03	10625001	10675000
chr03	10630001	10680000
chr03	13035001	13085000
chr03	13040001	13090000
chr03	13045001	13095000
chr03	13050001	13100000
chr03	13055001	13105000
chr03	15435001	15485000
chr03	17045001	17095000
chr03	20970001	21020000
chr03	20975001	21025000
chr03	20980001	21030000
chr03	20985001	21035000
chr03	20990001	21040000
chr03	20995001	21045000
chr03	21000001	21050000
chr03	21005001	21055000
chr03	21425001	21475000
chr03	21965001	22015000
chr03	21970001	22020000
chr03	21975001	22025000
chr03	21980001	22030000
chr03	21985001	22035000
chr03	21990001	22040000
chr03	21995001	22045000
chr03	22000001	22050000
chr03	23045001	23095000
chr03	23060001	23110000
chr03	23065001	23115000
chr03	23070001	23120000
chr03	23075001	23125000
chr03	23080001	23130000
chr03	23085001	23135000
chr03	23090001	23140000
chr03	23095001	23145000
chr03	23135001	23185000
chr03	23140001	23190000
chr03	23145001	23195000
chr03	23150001	23200000
chr03	23155001	23205000
chr03	23160001	23210000
chr03	23165001	23215000
chr03	23170001	23220000
chr03	23175001	23225000
chr03	23180001	23230000
chr03	23185001	23235000
chr03	23190001	23240000
chr03	23195001	23245000
chr03	23200001	23250000
chr03	23205001	23255000
chr03	23210001	23260000
chr03	23215001	23265000
chr03	23220001	23270000
chr03	23225001	23275000
chr03	23230001	23280000
chr03	23235001	23285000
chr03	23240001	23290000
chr03	23245001	23295000
chr03	23555001	23605000
chr03	23560001	23610000
chr03	23565001	23615000
chr03	23570001	23620000
chr03	23575001	23625000
chr03	23580001	23630000
chr03	23585001	23635000
chr03	23590001	23640000
chr03	23595001	23645000
chr03	23600001	23650000
chr03	23605001	23655000
chr03	23610001	23660000
chr03	23615001	23665000
chr03	23620001	23670000
chr03	23625001	23675000
chr03	23630001	23680000
chr03	23635001	23685000
chr03	23640001	23690000
chr03	23700001	23750000
chr03	23705001	23755000
chr03	23710001	23760000
chr03	23715001	23765000
chr03	23720001	23770000
chr03	23725001	23775000
chr03	23785001	23835000
chr03	23795001	23845000
chr03	23800001	23850000
chr03	23860001	23910000
chr03	23865001	23915000
chr03	24015001	24065000
chr03	24205001	24255000
chr03	24215001	24265000
chr03	24220001	24270000
chr03	24225001	24275000
chr03	24230001	24280000
chr03	24235001	24285000
chr03	24240001	24290000
chr03	24245001	24295000
chr03	24250001	24300000
chr03	24260001	24310000
chr03	24645001	24695000
chr03	24705001	24755000
chr03	24710001	24760000
chr03	24715001	24765000
chr03	24720001	24770000
chr03	24725001	24775000
chr03	24730001	24780000
chr03	24735001	24785000
chr03	24740001	24790000
chr03	24745001	24795000
chr03	24750001	24800000
chr03	24755001	24805000
chr03	24760001	24810000
chr03	24770001	24820000
chr03	24780001	24830000
chr03	24785001	24835000
chr03	25430001	25480000
chr03	25435001	25485000
chr03	25440001	25490000
chr03	25445001	25495000
chr03	25500001	25550000
chr03	25505001	25555000
chr03	25510001	25560000
chr03	25515001	25565000
chr03	25520001	25570000
chr03	25525001	25575000
chr03	25670001	25720000
chr03	25675001	25725000
chr03	25680001	25730000
chr03	25685001	25735000
chr03	25690001	25740000
chr03	25695001	25745000
chr03	25700001	25750000
chr03	25705001	25755000
chr03	25805001	25855000
chr03	25810001	25860000
chr03	25815001	25865000
chr03	25820001	25870000
chr03	25915001	25965000
chr03	25920001	25970000
chr03	25925001	25975000
chr03	25930001	25980000
chr03	25935001	25985000
chr03	25940001	25990000
chr03	25945001	25995000
chr03	25950001	26000000
chr03	25955001	26005000
chr03	25960001	26010000
chr03	25965001	26015000
chr03	25970001	26020000
chr03	25975001	26025000
chr03	25980001	26030000
chr03	25985001	26035000
chr03	25990001	26040000
chr03	26270001	26320000
chr03	26280001	26330000
chr03	26285001	26335000
chr03	26290001	26340000
chr03	26295001	26345000
chr03	26300001	26350000
chr03	26400001	26450000
chr03	26405001	26455000
chr03	26410001	26460000
chr03	26415001	26465000
chr03	26420001	26470000
chr03	26425001	26475000
chr03	26430001	26480000
chr03	26435001	26485000
chr03	26440001	26490000
chr03	26445001	26495000
chr03	26450001	26500000
chr03	26455001	26505000
chr03	26460001	26510000
chr03	26465001	26515000
chr03	26470001	26520000
chr03	26475001	26525000
chr03	26480001	26530000
chr03	26485001	26535000
chr03	26490001	26540000
chr03	26495001	26545000
chr03	26530001	26580000
chr03	26535001	26585000
chr03	26540001	26590000
chr03	26545001	26595000
chr03	26550001	26600000
chr03	26555001	26605000
chr03	26560001	26610000
chr03	26565001	26615000
chr03	26570001	26620000
chr03	26575001	26625000
chr03	26580001	26630000
chr03	26585001	26635000
chr03	26590001	26640000
chr03	26595001	26645000
chr03	26600001	26650000
chr03	26605001	26655000
chr03	26610001	26660000
chr03	26615001	26665000
chr03	26620001	26670000
chr03	26625001	26675000
chr03	26765001	26815000
chr03	26770001	26820000
chr03	26775001	26825000
chr03	26780001	26830000
chr03	26785001	26835000
chr03	26790001	26840000
chr03	26795001	26845000
chr03	26800001	26850000
chr03	26805001	26855000
chr03	26810001	26860000
chr03	26895001	26945000
chr03	27015001	27065000
chr03	27020001	27070000
chr03	27025001	27075000
chr03	27030001	27080000
chr03	27035001	27085000
chr03	27040001	27090000
chr03	27045001	27095000
chr03	27050001	27100000
chr03	27055001	27105000
chr03	27060001	27110000
chr03	27065001	27115000
chr03	27125001	27175000
chr03	27130001	27180000
chr03	27135001	27185000
chr03	27140001	27190000
chr03	27145001	27195000
chr03	27150001	27200000
chr03	27155001	27205000
chr03	27160001	27210000
chr03	27165001	27215000
chr03	27170001	27220000
chr03	27175001	27225000
chr03	27180001	27230000
chr03	27185001	27235000
chr03	27190001	27240000
chr03	27195001	27245000
chr03	27200001	27250000
chr03	27205001	27255000
chr03	27210001	27260000
chr03	27215001	27265000
chr03	27220001	27270000
chr03	27225001	27275000
chr03	27230001	27280000
chr03	27235001	27285000
chr03	27240001	27290000
chr03	27260001	27310000
chr03	27265001	27315000
chr03	27395001	27445000
chr03	27400001	27450000
chr03	27405001	27455000
chr03	27410001	27460000
chr03	27415001	27465000
chr03	27420001	27470000
chr03	27425001	27475000
chr03	27430001	27480000
chr03	27435001	27485000
chr03	27440001	27490000
chr03	27445001	27495000
chr03	27450001	27500000
chr03	27455001	27505000
chr03	27460001	27510000
chr03	27465001	27515000
chr03	27470001	27520000
chr03	30625001	30675000
chr03	30630001	30680000
chr03	30635001	30685000
chr03	30640001	30690000
chr03	30645001	30695000
chr03	30650001	30700000
chr03	30655001	30705000
chr03	30660001	30710000
chr03	30665001	30715000
chr03	30670001	30720000
chr03	30675001	30725000
chr03	31085001	31135000
chr03	31090001	31140000
chr03	31095001	31145000
chr03	31100001	31150000
chr03	31105001	31155000
chr03	31110001	31160000
chr03	31115001	31165000
chr03	31120001	31170000
chr03	31125001	31175000
chr03	31130001	31180000
chr03	31135001	31185000
chr03	31140001	31190000
chr03	31145001	31195000
chr03	31150001	31200000
chr03	31165001	31215000
chr03	31170001	31220000
chr03	31240001	31290000
chr03	31245001	31295000
chr03	31250001	31300000
chr03	31280001	31330000
chr03	31285001	31335000
chr03	31290001	31340000
chr03	31295001	31345000
chr03	31300001	31350000
chr03	31305001	31355000
chr03	31310001	31360000
chr03	31315001	31365000
chr03	31320001	31370000
chr03	31325001	31375000
chr03	31330001	31380000
chr03	31335001	31385000
chr03	31340001	31390000
chr03	31770001	31820000
chr03	31775001	31825000
chr03	31780001	31830000
chr03	31895001	31945000
chr03	32060001	32110000
chr03	32065001	32115000
chr03	32070001	32120000
chr03	32075001	32125000
chr03	32105001	32155000
chr03	32110001	32160000
chr03	32115001	32165000
chr03	32120001	32170000
chr03	32125001	32175000
chr03	32130001	32180000
chr03	32135001	32185000
chr03	32140001	32190000
chr03	32290001	32340000
chr03	32550001	32600000
chr03	34770001	34820000
chr03	34775001	34825000
chr03	34780001	34830000
chr03	34785001	34835000
chr03	35025001	35075000
chr03	35030001	35080000
chr03	35035001	35085000
chr03	35040001	35090000
chr03	35045001	35095000
chr03	35050001	35100000
chr03	35055001	35105000
chr03	35060001	35110000
chr03	35065001	35115000
chr03	35070001	35120000
chr03	35075001	35125000
chr03	35080001	35130000
chr03	35085001	35135000
chr03	35090001	35140000
chr03	35095001	35145000
chr03	35100001	35150000
chr03	35105001	35155000
chr03	35110001	35160000
chr03	35115001	35165000
chr03	35155001	35205000
chr03	35160001	35210000
chr03	35165001	35215000
chr03	35170001	35220000
chr03	35175001	35225000
chr03	35180001	35230000
chr03	35185001	35235000
chr03	35190001	35240000
chr03	35195001	35245000
chr03	35200001	35250000
chr03	35290001	35340000
chr03	35295001	35345000
chr03	35300001	35350000
chr03	35305001	35355000
chr03	35310001	35360000
chr03	35315001	35365000
chr03	35320001	35370000
chr03	35325001	35375000
chr03	35330001	35380000
chr03	35335001	35385000
chr03	35340001	35390000
chr03	35345001	35395000
chr03	35350001	35400000
chr03	35360001	35410000
chr03	35365001	35415000
chr03	35370001	35420000
chr03	35375001	35425000
chr03	35380001	35430000
chr03	35595001	35645000
chr03	35750001	35800000
chr03	35755001	35805000
chr03	35760001	35810000
chr03	35765001	35815000
chr03	35770001	35820000
chr03	35775001	35825000
chr03	35780001	35830000
chr03	35785001	35835000
chr03	35790001	35840000
chr03	35795001	35845000
chr03	35800001	35850000
chr03	35805001	35855000
chr03	35810001	35860000
chr03	36410001	36460000
chr03	36415001	36465000
chr03	36485001	36535000
chr03	36490001	36540000
chr03	36495001	36545000
chr03	36690001	36740000
chr03	36915001	36965000
chr03	36935001	36985000
chr03	36940001	36990000
chr03	37440001	37490000
chr03	37445001	37495000
chr03	37450001	37500000
chr03	37455001	37505000
chr03	37460001	37510000
chr03	37465001	37515000
chr03	37470001	37520000
chr03	37475001	37525000
chr03	37480001	37530000
chr03	37485001	37535000
chr03	37490001	37540000
chr03	37495001	37545000
chr03	37500001	37550000
chr03	37505001	37555000
chr03	37655001	37705000
chr03	37660001	37710000
chr03	37665001	37715000
chr03	37670001	37720000
chr03	37675001	37725000
chr03	37680001	37730000
chr03	37685001	37735000
chr03	37690001	37740000
chr03	37695001	37745000
chr03	37700001	37750000
chr03	37705001	37755000
chr03	37715001	37765000
chr03	37720001	37770000
chr03	37725001	37775000
chr03	37730001	37780000
chr03	37735001	37785000
chr03	37740001	37790000
chr03	37745001	37795000
chr03	37750001	37800000
chr03	37755001	37805000
chr03	37905001	37955000
chr03	37910001	37960000
chr03	37915001	37965000
chr03	37920001	37970000
chr03	37925001	37975000
chr03	37930001	37980000
chr03	37980001	38030000
chr03	37985001	38035000
chr03	37990001	38040000
chr03	37995001	38045000
chr03	38000001	38050000
chr03	38005001	38055000
chr03	38075001	38125000
chr03	38710001	38760000
chr03	38715001	38765000
chr03	38720001	38770000
chr03	39235001	39285000
chr03	39260001	39310000
chr03	39265001	39315000
chr03	39975001	40025000
chr03	39980001	40030000
chr03	39985001	40035000
chr03	39990001	40040000
chr03	39995001	40045000
chr03	40000001	40050000
chr03	40005001	40055000
chr03	40010001	40060000
chr03	40015001	40065000
chr03	40965001	41015000
chr03	44670001	44720000
chr03	44680001	44730000
chr03	44760001	44810000
chr03	44765001	44815000
chr03	44770001	44820000
chr03	44785001	44835000
chr03	44790001	44840000
chr03	44800001	44850000
chr03	44805001	44855000
chr03	44810001	44860000
chr03	53045001	53095000
chr03	53050001	53100000
chr03	53055001	53105000
chr03	53060001	53110000
chr03	53065001	53115000
chr03	53075001	53125000
chr03	54765001	54815000
chr03	54770001	54820000
chr03	54775001	54825000
chr03	54780001	54830000
chr03	54785001	54835000
chr03	55095001	55145000
chr03	55100001	55150000
chr03	55105001	55155000
chr03	55110001	55160000
chr03	55115001	55165000
chr03	55120001	55170000
chr03	55125001	55175000
chr03	55130001	55180000
chr03	55135001	55185000
chr04	65001	115000
chr04	70001	120000
chr04	75001	125000
chr04	80001	130000
chr04	85001	135000
chr04	90001	140000
chr04	95001	145000
chr04	510001	560000
chr04	21025001	21075000
chr04	21030001	21080000
chr04	21035001	21085000
chr04	27760001	27810000
chr04	27765001	27815000
chr04	27785001	27835000
chr04	28865001	28915000
chr04	28870001	28920000
chr04	29070001	29120000
chr04	29075001	29125000
chr04	29175001	29225000
chr04	29890001	29940000
chr04	29895001	29945000
chr04	29900001	29950000
chr04	29905001	29955000
chr04	33835001	33885000
chr04	33840001	33890000
chr04	33850001	33900000
chr04	42665001	42715000
chr04	48200001	48250000
chr04	48205001	48255000
chr04	48210001	48260000
chr04	48215001	48265000
chr04	48220001	48270000
chr04	48225001	48275000
chr04	48230001	48280000
chr04	53975001	54025000
chr05	20175001	20225000
chr05	20180001	20230000
chr05	20185001	20235000
chr05	20190001	20240000
chr05	20195001	20245000
chr05	20200001	20250000
chr05	20205001	20255000
chr05	20210001	20260000
chr05	20215001	20265000
chr05	25120001	25170000
chr05	25965001	26015000
chr05	25970001	26020000
chr05	25975001	26025000
chr05	25980001	26030000
chr05	26675001	26725000
chr05	28795001	28845000
chr05	29205001	29255000
chr05	29210001	29260000
chr05	29245001	29295000
chr05	29250001	29300000
chr05	29265001	29315000
chr05	29270001	29320000
chr05	31700001	31750000
chr05	34805001	34855000
chr05	34915001	34965000
chr05	34920001	34970000
chr05	35320001	35370000
chr05	35325001	35375000
chr05	35330001	35380000
chr05	35335001	35385000
chr05	35340001	35390000
chr05	35345001	35395000
chr05	35350001	35400000
chr05	36695001	36745000
chr05	36700001	36750000
chr05	36705001	36755000
chr05	36710001	36760000
chr05	36715001	36765000
chr05	36995001	37045000
chr05	37015001	37065000
chr05	37020001	37070000
chr05	37025001	37075000
chr05	37030001	37080000
chr05	37220001	37270000
chr05	37230001	37280000
chr05	38050001	38100000
chr05	38055001	38105000
chr05	38060001	38110000
chr05	38065001	38115000
chr05	38070001	38120000
chr05	38075001	38125000
chr05	38080001	38130000
chr05	38085001	38135000
chr05	38090001	38140000
chr05	38095001	38145000
chr05	38810001	38860000
chr05	51175001	51225000
chr06	90001	140000
chr06	95001	145000
chr06	100001	150000
chr06	105001	155000
chr06	110001	160000
chr06	115001	165000
chr06	120001	170000
chr06	125001	175000
chr06	10340001	10390000
chr06	11100001	11150000
chr06	11540001	11590000
chr06	11545001	11595000
chr06	11550001	11600000
chr06	11555001	11605000
chr06	11560001	11610000
chr06	11565001	11615000
chr06	11570001	11620000
chr06	11575001	11625000
chr06	11580001	11630000
chr06	11585001	11635000
chr06	11590001	11640000
chr06	11705001	11755000
chr06	12075001	12125000
chr06	12080001	12130000
chr06	12085001	12135000
chr06	12090001	12140000
chr06	12095001	12145000
chr06	12100001	12150000
chr06	12105001	12155000
chr06	12110001	12160000
chr06	13045001	13095000
chr06	13050001	13100000
chr06	13055001	13105000
chr06	13060001	13110000
chr06	13065001	13115000
chr06	13070001	13120000
chr06	13075001	13125000
chr06	13080001	13130000
chr06	13085001	13135000
chr06	13090001	13140000
chr06	13095001	13145000
chr06	13100001	13150000
chr06	13215001	13265000
chr06	13220001	13270000
chr06	13225001	13275000
chr06	13230001	13280000
chr06	13235001	13285000
chr06	13290001	13340000
chr06	13295001	13345000
chr06	13300001	13350000
chr06	13630001	13680000
chr06	13635001	13685000
chr06	13640001	13690000
chr06	13645001	13695000
chr06	13650001	13700000
chr06	13655001	13705000
chr06	13660001	13710000
chr06	13665001	13715000
chr06	13670001	13720000
chr06	13675001	13725000
chr06	13680001	13730000
chr06	13685001	13735000
chr06	13770001	13820000
chr06	13775001	13825000
chr06	13780001	13830000
chr06	13885001	13935000
chr06	14825001	14875000
chr06	14900001	14950000
chr06	14905001	14955000
chr06	14910001	14960000
chr06	14915001	14965000
chr06	14925001	14975000
chr06	14930001	14980000
chr06	15035001	15085000
chr06	15040001	15090000
chr06	15045001	15095000
chr06	15050001	15100000
chr06	15055001	15105000
chr06	15060001	15110000
chr06	15065001	15115000
chr06	15070001	15120000
chr06	15075001	15125000
chr06	15080001	15130000
chr06	15085001	15135000
chr06	15090001	15140000
chr06	15095001	15145000
chr06	15100001	15150000
chr06	15105001	15155000
chr06	15275001	15325000
chr06	15280001	15330000
chr06	15285001	15335000
chr06	15290001	15340000
chr06	15295001	15345000
chr06	15300001	15350000
chr06	15320001	15370000
chr06	15345001	15395000
chr06	15350001	15400000
chr06	15355001	15405000
chr06	15360001	15410000
chr06	15365001	15415000
chr06	15370001	15420000
chr06	15375001	15425000
chr06	15380001	15430000
chr06	15385001	15435000
chr06	15390001	15440000
chr06	15395001	15445000
chr06	15400001	15450000
chr06	15405001	15455000
chr06	15410001	15460000
chr06	15415001	15465000
chr06	15420001	15470000
chr06	15425001	15475000
chr06	15430001	15480000
chr06	15435001	15485000
chr06	15440001	15490000
chr06	15445001	15495000
chr06	15450001	15500000
chr06	15455001	15505000
chr06	15460001	15510000
chr06	15465001	15515000
chr06	16075001	16125000
chr06	16095001	16145000
chr06	16100001	16150000
chr06	16140001	16190000
chr06	16145001	16195000
chr06	16150001	16200000
chr06	16155001	16205000
chr06	16160001	16210000
chr06	16165001	16215000
chr06	16170001	16220000
chr06	16175001	16225000
chr06	16180001	16230000
chr06	16185001	16235000
chr06	16190001	16240000
chr06	16195001	16245000
chr06	16345001	16395000
chr06	16350001	16400000
chr06	16355001	16405000
chr06	16360001	16410000
chr06	17020001	17070000
chr06	17025001	17075000
chr06	17030001	17080000
chr06	17035001	17085000
chr06	17040001	17090000
chr06	17045001	17095000
chr06	17050001	17100000
chr06	17055001	17105000
chr06	17060001	17110000
chr06	17065001	17115000
chr06	17070001	17120000
chr06	17075001	17125000
chr06	17080001	17130000
chr06	17085001	17135000
chr06	17090001	17140000
chr06	17095001	17145000
chr06	17100001	17150000
chr06	17105001	17155000
chr06	17110001	17160000
chr06	17115001	17165000
chr06	17120001	17170000
chr06	17125001	17175000
chr06	17130001	17180000
chr06	17135001	17185000
chr06	17140001	17190000
chr06	17145001	17195000
chr06	17150001	17200000
chr06	17155001	17205000
chr06	17160001	17210000
chr06	17165001	17215000
chr06	17170001	17220000
chr06	17175001	17225000
chr06	17180001	17230000
chr06	17185001	17235000
chr06	18060001	18110000
chr06	18065001	18115000
chr06	18070001	18120000
chr06	18075001	18125000
chr06	18080001	18130000
chr06	18085001	18135000
chr06	18090001	18140000
chr06	18095001	18145000
chr06	18100001	18150000
chr06	18105001	18155000
chr06	18110001	18160000
chr06	18115001	18165000
chr06	18165001	18215000
chr06	18170001	18220000
chr06	18175001	18225000
chr06	18180001	18230000
chr06	18185001	18235000
chr06	18190001	18240000
chr06	18195001	18245000
chr06	18200001	18250000
chr06	18205001	18255000
chr06	18210001	18260000
chr06	18215001	18265000
chr06	18220001	18270000
chr06	18225001	18275000
chr06	18385001	18435000
chr06	18390001	18440000
chr06	18395001	18445000
chr06	18400001	18450000
chr06	18405001	18455000
chr06	18410001	18460000
chr06	18415001	18465000
chr06	18420001	18470000
chr06	18425001	18475000
chr06	18430001	18480000
chr06	18435001	18485000
chr06	18440001	18490000
chr06	18445001	18495000
chr06	18450001	18500000
chr06	18455001	18505000
chr06	18460001	18510000
chr06	18470001	18520000
chr06	18475001	18525000
chr06	18480001	18530000
chr06	18485001	18535000
chr06	18505001	18555000
chr06	18590001	18640000
chr06	18595001	18645000
chr06	18600001	18650000
chr06	18605001	18655000
chr06	18610001	18660000
chr06	18615001	18665000
chr06	18620001	18670000
chr06	18625001	18675000
chr06	18630001	18680000
chr06	18635001	18685000
chr06	18640001	18690000
chr06	18645001	18695000
chr06	18650001	18700000
chr06	18655001	18705000
chr06	18670001	18720000
chr06	18675001	18725000
chr06	18680001	18730000
chr06	18685001	18735000
chr06	18690001	18740000
chr06	18695001	18745000
chr06	18700001	18750000
chr06	18705001	18755000
chr06	18710001	18760000
chr06	18715001	18765000
chr06	18720001	18770000
chr06	18725001	18775000
chr06	18730001	18780000
chr06	18735001	18785000
chr06	18740001	18790000
chr06	18745001	18795000
chr06	18750001	18800000
chr06	18755001	18805000
chr06	18760001	18810000
chr06	18765001	18815000
chr06	18835001	18885000
chr06	18840001	18890000
chr06	18845001	18895000
chr06	18850001	18900000
chr06	18855001	18905000
chr06	18860001	18910000
chr06	18865001	18915000
chr06	18870001	18920000
chr06	18875001	18925000
chr06	18880001	18930000
chr06	18885001	18935000
chr06	18890001	18940000
chr06	18895001	18945000
chr06	18900001	18950000
chr06	18905001	18955000
chr06	18910001	18960000
chr06	18915001	18965000
chr06	18920001	18970000
chr06	18925001	18975000
chr06	18930001	18980000
chr06	18935001	18985000
chr06	18940001	18990000
chr06	18945001	18995000
chr06	18955001	19005000
chr06	19325001	19375000
chr06	19330001	19380000
chr06	19335001	19385000
chr06	19340001	19390000
chr06	19345001	19395000
chr06	19350001	19400000
chr06	19355001	19405000
chr06	19360001	19410000
chr06	19365001	19415000
chr06	19390001	19440000
chr06	19395001	19445000
chr06	19400001	19450000
chr06	19405001	19455000
chr06	19410001	19460000
chr06	19415001	19465000
chr06	19420001	19470000
chr06	19425001	19475000
chr06	19430001	19480000
chr06	19435001	19485000
chr06	19525001	19575000
chr06	19530001	19580000
chr06	19535001	19585000
chr06	19540001	19590000
chr06	19545001	19595000
chr06	19600001	19650000
chr06	19605001	19655000
chr06	19610001	19660000
chr06	19615001	19665000
chr06	19620001	19670000
chr06	19625001	19675000
chr06	19630001	19680000
chr06	19635001	19685000
chr06	19640001	19690000
chr06	19785001	19835000
chr06	19865001	19915000
chr06	19870001	19920000
chr06	19875001	19925000
chr06	19880001	19930000
chr06	19885001	19935000
chr06	19890001	19940000
chr06	20250001	20300000
chr06	20255001	20305000
chr06	20260001	20310000
chr06	20265001	20315000
chr06	20270001	20320000
chr06	20275001	20325000
chr06	20280001	20330000
chr06	20285001	20335000
chr06	20290001	20340000
chr06	20295001	20345000
chr06	20300001	20350000
chr06	20585001	20635000
chr06	20590001	20640000
chr06	20600001	20650000
chr06	20620001	20670000
chr06	21095001	21145000
chr06	21100001	21150000
chr06	21105001	21155000
chr06	21110001	21160000
chr06	21115001	21165000
chr06	21120001	21170000
chr06	21125001	21175000
chr06	21130001	21180000
chr06	21135001	21185000
chr06	21140001	21190000
chr06	21145001	21195000
chr06	21150001	21200000
chr06	21240001	21290000
chr06	21250001	21300000
chr06	21255001	21305000
chr06	21260001	21310000
chr06	21265001	21315000
chr06	21270001	21320000
chr06	21275001	21325000
chr06	21280001	21330000
chr06	21285001	21335000
chr06	21290001	21340000
chr06	21295001	21345000
chr06	21300001	21350000
chr06	21305001	21355000
chr06	21310001	21360000
chr06	21315001	21365000
chr06	21320001	21370000
chr06	21325001	21375000
chr06	21330001	21380000
chr06	21335001	21385000
chr06	21340001	21390000
chr06	21345001	21395000
chr06	21350001	21400000
chr06	21355001	21405000
chr06	21360001	21410000
chr06	21365001	21415000
chr06	21370001	21420000
chr06	21375001	21425000
chr06	21380001	21430000
chr06	21385001	21435000
chr06	21390001	21440000
chr06	21395001	21445000
chr06	21400001	21450000
chr06	21405001	21455000
chr06	21410001	21460000
chr06	21415001	21465000
chr06	21420001	21470000
chr06	21425001	21475000
chr06	21430001	21480000
chr06	21435001	21485000
chr06	21440001	21490000
chr06	21445001	21495000
chr06	21450001	21500000
chr06	21455001	21505000
chr06	21460001	21510000
chr06	21465001	21515000
chr06	21470001	21520000
chr06	21475001	21525000
chr06	21480001	21530000
chr06	21485001	21535000
chr06	21490001	21540000
chr06	21495001	21545000
chr06	21670001	21720000
chr06	21675001	21725000
chr06	21680001	21730000
chr06	21685001	21735000
chr06	21690001	21740000
chr06	21695001	21745000
chr06	21700001	21750000
chr06	21765001	21815000
chr06	21770001	21820000
chr06	21775001	21825000
chr06	21780001	21830000
chr06	21785001	21835000
chr06	21790001	21840000
chr06	21795001	21845000
chr06	21855001	21905000
chr06	21860001	21910000
chr06	21865001	21915000
chr06	21870001	21920000
chr06	21875001	21925000
chr06	21880001	21930000
chr06	21895001	21945000
chr06	21900001	21950000
chr06	22210001	22260000
chr06	22215001	22265000
chr06	22220001	22270000
chr06	22225001	22275000
chr06	22230001	22280000
chr06	22235001	22285000
chr06	22240001	22290000
chr06	22245001	22295000
chr06	22250001	22300000
chr06	22255001	22305000
chr06	22260001	22310000
chr06	22265001	22315000
chr06	22555001	22605000
chr06	22560001	22610000
chr06	22565001	22615000
chr06	22570001	22620000
chr06	22575001	22625000
chr06	22580001	22630000
chr06	22585001	22635000
chr06	22590001	22640000
chr06	22595001	22645000
chr06	23820001	23870000
chr06	23825001	23875000
chr06	23830001	23880000
chr06	23835001	23885000
chr06	23840001	23890000
chr06	23845001	23895000
chr06	23850001	23900000
chr06	23855001	23905000
chr06	23860001	23910000
chr06	23865001	23915000
chr06	23870001	23920000
chr06	23875001	23925000
chr06	23880001	23930000
chr06	23885001	23935000
chr06	23890001	23940000
chr06	23895001	23945000
chr06	23900001	23950000
chr06	23905001	23955000
chr06	23910001	23960000
chr06	23915001	23965000
chr06	23920001	23970000
chr06	23925001	23975000
chr06	23930001	23980000
chr06	23935001	23985000
chr06	23940001	23990000
chr06	23945001	23995000
chr06	23950001	24000000
chr06	23955001	24005000
chr06	24010001	24060000
chr06	24015001	24065000
chr06	24020001	24070000
chr06	24025001	24075000
chr06	24030001	24080000
chr06	24035001	24085000
chr06	24040001	24090000
chr06	24045001	24095000
chr06	24055001	24105000
chr06	24060001	24110000
chr06	24065001	24115000
chr06	24070001	24120000
chr06	24075001	24125000
chr06	24080001	24130000
chr06	24085001	24135000
chr06	24090001	24140000
chr06	24095001	24145000
chr06	24100001	24150000
chr06	24105001	24155000
chr06	24110001	24160000
chr06	24115001	24165000
chr06	24195001	24245000
chr06	24255001	24305000
chr06	24260001	24310000
chr06	24265001	24315000
chr06	24270001	24320000
chr06	24275001	24325000
chr06	24280001	24330000
chr06	24285001	24335000
chr06	24290001	24340000
chr06	24295001	24345000
chr06	24300001	24350000
chr06	24305001	24355000
chr06	24310001	24360000
chr06	24340001	24390000
chr06	24345001	24395000
chr06	24350001	24400000
chr06	24355001	24405000
chr06	24360001	24410000
chr06	24365001	24415000
chr06	24370001	24420000
chr06	24375001	24425000
chr06	24380001	24430000
chr06	24385001	24435000
chr06	24390001	24440000
chr06	24395001	24445000
chr06	24400001	24450000
chr06	24405001	24455000
chr06	24410001	24460000
chr06	24415001	24465000
chr06	24420001	24470000
chr06	24425001	24475000
chr06	24430001	24480000
chr06	24435001	24485000
chr06	24440001	24490000
chr06	24455001	24505000
chr06	24475001	24525000
chr06	24480001	24530000
chr06	24485001	24535000
chr06	24490001	24540000
chr06	24495001	24545000
chr06	24500001	24550000
chr06	24505001	24555000
chr06	24510001	24560000
chr06	24515001	24565000
chr06	24520001	24570000
chr06	24525001	24575000
chr06	24530001	24580000
chr06	24535001	24585000
chr06	24540001	24590000
chr06	24545001	24595000
chr06	24550001	24600000
chr06	24555001	24605000
chr06	24560001	24610000
chr06	24565001	24615000
chr06	24570001	24620000
chr06	24575001	24625000
chr06	24580001	24630000
chr06	24585001	24635000
chr06	24590001	24640000
chr06	24595001	24645000
chr06	24600001	24650000
chr06	24605001	24655000
chr06	24610001	24660000
chr06	24615001	24665000
chr06	24620001	24670000
chr06	24625001	24675000
chr06	24630001	24680000
chr06	24635001	24685000
chr06	24640001	24690000
chr06	24645001	24695000
chr06	24650001	24700000
chr06	24655001	24705000
chr06	24660001	24710000
chr06	24665001	24715000
chr06	24670001	24720000
chr06	24675001	24725000
chr06	24680001	24730000
chr06	24685001	24735000
chr06	24690001	24740000
chr06	24695001	24745000
chr06	24700001	24750000
chr06	24705001	24755000
chr06	24710001	24760000
chr06	24715001	24765000
chr06	24720001	24770000
chr06	24725001	24775000
chr06	24815001	24865000
chr06	24820001	24870000
chr06	26230001	26280000
chr06	26235001	26285000
chr06	26240001	26290000
chr06	26245001	26295000
chr06	26250001	26300000
chr06	26255001	26305000
chr06	26260001	26310000
chr06	26265001	26315000
chr06	26270001	26320000
chr06	26275001	26325000
chr06	26280001	26330000
chr06	26285001	26335000
chr06	26290001	26340000
chr06	26295001	26345000
chr06	26300001	26350000
chr06	26305001	26355000
chr06	26310001	26360000
chr06	26315001	26365000
chr06	26320001	26370000
chr06	26325001	26375000
chr06	26330001	26380000
chr06	26335001	26385000
chr06	26490001	26540000
chr06	26495001	26545000
chr06	26500001	26550000
chr06	26505001	26555000
chr06	26510001	26560000
chr06	26515001	26565000
chr06	26520001	26570000
chr06	26525001	26575000
chr06	26530001	26580000
chr06	26560001	26610000
chr06	26565001	26615000
chr06	26570001	26620000
chr06	26575001	26625000
chr06	26580001	26630000
chr06	26585001	26635000
chr06	26590001	26640000
chr06	26595001	26645000
chr06	26600001	26650000
chr06	26620001	26670000
chr06	26625001	26675000
chr06	26630001	26680000
chr06	26635001	26685000
chr06	26640001	26690000
chr06	26645001	26695000
chr06	26650001	26700000
chr06	26885001	26935000
chr06	26890001	26940000
chr06	26895001	26945000
chr06	26900001	26950000
chr06	26905001	26955000
chr06	26910001	26960000
chr06	26915001	26965000
chr06	26920001	26970000
chr06	26925001	26975000
chr06	26930001	26980000
chr06	26935001	26985000
chr06	26940001	26990000
chr06	26945001	26995000
chr06	26950001	27000000
chr06	26955001	27005000
chr06	26960001	27010000
chr06	26965001	27015000
chr06	26970001	27020000
chr06	26975001	27025000
chr06	26980001	27030000
chr06	27280001	27330000
chr06	27285001	27335000
chr06	27290001	27340000
chr06	27295001	27345000
chr06	27300001	27350000
chr06	27305001	27355000
chr06	27310001	27360000
chr06	27315001	27365000
chr06	27320001	27370000
chr06	27325001	27375000
chr06	27330001	27380000
chr06	27355001	27405000
chr06	27360001	27410000
chr06	27365001	27415000
chr06	27370001	27420000
chr06	27375001	27425000
chr06	27380001	27430000
chr06	27655001	27705000
chr06	27660001	27710000
chr06	27665001	27715000
chr06	27670001	27720000
chr06	27675001	27725000
chr06	27680001	27730000
chr06	27685001	27735000
chr06	27690001	27740000
chr06	27695001	27745000
chr06	27700001	27750000
chr06	27705001	27755000
chr06	27710001	27760000
chr06	27715001	27765000
chr06	27720001	27770000
chr06	27725001	27775000
chr06	27730001	27780000
chr06	27735001	27785000
chr06	27740001	27790000
chr06	27745001	27795000
chr06	27750001	27800000
chr06	27755001	27805000
chr06	27760001	27810000
chr06	27765001	27815000
chr06	27770001	27820000
chr06	27775001	27825000
chr06	27780001	27830000
chr06	27785001	27835000
chr06	27790001	27840000
chr06	27795001	27845000
chr06	27800001	27850000
chr06	27805001	27855000
chr06	27810001	27860000
chr06	27815001	27865000
chr06	27820001	27870000
chr06	27825001	27875000
chr06	27835001	27885000
chr06	27840001	27890000
chr06	27845001	27895000
chr06	27850001	27900000
chr06	27860001	27910000
chr06	27865001	27915000
chr06	27970001	28020000
chr06	27975001	28025000
chr06	27980001	28030000
chr06	27985001	28035000
chr06	27990001	28040000
chr06	27995001	28045000
chr06	28000001	28050000
chr06	28005001	28055000
chr06	28010001	28060000
chr06	28015001	28065000
chr06	28020001	28070000
chr06	28025001	28075000
chr06	28030001	28080000
chr06	28930001	28980000
chr06	28935001	28985000
chr06	28940001	28990000
chr06	34925001	34975000
chr06	34930001	34980000
chr06	37325001	37375000
chr06	37385001	37435000
chr06	38535001	38585000
chr06	38540001	38590000
chr06	38545001	38595000
chr06	38550001	38600000
chr06	38990001	39040000
chr06	38995001	39045000
chr07	30001	80000
chr07	35001	85000
chr07	40001	90000
chr07	45001	95000
chr07	50001	100000
chr07	55001	105000
chr07	60001	110000
chr07	65001	115000
chr07	70001	120000
chr07	75001	125000
chr07	80001	130000
chr07	85001	135000
chr07	125001	175000
chr07	130001	180000
chr07	135001	185000
chr07	140001	190000
chr07	145001	195000
chr07	150001	200000
chr07	155001	205000
chr07	160001	210000
chr07	165001	215000
chr07	170001	220000
chr07	175001	225000
chr07	180001	230000
chr07	185001	235000
chr07	190001	240000
chr07	195001	245000
chr07	200001	250000
chr07	230001	280000
chr07	235001	285000
chr07	240001	290000
chr07	245001	295000
chr07	250001	300000
chr07	255001	305000
chr07	260001	310000
chr07	265001	315000
chr07	270001	320000
chr07	295001	345000
chr07	300001	350000
chr07	305001	355000
chr07	310001	360000
chr07	315001	365000
chr07	320001	370000
chr07	325001	375000
chr07	330001	380000
chr07	335001	385000
chr07	340001	390000
chr07	345001	395000
chr07	350001	400000
chr07	355001	405000
chr07	360001	410000
chr07	730001	780000
chr07	13280001	13330000
chr07	13285001	13335000
chr07	13290001	13340000
chr07	13295001	13345000
chr07	13300001	13350000
chr07	13305001	13355000
chr07	13310001	13360000
chr07	13315001	13365000
chr07	13320001	13370000
chr07	13325001	13375000
chr07	13460001	13510000
chr07	13465001	13515000
chr07	13790001	13840000
chr07	13795001	13845000
chr07	13800001	13850000
chr07	13805001	13855000
chr07	13810001	13860000
chr07	13815001	13865000
chr07	14365001	14415000
chr07	14370001	14420000
chr07	14375001	14425000
chr07	14380001	14430000
chr07	14385001	14435000
chr07	14390001	14440000
chr07	14400001	14450000
chr07	17385001	17435000
chr07	17390001	17440000
chr07	17395001	17445000
chr07	17400001	17450000
chr07	17405001	17455000
chr07	17410001	17460000
chr07	17415001	17465000
chr07	17420001	17470000
chr07	21410001	21460000
chr07	21415001	21465000
chr07	21425001	21475000
chr07	21430001	21480000
chr07	21435001	21485000
chr07	21440001	21490000
chr07	21445001	21495000
chr07	21450001	21500000
chr07	22090001	22140000
chr07	22095001	22145000
chr07	22100001	22150000
chr07	22105001	22155000
chr07	22110001	22160000
chr07	22165001	22215000
chr07	22170001	22220000
chr07	22175001	22225000
chr07	22180001	22230000
chr07	22185001	22235000
chr07	22190001	22240000
chr07	22195001	22245000
chr07	22200001	22250000
chr07	22205001	22255000
chr07	22210001	22260000
chr07	22215001	22265000
chr07	22220001	22270000
chr07	22225001	22275000
chr07	22230001	22280000
chr07	22235001	22285000
chr07	22240001	22290000
chr07	22245001	22295000
chr07	22250001	22300000
chr07	22255001	22305000
chr07	22260001	22310000
chr07	22265001	22315000
chr07	22270001	22320000
chr07	22275001	22325000
chr07	22280001	22330000
chr07	22285001	22335000
chr07	22290001	22340000
chr07	22295001	22345000
chr07	22300001	22350000
chr07	22305001	22355000
chr07	22310001	22360000
chr07	22315001	22365000
chr07	22320001	22370000
chr07	22325001	22375000
chr07	22330001	22380000
chr07	22335001	22385000
chr07	22345001	22395000
chr07	22355001	22405000
chr07	22480001	22530000
chr07	22485001	22535000
chr07	22490001	22540000
chr07	22495001	22545000
chr07	22500001	22550000
chr07	22505001	22555000
chr07	22510001	22560000
chr07	22515001	22565000
chr07	22520001	22570000
chr07	22525001	22575000
chr07	22530001	22580000
chr07	22535001	22585000
chr07	22540001	22590000
chr07	22545001	22595000
chr07	22550001	22600000
chr07	22555001	22605000
chr07	22560001	22610000
chr07	22565001	22615000
chr07	22570001	22620000
chr07	22720001	22770000
chr07	22725001	22775000
chr07	22730001	22780000
chr07	22735001	22785000
chr07	22740001	22790000
chr07	22745001	22795000
chr07	22750001	22800000
chr07	22755001	22805000
chr07	22760001	22810000
chr07	22765001	22815000
chr07	22770001	22820000
chr07	22775001	22825000
chr07	22780001	22830000
chr07	22785001	22835000
chr07	22790001	22840000
chr07	22795001	22845000
chr07	22800001	22850000
chr07	22820001	22870000
chr07	22825001	22875000
chr07	22830001	22880000
chr07	22835001	22885000
chr07	22840001	22890000
chr07	22845001	22895000
chr07	22850001	22900000
chr07	22855001	22905000
chr07	22860001	22910000
chr07	22865001	22915000
chr07	22870001	22920000
chr07	22875001	22925000
chr07	22880001	22930000
chr07	22885001	22935000
chr07	23095001	23145000
chr07	23100001	23150000
chr07	23105001	23155000
chr07	23165001	23215000
chr07	23170001	23220000
chr07	23175001	23225000
chr07	23180001	23230000
chr07	23185001	23235000
chr07	23235001	23285000
chr07	23240001	23290000
chr07	23245001	23295000
chr07	23250001	23300000
chr07	23255001	23305000
chr07	23260001	23310000
chr07	23265001	23315000
chr07	23270001	23320000
chr07	23275001	23325000
chr07	23280001	23330000
chr07	23285001	23335000
chr07	23290001	23340000
chr07	23295001	23345000
chr07	23300001	23350000
chr07	23305001	23355000
chr07	23310001	23360000
chr07	23315001	23365000
chr07	23320001	23370000
chr07	23325001	23375000
chr07	23330001	23380000
chr07	23335001	23385000
chr07	23340001	23390000
chr07	23345001	23395000
chr07	23350001	23400000
chr07	23355001	23405000
chr07	23410001	23460000
chr07	23415001	23465000
chr07	23420001	23470000
chr07	23425001	23475000
chr07	23430001	23480000
chr07	23435001	23485000
chr07	23440001	23490000
chr07	23445001	23495000
chr07	23450001	23500000
chr07	23455001	23505000
chr07	23500001	23550000
chr07	23505001	23555000
chr07	23510001	23560000
chr07	23515001	23565000
chr07	23520001	23570000
chr07	23525001	23575000
chr07	23530001	23580000
chr07	23535001	23585000
chr07	23540001	23590000
chr07	23545001	23595000
chr07	23655001	23705000
chr07	23660001	23710000
chr07	23665001	23715000
chr07	23685001	23735000
chr07	23690001	23740000
chr07	23755001	23805000
chr07	23760001	23810000
chr07	23765001	23815000
chr07	23775001	23825000
chr07	23885001	23935000
chr07	23890001	23940000
chr07	23895001	23945000
chr07	23900001	23950000
chr07	23905001	23955000
chr07	23910001	23960000
chr07	23915001	23965000
chr07	23920001	23970000
chr07	23925001	23975000
chr07	24445001	24495000
chr07	24450001	24500000
chr07	24960001	25010000
chr07	25070001	25120000
chr07	25075001	25125000
chr07	25080001	25130000
chr07	25085001	25135000
chr07	25090001	25140000
chr07	25095001	25145000
chr07	25100001	25150000
chr07	25105001	25155000
chr07	25110001	25160000
chr07	25115001	25165000
chr07	25120001	25170000
chr07	25125001	25175000
chr07	25130001	25180000
chr07	25135001	25185000
chr07	25140001	25190000
chr07	25145001	25195000
chr07	25150001	25200000
chr07	25155001	25205000
chr07	25195001	25245000
chr07	25200001	25250000
chr07	25205001	25255000
chr07	25210001	25260000
chr07	25215001	25265000
chr07	25220001	25270000
chr07	25225001	25275000
chr07	25230001	25280000
chr07	25235001	25285000
chr07	25240001	25290000
chr07	25245001	25295000
chr07	25250001	25300000
chr07	25280001	25330000
chr07	25285001	25335000
chr07	25290001	25340000
chr07	25295001	25345000
chr07	25300001	25350000
chr07	25305001	25355000
chr07	25310001	25360000
chr07	25315001	25365000
chr07	25320001	25370000
chr07	25560001	25610000
chr07	25565001	25615000
chr07	25570001	25620000
chr07	25575001	25625000
chr07	25580001	25630000
chr07	25585001	25635000
chr07	26465001	26515000
chr07	26470001	26520000
chr07	26475001	26525000
chr07	26480001	26530000
chr07	26485001	26535000
chr07	29255001	29305000
chr07	29260001	29310000
chr07	29265001	29315000
chr07	29270001	29320000
chr07	29275001	29325000
chr07	29280001	29330000
chr07	29285001	29335000
chr07	29290001	29340000
chr07	29295001	29345000
chr07	29300001	29350000
chr07	29305001	29355000
chr07	29310001	29360000
chr07	29800001	29850000
chr07	30490001	30540000
chr07	30495001	30545000
chr07	31880001	31930000
chr07	31885001	31935000
chr07	31890001	31940000
chr07	31895001	31945000
chr07	31900001	31950000
chr07	32275001	32325000
chr07	32395001	32445000
chr07	32400001	32450000
chr07	35905001	35955000
chr07	35910001	35960000
chr07	35915001	35965000
chr07	35920001	35970000
chr07	35925001	35975000
chr07	35930001	35980000
chr07	35935001	35985000
chr07	35940001	35990000
chr07	35945001	35995000
chr07	35950001	36000000
chr08	285001	335000
chr08	290001	340000
chr08	295001	345000
chr08	1110001	1160000
chr08	1115001	1165000
chr08	1950001	2000000
chr08	1955001	2005000
chr08	1960001	2010000
chr08	6665001	6715000
chr08	7135001	7185000
chr08	7140001	7190000
chr08	7250001	7300000
chr08	7255001	7305000
chr08	7260001	7310000
chr08	7265001	7315000
chr08	7270001	7320000
chr08	7275001	7325000
chr08	9975001	10025000
chr08	11025001	11075000
chr08	11710001	11760000
chr08	11715001	11765000
chr08	11720001	11770000
chr08	11725001	11775000
chr08	11730001	11780000
chr08	11735001	11785000
chr08	11740001	11790000
chr08	11745001	11795000
chr08	11750001	11800000
chr08	11755001	11805000
chr08	11760001	11810000
chr08	11765001	11815000
chr08	11770001	11820000
chr08	11775001	11825000
chr08	11780001	11830000
chr08	11785001	11835000
chr08	11790001	11840000
chr08	11795001	11845000
chr08	11800001	11850000
chr08	11805001	11855000
chr08	11810001	11860000
chr08	11815001	11865000
chr08	11820001	11870000
chr08	11825001	11875000
chr08	11830001	11880000
chr08	11835001	11885000
chr08	11840001	11890000
chr08	11845001	11895000
chr08	11850001	11900000
chr08	11855001	11905000
chr08	12390001	12440000
chr08	13695001	13745000
chr08	13700001	13750000
chr08	13705001	13755000
chr08	13710001	13760000
chr08	13715001	13765000
chr08	13720001	13770000
chr08	13725001	13775000
chr08	13730001	13780000
chr08	13735001	13785000
chr08	13740001	13790000
chr08	13745001	13795000
chr08	13750001	13800000
chr08	13920001	13970000
chr08	13925001	13975000
chr08	13930001	13980000
chr08	13935001	13985000
chr08	13940001	13990000
chr08	13945001	13995000
chr08	13950001	14000000
chr08	13955001	14005000
chr08	13960001	14010000
chr08	13965001	14015000
chr08	13970001	14020000
chr08	13975001	14025000
chr08	14290001	14340000
chr08	14295001	14345000
chr08	14300001	14350000
chr08	14305001	14355000
chr08	14310001	14360000
chr08	14315001	14365000
chr08	14380001	14430000
chr08	14430001	14480000
chr08	14440001	14490000
chr08	14445001	14495000
chr08	14450001	14500000
chr08	14455001	14505000
chr08	14535001	14585000
chr08	14540001	14590000
chr08	14545001	14595000
chr08	14845001	14895000
chr08	14850001	14900000
chr08	14855001	14905000
chr08	15230001	15280000
chr08	15235001	15285000
chr08	15495001	15545000
chr08	15500001	15550000
chr08	15505001	15555000
chr08	15510001	15560000
chr08	15515001	15565000
chr08	15520001	15570000
chr08	15525001	15575000
chr08	15530001	15580000
chr08	15535001	15585000
chr08	15540001	15590000
chr08	15545001	15595000
chr08	15550001	15600000
chr08	15555001	15605000
chr08	15560001	15610000
chr08	15565001	15615000
chr08	15570001	15620000
chr08	15575001	15625000
chr08	15580001	15630000
chr08	15585001	15635000
chr08	15590001	15640000
chr08	15695001	15745000
chr08	15700001	15750000
chr08	15705001	15755000
chr08	15710001	15760000
chr08	15745001	15795000
chr08	16150001	16200000
chr08	16280001	16330000
chr08	16400001	16450000
chr08	16405001	16455000
chr08	16410001	16460000
chr08	16415001	16465000
chr08	16900001	16950000
chr08	16905001	16955000
chr08	16910001	16960000
chr08	16915001	16965000
chr08	17010001	17060000
chr08	17015001	17065000
chr08	17020001	17070000
[truncated: 1,988 more rows]
