# Supplementary material for: Genome and GWAS analysis identified genes significantly related to phenotypic state of Rhododendron bark
Source: Hortic Res. 2024 Jan 10;11(3):uhae008. doi: 10.1093/hr/uhae008 (PMC10939351; doi:10.1093/hr/uhae008)
Supplement: Web_Material_uhae008 [file web_material_uhae008.zip › Supplementary Data8.txt]

R. agastum selected region
chromosome	start	end
chr01	8690001	8740000
chr01	8695001	8745000
chr01	9875001	9925000
chr01	9880001	9930000
chr01	9885001	9935000
chr01	9890001	9940000
chr01	10875001	10925000
chr01	10880001	10930000
chr01	10885001	10935000
chr01	10890001	10940000
chr01	10895001	10945000
chr01	10900001	10950000
chr01	10905001	10955000
chr01	10910001	10960000
chr01	10915001	10965000
chr01	10920001	10970000
chr01	13215001	13265000
chr02	6345001	6395000
chr02	8970001	9020000
chr02	8975001	9025000
chr02	8980001	9030000
chr02	8985001	9035000
chr02	8990001	9040000
chr02	8995001	9045000
chr02	9000001	9050000
chr02	9005001	9055000
chr02	9010001	9060000
chr02	15110001	15160000
chr02	15115001	15165000
chr03	6300001	6350000
chr03	6305001	6355000
chr03	6310001	6360000
chr03	6315001	6365000
chr03	6320001	6370000
chr03	39460001	39510000
chr03	39465001	39515000
chr04	25115001	25165000
chr04	25120001	25170000
chr04	25125001	25175000
chr04	31380001	31430000
chr04	31385001	31435000
chr04	31390001	31440000
chr04	31395001	31445000
chr04	31400001	31450000
chr04	31405001	31455000
chr04	31410001	31460000
chr04	31415001	31465000
chr04	31890001	31940000
chr04	31895001	31945000
chr04	31900001	31950000
chr05	8950001	9000000
chr05	8955001	9005000
chr05	8960001	9010000
chr05	8965001	9015000
chr05	22645001	22695000
chr05	22650001	22700000
chr05	34220001	34270000
chr05	34225001	34275000
chr05	34230001	34280000
chr05	34235001	34285000
chr05	34240001	34290000
chr05	34245001	34295000
chr05	34250001	34300000
chr05	34255001	34305000
chr05	34260001	34310000
chr05	34265001	34315000
chr06	15545001	15595000
chr06	15550001	15600000
chr06	15555001	15605000
chr06	15560001	15610000
chr06	15565001	15615000
chr06	15570001	15620000
chr06	30270001	30320000
chr06	30275001	30325000
chr06	35950001	36000000
chr06	35955001	36005000
chr07	9660001	9710000
chr07	9665001	9715000
chr07	9670001	9720000
chr07	9675001	9725000
chr07	9680001	9730000
chr07	9685001	9735000
chr07	9690001	9740000
chr07	18085001	18135000
chr07	38965001	39015000
chr07	38970001	39020000
chr08	25970001	26020000
chr08	25975001	26025000
chr08	26065001	26115000
chr08	26070001	26120000
chr08	26075001	26125000
chr08	26080001	26130000
chr08	26085001	26135000
chr08	26090001	26140000
chr08	26095001	26145000
chr08	26100001	26150000
chr08	26105001	26155000
chr08	26110001	26160000
chr09	31190001	31240000
chr09	31195001	31245000
chr10	2465001	2515000
chr10	5875001	5925000
chr10	10490001	10540000
chr10	44290001	44340000
chr10	44295001	44345000
chr10	44300001	44350000
chr10	44305001	44355000
chr10	44310001	44360000
chr11	22855001	22905000
chr11	22860001	22910000
chr11	22865001	22915000
chr11	22870001	22920000
chr11	22875001	22925000
chr11	22880001	22930000
chr11	22885001	22935000
chr11	22890001	22940000
chr11	22895001	22945000
chr11	22900001	22950000
chr12	12365001	12415000
chr12	12370001	12420000
chr12	12375001	12425000
chr12	12380001	12430000
chr12	12385001	12435000
chr13	26920001	26970000
