# Supplementary material for: Genome and GWAS analysis identified genes significantly related to phenotypic state of Rhododendron bark
Source: Hortic Res. 2024 Jan 10;11(3):uhae008. doi: 10.1093/hr/uhae008 (PMC10939351; doi:10.1093/hr/uhae008)
Supplement: Web_Material_uhae008 [file web_material_uhae008.zip › Supplementary Data9.txt]

R. delavayi Tajima's D
CHROM	BIN_START	N_SNPS	Tajima's D
chr01	0	174	3.66847
chr01	50000	254	3.6086
chr01	100000	334	2.92518
chr01	150000	423	3.47325
chr01	200000	759	1.50496
chr01	250000	240	1.55688
chr01	300000	218	2.05447
chr01	350000	291	1.85535
chr01	400000	84	0.0439464
chr01	450000	295	2.07066
chr01	500000	207	1.33552
chr01	550000	220	1.64522
chr01	600000	207	2.16052
chr01	650000	295	0.369419
chr01	700000	576	1.11409
chr01	750000	138	0.647206
chr01	800000	69	-1.16919
chr01	850000	47	-1.02219
chr01	900000	4	-1.19808
chr01	950000	271	1.67111
chr01	1000000	463	1.60098
chr01	1050000	72	0.664004
chr01	1100000	261	2.55953
chr01	1150000	212	0.38751
chr01	1200000	290	1.06624
chr01	1250000	208	1.04246
chr01	1300000	12	-0.911249
chr01	1350000	13	-0.554027
chr01	1400000	31	0.685193
chr01	1450000	48	-0.273122
chr01	1500000	47	0.0840078
chr01	1550000	1	1.70564
chr01	1600000	171	2.21741
chr01	1650000	35	-0.380375
chr01	1700000	153	1.50829
chr01	1750000	228	1.89422
chr01	1800000	207	1.63917
chr01	1850000	131	1.1916
chr01	1900000	68	1.62998
chr01	1950000	56	0.471977
chr01	2000000	263	0.700578
chr01	2050000	40	-0.123991
chr01	2100000	213	2.44217
chr01	2150000	91	-0.969918
chr01	2200000	115	1.40623
chr01	2250000	305	1.81465
chr01	2300000	138	0.813987
chr01	2350000	29	1.36116
chr01	2400000	196	0.882003
chr01	2450000	50	-0.172742
chr01	2500000	6	0.238606
chr01	2550000	183	1.61724
chr01	2600000	235	0.278802
chr01	2650000	377	1.40399
chr01	2700000	1	-0.686376
chr01	2750000	1	1.10375
chr01	2800000	0	nan
chr01	2850000	10	0.480762
chr01	2900000	0	nan
chr01	2950000	8	-0.0995282
chr01	3000000	11	-0.0584247
chr01	3050000	4	1.47338
chr01	3100000	19	1.09499
chr01	3150000	14	0.122243
chr01	3200000	16	-0.116068
chr01	3250000	29	0.24136
chr01	3300000	0	nan
chr01	3350000	0	nan
chr01	3400000	39	0.456688
chr01	3450000	86	1.49037
chr01	3500000	328	0.644358
chr01	3550000	252	1.15255
chr01	3600000	425	0.916603
chr01	3650000	553	1.16981
chr01	3700000	391	1.71498
chr01	3750000	328	1.67723
chr01	3800000	314	1.04164
chr01	3850000	244	1.90738
chr01	3900000	205	0.904956
chr01	3950000	117	0.938276
chr01	4000000	119	-0.439927
chr01	4050000	21	-1.45637
chr01	4100000	113	-1.0362
chr01	4150000	235	-0.441909
chr01	4200000	312	1.30053
chr01	4250000	569	-0.419016
chr01	4300000	502	0.238689
chr01	4350000	575	0.260234
chr01	4400000	86	0.345549
chr01	4450000	53	0.0436479
chr01	4500000	165	-1.07285
chr01	4550000	22	-0.585726
chr01	4600000	45	-1.11152
chr01	4650000	100	-1.28038
chr01	4700000	481	1.07552
chr01	4750000	411	0.226088
chr01	4800000	200	0.485649
chr01	4850000	476	0.867484
chr01	4900000	139	0.262826
chr01	4950000	417	1.58187
chr01	5000000	145	0.709957
chr01	5050000	7	1.44022
chr01	5100000	2	-0.705074
chr01	5150000	21	0.989229
chr01	5200000	355	1.72195
chr01	5250000	41	0.605685
chr01	5300000	46	-0.417414
chr01	5350000	77	0.48019
chr01	5400000	105	0.441261
chr01	5450000	20	-0.0586634
chr01	5500000	61	-1.03069
chr01	5550000	16	-0.32558
chr01	5600000	22	-0.201329
chr01	5650000	0	nan
chr01	5700000	190	0.611978
chr01	5750000	573	1.25347
chr01	5800000	4	0.220555
chr01	5850000	363	0.586918
chr01	5900000	424	0.380015
chr01	5950000	324	0.182852
chr01	6000000	405	0.54503
chr01	6050000	325	-0.136192
chr01	6100000	314	0.488509
chr01	6150000	213	0.19255
chr01	6200000	542	1.59357
chr01	6250000	414	0.0123139
chr01	6300000	340	1.33313
chr01	6350000	835	0.0339652
chr01	6400000	15	0.0947356
chr01	6450000	126	-0.108456
chr01	6500000	156	-0.259908
chr01	6550000	86	0.327955
chr01	6600000	262	0.54771
chr01	6650000	15	-0.126912
chr01	6700000	41	0.103184
chr01	6750000	375	0.775617
chr01	6800000	0	nan
chr01	6850000	251	-0.0634333
chr01	6900000	646	2.16515
chr01	6950000	122	0.922695
chr01	7000000	214	0.984693
chr01	7050000	356	1.45581
chr01	7100000	661	1.16068
chr01	7150000	433	1.11845
chr01	7200000	386	1.36005
chr01	7250000	327	1.35099
chr01	7300000	181	0.897716
chr01	7350000	11	-0.412744
chr01	7400000	12	-1.23564
chr01	7450000	4	0.586243
chr01	7500000	39	-0.424943
chr01	7550000	90	-0.261198
chr01	7600000	0	nan
chr01	7650000	11	0.495247
chr01	7700000	6	-0.232103
chr01	7750000	21	-0.494401
chr01	7800000	40	-0.0303745
chr01	7850000	10	0.134651
chr01	7900000	33	0.595783
chr01	7950000	44	-0.150378
chr01	8000000	12	-0.110223
chr01	8050000	9	-0.0831984
chr01	8100000	26	0.488703
chr01	8150000	22	1.06446
chr01	8200000	16	0.619224
chr01	8250000	0	nan
chr01	8300000	11	0.464647
chr01	8350000	0	nan
chr01	8400000	0	nan
chr01	8450000	20	1.33764
chr01	8500000	13	0.156903
chr01	8550000	18	-0.034297
chr01	8600000	3	0.918372
chr01	8650000	110	-0.0125419
chr01	8700000	8	1.20155
chr01	8750000	13	-0.247332
chr01	8800000	18	-0.71436
chr01	8850000	6	0.857564
chr01	8900000	54	0.0135671
chr01	8950000	2	1.06574
chr01	9000000	5	0.00114425
chr01	9050000	2	0.328301
chr01	9100000	10	0.60642
chr01	9150000	0	nan
chr01	9200000	27	0.582845
chr01	9250000	33	-0.0954132
chr01	9300000	3	-0.711722
chr01	9350000	21	0.41503
chr01	9400000	6	0.502699
chr01	9450000	0	nan
chr01	9500000	6	1.71701
chr01	9550000	1	0.539089
chr01	9600000	0	nan
chr01	9650000	5	0.411351
chr01	9700000	0	nan
chr01	9750000	14	0.642565
chr01	9800000	35	0.331253
chr01	9850000	6	2.2042
chr01	9900000	2	-1.05149
chr01	9950000	53	-0.879761
chr01	10000000	5	0.474795
chr01	10050000	21	0.607495
chr01	10100000	12	0.699558
chr01	10150000	0	nan
chr01	10200000	13	0.258086
chr01	10250000	9	-0.184958
chr01	10300000	78	-0.272562
chr01	10350000	466	0.35929
chr01	10400000	195	0.670004
chr01	10450000	8	0.423687
chr01	10500000	0	nan
chr01	10550000	10	1.05331
chr01	10600000	0	nan
chr01	10650000	3	0.179746
chr01	10700000	4	-0.513082
chr01	10750000	1	0.12319
chr01	10800000	0	nan
chr01	10850000	4	0.181471
chr01	10900000	1	0.312333
chr01	10950000	4	0.267958
chr01	11000000	0	nan
chr01	11050000	17	-0.326777
chr01	11100000	0	nan
chr01	11150000	2	-0.292482
chr01	11200000	53	1.04594
chr01	11250000	183	1.32289
chr01	11300000	377	1.81805
chr01	11350000	648	1.65003
chr01	11400000	611	1.09424
chr01	11450000	503	0.608486
chr01	11500000	605	0.0316196
chr01	11550000	263	0.782465
chr01	11600000	498	0.0880567
chr01	11650000	483	0.205847
chr01	11700000	479	0.614588
chr01	11750000	199	-0.340921
chr01	11800000	96	-0.233318
chr01	11850000	129	-0.0932001
chr01	11900000	60	0.0486749
chr01	11950000	86	0.275258
chr01	12000000	93	-0.504544
chr01	12050000	87	-0.413694
chr01	12100000	162	0.372876
chr01	12150000	544	1.55635
chr01	12200000	747	0.68503
chr01	12250000	172	1.52518
chr01	12300000	465	0.25003
chr01	12350000	419	0.370369
chr01	12400000	180	0.940582
chr01	12450000	421	2.0164
chr01	12500000	578	1.18074
chr01	12550000	307	1.98746
chr01	12600000	93	0.665628
chr01	12650000	6	0.00936702
chr01	12700000	138	0.515731
chr01	12750000	9	-0.591784
chr01	12800000	36	0.526063
chr01	12850000	12	0.109646
chr01	12900000	103	-0.124938
chr01	12950000	6	-0.878757
chr01	13000000	32	-0.0937141
chr01	13050000	120	-0.433009
chr01	13100000	27	-0.563954
chr01	13150000	231	1.53284
chr01	13200000	200	1.51895
chr01	13250000	19	1.22122
chr01	13300000	345	0.691454
chr01	13350000	33	0.31243
chr01	13400000	336	2.01334
chr01	13450000	215	1.11684
chr01	13500000	228	1.6964
chr01	13550000	67	1.15374
chr01	13600000	199	1.45319
chr01	13650000	401	1.77394
chr01	13700000	129	1.55569
chr01	13750000	271	1.3719
chr01	13800000	26	0.446577
chr01	13850000	139	0.80201
chr01	13900000	7	0.0234381
chr01	13950000	62	0.439261
chr01	14000000	226	2.05198
chr01	14050000	222	1.93154
chr01	14100000	295	0.761124
chr01	14150000	235	1.38487
chr01	14200000	228	1.31742
chr01	14250000	386	2.4775
chr01	14300000	52	0.470963
chr01	14350000	404	1.53676
chr01	14400000	448	0.670747
chr01	14450000	78	0.0433315
chr01	14500000	67	-0.0833352
chr01	14550000	40	0.541935
chr01	14600000	15	-0.0791275
chr01	14650000	55	-0.40699
chr01	14700000	23	0.164696
chr01	14750000	18	0.24733
chr01	14800000	48	0.0850328
chr01	14850000	17	0.729274
chr01	14900000	84	-0.206969
chr01	14950000	19	0.521553
chr01	15000000	73	0.193466
chr01	15050000	33	-0.222095
chr01	15100000	16	0.266502
chr01	15150000	18	0.0278076
chr01	15200000	277	2.08809
chr01	15250000	496	1.2989
chr01	15300000	322	1.38888
chr01	15350000	212	0.0201413
chr01	15400000	210	1.50817
chr01	15450000	97	1.66187
chr01	15500000	283	1.27073
chr01	15550000	176	1.58913
chr01	15600000	345	2.24675
chr01	15650000	238	1.53127
chr01	15700000	114	0.0856702
chr01	15750000	128	-0.387167
chr01	15800000	165	-0.42181
chr01	15850000	587	2.64315
chr01	15900000	229	2.18092
chr01	15950000	155	1.87625
chr01	16000000	169	2.06284
chr01	16050000	333	0.759486
chr01	16100000	316	1.92428
chr01	16150000	68	1.87297
chr01	16200000	245	1.90065
chr01	16250000	148	2.23341
chr01	16300000	367	2.3032
chr01	16350000	64	2.18722
chr01	16400000	112	1.00792
chr01	16450000	174	0.62217
chr01	16500000	113	0.510933
chr01	16550000	322	2.13341
chr01	16600000	83	2.11268
chr01	16650000	42	0.427798
chr01	16700000	16	-0.309649
chr01	16750000	356	0.0511504
chr01	16800000	38	0.195954
chr01	16850000	90	0.279947
chr01	16900000	157	-0.788426
chr01	16950000	353	0.840462
chr01	17000000	248	1.53221
chr01	17050000	32	0.2502
chr01	17100000	59	-0.252888
chr01	17150000	30	0.405508
chr01	17200000	81	-0.221824
chr01	17250000	94	0.0891891
chr01	17300000	134	-0.603926
chr01	17350000	83	-0.728399
chr01	17400000	423	1.83644
chr01	17450000	156	2.00159
chr01	17500000	22	0.273569
chr01	17550000	138	0.797751
chr01	17600000	15	1.12733
chr01	17650000	194	1.42479
chr01	17700000	539	1.845
chr01	17750000	388	0.23877
chr01	17800000	353	1.41138
chr01	17850000	223	1.92791
chr01	17900000	294	1.74077
chr01	17950000	323	2.51884
chr01	18000000	79	1.48779
chr01	18050000	29	0.172984
chr01	18100000	230	0.0576723
chr01	18150000	31	0.368891
chr01	18200000	242	1.25673
chr01	18250000	15	1.07215
chr01	18300000	227	1.66983
chr01	18350000	2	0.760286
chr01	18400000	256	1.11032
chr01	18450000	270	1.0064
chr01	18500000	582	0.541235
chr01	18550000	162	1.38174
chr01	18600000	208	2.39863
chr01	18650000	219	0.44385
chr01	18700000	293	1.41812
chr01	18750000	24	1.18778
chr01	18800000	77	-0.258994
chr01	18850000	90	1.17275
chr01	18900000	65	1.29853
chr01	18950000	64	-1.4178
chr01	19000000	120	-0.869783
chr01	19050000	120	0.70614
chr01	19100000	138	2.55379
chr01	19150000	86	0.0796188
chr01	19200000	7	1.71523
chr01	19250000	1	-0.0409535
chr01	19300000	3	-0.923042
chr01	19350000	6	-1.45647
chr01	19400000	4	-1.20816
chr01	19450000	23	0.147576
chr01	19500000	409	1.40799
chr01	19550000	65	1.26134
chr01	19600000	106	2.29377
chr01	19650000	306	1.95161
chr01	19700000	136	0.355293
chr01	19750000	227	0.284564
chr01	19800000	223	2.28451
chr01	19850000	317	1.84484
chr01	19900000	211	2.76784
chr01	19950000	149	2.82192
chr01	20000000	47	0.901523
chr01	20050000	253	2.73107
chr01	20100000	223	1.6722
chr01	20150000	133	1.39045
chr01	20200000	151	-0.609384
chr01	20250000	218	0.347636
chr01	20300000	4	-0.707114
chr01	20350000	120	1.72547
chr01	20400000	270	2.76033
chr01	20450000	153	-0.518633
chr01	20500000	45	-0.750728
chr01	20550000	10	0.0702797
chr01	20600000	45	0.959245
chr01	20650000	144	2.22497
chr01	20700000	539	0.616105
chr01	20750000	342	1.32599
chr01	20800000	190	0.335941
chr01	20850000	338	1.63804
chr01	20900000	158	2.42224
chr01	20950000	439	2.22234
chr01	21000000	211	1.07501
chr01	21050000	94	1.02627
chr01	21100000	247	1.69837
chr01	21150000	327	1.81663
chr01	21200000	396	1.42138
chr01	21250000	307	1.14176
chr01	21300000	9	-1.04671
chr01	21350000	133	-1.13233
chr01	21400000	145	-1.45201
chr01	21450000	123	1.27105
chr01	21500000	125	1.92796
chr01	21550000	79	1.11205
chr01	21600000	208	1.08642
chr01	21650000	204	1.90304
chr01	21700000	97	0.479843
chr01	21750000	232	1.40308
chr01	21800000	298	2.65258
chr01	21850000	305	3.08902
chr01	21900000	177	0.23106
chr01	21950000	195	-0.217586
chr01	22000000	191	-0.712333
chr01	22050000	228	-0.0744072
chr01	22100000	240	1.92411
chr01	22150000	204	1.48563
chr01	22200000	300	0.84449
chr01	22250000	491	2.0111
chr01	22300000	313	1.85673
chr01	22350000	34	0.135003
chr01	22400000	261	0.493664
chr01	22450000	136	0.884943
chr01	22500000	239	1.50157
chr01	22550000	123	-0.710869
chr01	22600000	154	-0.0948961
chr01	22650000	204	-0.428565
chr01	22700000	252	-0.0826703
chr01	22750000	124	1.3245
chr01	22800000	71	0.872302
chr01	22850000	99	0.691039
chr01	22900000	48	1.16086
chr01	22950000	63	2.33031
chr01	23000000	4	-0.660739
chr01	23050000	1	-0.52602
chr01	23100000	24	1.45428
chr01	23150000	6	-1.66339
chr01	23200000	0	nan
chr01	23250000	24	0.520314
chr01	23300000	20	-1.04609
chr01	23350000	312	1.58006
chr01	23400000	297	0.02553
chr01	23450000	86	-0.773439
chr01	23500000	42	0.144245
chr01	23550000	219	-0.250394
chr01	23600000	275	2.35451
chr01	23650000	558	4.11525
chr01	23700000	192	3.0504
chr01	23750000	21	0.504827
chr01	23800000	155	1.36838
chr01	23850000	74	2.31447
chr01	23900000	40	1.34994
chr01	23950000	43	0.617675
chr01	24000000	19	0.631367
chr01	24050000	93	2.87376
chr01	24100000	36	1.9182
chr01	24150000	205	3.36491
chr01	24200000	201	-0.414813
chr01	24250000	268	2.61102
chr01	24300000	87	0.84606
chr01	24350000	25	1.89294
chr01	24400000	41	1.25793
chr01	24450000	270	2.23406
chr01	24500000	233	1.40599
chr01	24550000	150	0.849818
chr01	24600000	148	1.51533
chr01	24650000	142	0.951791
chr01	24700000	278	0.113521
chr01	24750000	213	-1.13401
chr01	24800000	97	1.04879
chr01	24850000	136	3.7324
chr01	24900000	198	0.673259
chr01	24950000	55	-1.03782
chr01	25000000	56	-1.01311
chr01	25050000	274	-0.701764
chr01	25100000	108	-0.330814
chr01	25150000	284	2.11665
chr01	25200000	102	0.695455
chr01	25250000	84	0.53777
chr01	25300000	188	0.335835
chr01	25350000	171	0.0697953
chr01	25400000	187	1.7011
chr01	25450000	91	1.05065
chr01	25500000	62	1.03862
chr01	25550000	207	0.262387
chr01	25600000	249	0.678773
chr01	25650000	341	0.541099
chr01	25700000	168	0.928909
chr01	25750000	92	1.66168
chr01	25800000	12	-1.55138
chr01	25850000	16	-1.01251
chr01	25900000	248	2.75507
chr01	25950000	434	0.764606
chr01	26000000	256	2.29681
chr01	26050000	7	0.651041
chr01	26100000	224	2.76258
chr01	26150000	235	2.9381
chr01	26200000	77	1.23964
chr01	26250000	206	1.56821
chr01	26300000	108	0.996931
chr01	26350000	43	0.397921
chr01	26400000	147	2.18424
chr01	26450000	144	0.501847
chr01	26500000	165	-1.02659
chr01	26550000	52	-0.407996
chr01	26600000	118	0.156011
chr01	26650000	100	0.72731
chr01	26700000	190	0.532747
chr01	26750000	374	1.99002
chr01	26800000	335	1.41934
chr01	26850000	107	2.07037
chr01	26900000	150	2.93652
chr01	26950000	350	2.3776
chr01	27000000	277	2.36954
chr01	27050000	30	0.420113
chr01	27100000	36	-1.13339
chr01	27150000	222	1.80867
chr01	27200000	209	1.46404
chr01	27250000	391	0.90452
chr01	27300000	69	0.996972
chr01	27350000	28	0.784451
chr01	27400000	403	1.00348
chr01	27450000	146	-0.661407
chr01	27500000	223	-0.21678
chr01	27550000	655	-0.928017
chr01	27600000	613	-0.874315
chr01	27650000	228	-0.424728
chr01	27700000	123	0.330308
chr01	27750000	344	1.13908
chr01	27800000	205	1.21571
chr01	27850000	386	1.40513
chr01	27900000	224	1.54052
chr01	27950000	128	0.54821
chr01	28000000	156	0.800106
chr01	28050000	357	0.401849
chr01	28100000	273	1.00848
chr01	28150000	127	0.428975
chr01	28200000	471	1.05403
chr01	28250000	135	0.340952
chr01	28300000	7	-0.540331
chr01	28350000	6	-0.822635
chr01	28400000	49	0.466927
chr01	28450000	14	-1.01506
chr01	28500000	43	-0.686871
chr01	28550000	251	1.38058
chr01	28600000	69	2.48967
chr01	28650000	389	0.507786
chr01	28700000	147	0.808407
chr01	28750000	207	0.530349
chr01	28800000	26	-0.589285
chr01	28850000	30	-0.842138
chr01	28900000	69	0.57702
chr01	28950000	61	-0.0400122
chr01	29000000	97	0.547081
chr01	29050000	281	2.3161
chr01	29100000	38	1.20507
chr01	29150000	41	0.176336
chr01	29200000	68	1.21532
chr01	29250000	17	0.637471
chr01	29300000	27	0.341433
chr01	29350000	37	0.314407
chr01	29400000	93	0.0669093
chr01	29450000	50	0.983101
chr01	29500000	457	1.75512
chr01	29550000	75	0.845019
chr01	29600000	132	0.566314
chr01	29650000	252	-0.342955
chr01	29700000	153	0.768232
chr01	29750000	61	1.85888
chr01	29800000	155	-0.368685
chr01	29850000	213	0.266282
chr01	29900000	41	0.573889
chr01	29950000	12	0.783817
chr01	30000000	72	0.154499
chr01	30050000	320	-0.149035
chr01	30100000	7	-0.00189653
chr01	30150000	78	-0.0820505
chr01	30200000	158	0.0618197
chr01	30250000	85	-0.283646
chr01	30300000	9	0.527898
chr01	30350000	30	-0.592737
chr01	30400000	14	0.123878
chr01	30450000	10	1.0061
chr01	30500000	22	0.028372
chr01	30550000	434	-0.395308
chr01	30600000	143	0.222924
chr01	30650000	57	-1.51597
chr01	30700000	21	0.617428
chr01	30750000	232	-0.704958
chr01	30800000	6	-0.850439
chr01	30850000	12	-1.05122
chr01	30900000	305	-0.114211
chr01	30950000	227	-0.284279
chr01	31000000	157	0.332303
chr01	31050000	107	-0.0671245
chr01	31100000	39	-1.1498
chr01	31150000	35	-0.757244
chr01	31200000	19	0.0648964
chr01	31250000	145	0.0532628
chr01	31300000	92	-0.864051
chr01	31350000	44	0.525968
chr01	31400000	87	0.048263
chr01	31450000	94	1.38633
chr01	31500000	36	0.759072
chr01	31550000	67	0.694244
chr01	31600000	154	0.584955
chr01	31650000	155	-0.0604549
chr01	31700000	230	-0.063167
chr01	31750000	207	0.187878
chr01	31800000	112	0.0461961
chr01	31850000	162	0.322078
chr01	31900000	45	-1.12833
chr01	31950000	29	0.234182
chr01	32000000	42	-0.963598
chr01	32050000	26	-0.348147
chr01	32100000	47	-0.335629
chr01	32150000	17	-0.692754
chr01	32200000	10	0.497522
chr01	32250000	41	0.268411
chr01	32300000	57	-0.642611
chr01	32350000	99	0.358026
chr01	32400000	231	0.20857
chr01	32450000	75	-0.00458208
chr01	32500000	37	-0.149662
chr01	32550000	132	-0.995063
chr01	32600000	84	-0.632816
chr01	32650000	411	-1.57514
chr01	32700000	55	0.943315
chr01	32750000	52	0.953724
chr01	32800000	88	0.399687
chr01	32850000	67	1.12709
chr01	32900000	181	-0.522835
chr01	32950000	32	-0.721589
chr01	33000000	65	0.0377395
chr01	33050000	21	-0.162522
chr01	33100000	17	-0.0495243
chr01	33150000	11	0.625362
chr01	33200000	5	-1.11958
chr01	33250000	21	-0.329312
chr01	33300000	78	-0.00446016
chr01	33350000	189	-0.219144
chr01	33400000	183	-0.267318
chr01	33450000	111	-0.0203813
chr01	33500000	1	-1.08393
chr01	33550000	207	0.810409
chr01	33600000	217	0.0837956
chr01	33650000	56	0.198344
chr01	33700000	125	0.182171
chr01	33750000	64	-0.929358
chr01	33800000	79	1.02292
chr01	33850000	29	0.75555
chr01	33900000	45	-0.954443
chr01	33950000	20	-0.287065
chr01	34000000	74	-1.14687
chr01	34050000	73	-1.4225
chr01	34100000	20	-0.983941
chr01	34150000	74	1.15539
chr01	34200000	104	1.07296
chr01	34250000	96	0.154201
chr01	34300000	47	-0.455189
chr01	34350000	25	0.391514
chr01	34400000	107	0.00648132
chr01	34450000	123	0.5874
chr01	34500000	63	-0.952002
chr01	34550000	21	-1.33203
chr01	34600000	27	0.861876
chr01	34650000	83	0.26975
chr01	34700000	123	0.883389
chr01	34750000	69	0.492619
chr01	34800000	131	0.52151
chr01	34850000	149	0.32686
chr01	34900000	18	-0.0907856
chr01	34950000	90	0.355822
chr01	35000000	254	0.20937
chr01	35050000	137	0.138932
chr01	35100000	115	0.5534
chr01	35150000	77	1.0161
chr01	35200000	134	-0.258498
chr01	35250000	178	-0.712158
chr01	35300000	375	-0.45083
chr01	35350000	169	-0.331898
chr01	35400000	241	0.170092
chr01	35450000	67	-0.0962089
chr01	35500000	180	0.607532
chr01	35550000	114	-0.187305
chr01	35600000	88	0.815137
chr01	35650000	71	1.08329
chr01	35700000	137	0.185938
chr01	35750000	221	-0.2308
chr01	35800000	173	0.665684
chr01	35850000	166	0.243736
chr01	35900000	364	0.321723
chr01	35950000	367	0.0857722
chr01	36000000	59	1.26484
chr01	36050000	191	0.43149
chr01	36100000	101	0.678719
chr01	36150000	286	0.330327
chr01	36200000	357	0.269914
chr01	36250000	240	0.681014
chr01	36300000	288	-0.219426
chr01	36350000	166	-0.198043
chr01	36400000	113	-0.51671
chr01	36450000	319	-0.071789
chr01	36500000	322	-1.0064
chr01	36550000	145	-0.895354
chr01	36600000	417	-1.05833
chr01	36650000	231	-0.911448
chr01	36700000	290	-1.2592
chr01	36750000	219	-1.48775
chr01	36800000	308	-1.5682
chr01	36850000	56	-0.622599
chr01	36900000	289	-1.52401
chr01	36950000	234	-1.34165
chr01	37000000	156	-1.00752
chr01	37050000	199	-0.677254
chr01	37100000	221	-0.915961
chr01	37150000	67	-0.938931
chr01	37200000	209	-0.852965
chr01	37250000	115	-1.11941
chr01	37300000	215	-0.620527
chr01	37350000	147	-0.52014
chr01	37400000	93	-1.14156
chr01	37450000	181	-0.704616
chr01	37500000	154	-0.890075
chr01	37550000	113	-0.32103
chr01	37600000	263	-0.561102
chr01	37650000	289	-0.756273
chr01	37700000	106	0.325793
chr01	37750000	136	-0.298548
chr01	37800000	99	0.154231
chr01	37850000	153	-0.13579
chr01	37900000	90	0.381394
chr01	37950000	75	0.327709
chr01	38000000	271	-0.158205
chr01	38050000	324	-0.408404
chr01	38100000	34	-0.232395
chr01	38150000	192	-0.313085
chr01	38200000	22	-0.691113
chr01	38250000	252	-0.102839
chr01	38300000	193	-0.212019
chr01	38350000	127	-0.152168
chr01	38400000	282	-0.455596
chr01	38450000	150	-0.193257
chr01	38500000	252	-0.414333
chr01	38550000	95	-0.122264
chr01	38600000	188	-0.765232
chr01	38650000	76	-0.391395
chr01	38700000	136	-0.228628
chr01	38750000	78	0.0637018
chr01	38800000	320	-0.367525
chr01	38850000	89	-0.214934
chr01	38900000	154	-0.836214
chr01	38950000	15	-0.382949
chr01	39000000	26	-0.494366
chr01	39050000	93	-0.623436
chr01	39100000	84	-0.409437
chr01	39150000	162	-0.108591
chr01	39200000	54	-0.188732
chr01	39250000	171	-0.498283
chr01	39300000	137	-0.407592
chr01	39350000	186	-0.414776
chr01	39400000	231	-0.263431
chr01	39450000	291	0.169137
chr01	39500000	111	-0.644338
chr01	39550000	25	-0.367195
chr01	39600000	37	-0.370647
chr01	39650000	317	-0.439592
chr01	39700000	138	-0.32753
chr01	39750000	209	0.0582649
chr01	39800000	225	0.281582
chr01	39850000	44	-1.05324
chr01	39900000	49	-0.679763
chr01	39950000	29	-0.0168087
chr01	40000000	52	-0.0345763
chr01	40050000	202	0.535522
chr01	40100000	35	-0.129823
chr01	40150000	223	-0.407467
chr01	40200000	59	0.01015
chr01	40250000	29	-0.899688
chr01	40300000	5	0.384908
chr01	40350000	15	-0.613977
chr01	40400000	49	-1.13347
chr01	40450000	146	0.129761
chr01	40500000	9	-0.294276
chr01	40550000	5	0.443003
chr01	40600000	14	-0.889068
chr01	40650000	112	-0.0978255
chr01	40700000	53	-0.81235
chr01	40750000	181	-0.0810387
chr01	40800000	23	-0.0601448
chr01	40850000	168	-0.547224
chr01	40900000	126	0.0455919
chr01	40950000	109	0.608003
chr01	41000000	81	0.124919
chr01	41050000	64	0.450473
chr01	41100000	46	-0.361959
chr01	41150000	25	-0.630615
chr01	41200000	31	-0.363626
chr01	41250000	81	0.197804
chr01	41300000	26	0.835756
chr01	41350000	46	-0.288399
chr01	41400000	75	0.262471
chr01	41450000	68	-0.0347984
chr01	41500000	90	-0.975619
chr01	41550000	76	-0.901572
chr01	41600000	139	-0.0442034
chr01	41650000	44	0.216839
chr01	41700000	5	-0.0862565
chr01	41750000	112	-0.363263
chr01	41800000	256	-0.232829
chr01	41850000	193	-0.521894
chr01	41900000	122	-0.419116
chr01	41950000	58	-0.693537
chr01	42000000	119	-0.806523
chr01	42050000	108	0.169662
chr01	42100000	78	-0.861385
chr01	42150000	47	-0.792688
chr01	42200000	11	-1.19805
chr01	42250000	71	-0.799449
chr01	42300000	78	-1.59766
chr01	42350000	34	-0.690509
chr01	42400000	113	-0.442941
chr01	42450000	228	-0.435262
chr01	42500000	101	-0.89353
chr01	42550000	75	0.117018
chr01	42600000	31	-0.578603
chr01	42650000	130	-0.614471
chr01	42700000	177	-0.526676
chr01	42750000	94	-0.25505
chr01	42800000	172	-0.409846
chr01	42850000	390	-0.790449
chr01	42900000	288	-1.10922
chr01	42950000	29	-0.0543716
chr01	43000000	307	0.155919
chr01	43050000	167	0.206951
chr01	43100000	300	0.260312
chr01	43150000	123	0.504159
chr01	43200000	188	-0.305748
chr01	43250000	196	0.189487
chr01	43300000	246	0.197145
chr01	43350000	257	0.763348
chr01	43400000	269	0.119191
chr01	43450000	368	0.442195
chr01	43500000	508	0.724622
chr01	43550000	104	0.0370804
chr01	43600000	150	0.580476
chr01	43650000	60	0.512424
chr01	43700000	7	0.36073
chr01	43750000	436	0.475873
chr01	43800000	246	0.81859
chr01	43850000	148	-0.200649
chr01	43900000	418	-0.388265
chr01	43950000	67	-0.283869
chr01	44000000	134	0.503438
chr01	44050000	85	0.585293
chr01	44100000	211	0.178709
chr01	44150000	275	0.269875
chr01	44200000	162	0.35974
chr01	44250000	226	1.06605
chr01	44300000	330	1.22585
chr01	44350000	370	0.280204
chr01	44400000	287	0.27437
chr01	44450000	87	0.907391
chr01	44500000	142	0.48563
chr01	44550000	141	0.161646
chr01	44600000	218	1.11508
chr01	44650000	78	0.147025
chr01	44700000	148	0.927965
chr01	44750000	242	1.01029
chr01	44800000	129	-0.123429
chr01	44850000	404	0.0329306
chr01	44900000	128	0.209012
chr01	44950000	119	0.169926
chr01	45000000	95	0.722075
chr01	45050000	179	-0.0357066
chr01	45100000	295	-0.237662
chr01	45150000	213	-0.620242
chr01	45200000	389	-0.357483
chr01	45250000	275	-0.132277
chr01	45300000	252	0.0675601
chr01	45350000	196	1.13925
chr01	45400000	168	0.951654
chr01	45450000	144	-0.229905
chr01	45500000	280	-0.0893792
chr01	45550000	216	-0.513147
chr01	45600000	308	1.64594
chr01	45650000	512	1.47196
chr01	45700000	142	1.55927
chr01	45750000	89	1.47527
chr01	45800000	200	1.19253
chr01	45850000	323	2.34579
chr01	45900000	221	2.9052
chr01	45950000	200	-0.321172
chr01	46000000	34	-0.380113
chr01	46050000	148	2.00705
chr01	46100000	213	1.26643
chr01	46150000	84	-0.249439
chr01	46200000	79	0.923022
chr01	46250000	209	2.27042
chr01	46300000	421	1.43253
chr01	46350000	261	0.84656
chr01	46400000	188	0.517509
chr01	46450000	296	3.13647
chr01	46500000	222	0.900968
chr01	46550000	105	1.22802
chr01	46600000	141	2.10102
chr01	46650000	103	1.6328
chr01	46700000	232	1.02612
chr01	46750000	79	0.492277
chr01	46800000	110	1.25283
chr01	46850000	150	0.67725
chr01	46900000	131	1.99751
chr01	46950000	149	2.37838
chr01	47000000	348	1.36424
chr01	47050000	139	1.18493
chr01	47100000	220	1.53256
chr01	47150000	294	0.0854458
chr01	47200000	22	0.848111
chr01	47250000	100	-0.144553
chr01	47300000	39	-0.0225341
chr01	47350000	183	1.34871
chr01	47400000	230	0.434682
chr01	47450000	253	0.924292
chr01	47500000	102	0.965878
chr01	47550000	177	2.50671
chr01	47600000	269	0.939144
chr01	47650000	144	2.03588
chr01	47700000	355	0.290781
chr01	47750000	838	-0.715884
chr01	47800000	326	2.39211
chr01	47850000	143	1.31421
chr01	47900000	331	2.25133
chr01	47950000	171	1.85703
chr01	48000000	103	1.37425
chr01	48050000	402	2.14543
chr01	48100000	458	3.69013
chr01	48150000	102	0.469954
chr01	48200000	179	0.32718
chr01	48250000	504	2.2956
chr01	48300000	310	2.41339
chr01	48350000	213	2.23943
chr01	48400000	33	0.444358
chr01	48450000	185	1.9942
chr01	48500000	398	1.9793
chr01	48550000	171	2.38327
chr01	48600000	159	2.0635
chr01	48650000	320	1.08212
chr01	48700000	593	3.10397
chr01	48750000	273	2.28703
chr01	48800000	71	0.46639
chr01	48850000	378	1.61248
chr01	48900000	429	1.78495
chr01	48950000	615	2.81025
chr01	49000000	232	2.69615
chr01	49050000	149	1.80433
chr01	49100000	40	0.357553
chr01	49150000	34	0.222506
chr01	49200000	2	-0.402586
chr01	49250000	17	1.4823
chr01	49300000	171	-0.937941
chr01	49350000	275	2.37613
chr01	49400000	132	0.90387
chr01	49450000	265	0.781789
chr01	49500000	151	1.26011
chr01	49550000	210	4.10754
chr01	49600000	279	1.70141
chr01	49650000	214	-0.565482
chr01	49700000	107	1.37322
chr01	49750000	158	0.831207
chr01	49800000	141	-0.161473
chr01	49850000	141	1.03638
chr01	49900000	177	-0.478341
chr01	49950000	62	0.518903
chr01	50000000	10	0.377044
chr01	50050000	5	-0.91122
chr01	50100000	0	nan
chr01	50150000	138	1.14686
chr01	50200000	102	1.92821
chr01	50250000	262	2.56268
chr01	50300000	144	1.88944
chr01	50350000	164	1.73126
chr01	50400000	203	0.416668
chr01	50450000	142	2.97675
chr01	50500000	316	0.279374
chr01	50550000	133	0.12142
chr01	50600000	103	0.271035
chr01	50650000	166	0.199052
chr01	50700000	367	0.597667
chr01	50750000	253	1.8703
chr01	50800000	106	0.773517
chr01	50850000	270	2.07972
chr01	50900000	356	1.43313
chr01	50950000	255	-0.743436
chr01	51000000	40	0.998689
chr01	51050000	50	1.15774
chr01	51100000	21	1.01194
chr01	51150000	462	2.53043
chr01	51200000	186	2.43087
chr01	51250000	324	2.14686
chr01	51300000	183	1.75512
chr01	51350000	293	0.101746
chr01	51400000	331	-1.5936
chr01	51450000	389	-1.66411
chr01	51500000	427	-0.869841
chr01	51550000	490	-0.277461
chr01	51600000	459	-0.672036
chr01	51650000	292	-0.633999
chr01	51700000	456	-0.481226
chr01	51750000	385	-0.320342
chr01	51800000	375	-0.852995
chr01	51850000	239	-0.1099
chr01	51900000	357	-0.245991
chr01	51950000	431	-0.331459
chr01	52000000	525	-1.38985
chr01	52050000	622	-0.683268
chr01	52100000	426	-0.277708
chr01	52150000	346	-0.529832
chr01	52200000	231	-1.01597
chr01	52250000	275	-0.261374
chr01	52300000	359	-1.75964
chr01	52350000	520	-0.831699
chr01	52400000	737	-0.907861
chr01	52450000	490	-1.21166
chr01	52500000	499	-1.25602
chr01	52550000	410	0.528829
chr01	52600000	425	-0.633219
chr01	52650000	156	-2.21037
chr01	52700000	383	-0.659497
chr01	52750000	438	0.188713
chr01	52800000	504	-1.57347
chr01	52850000	446	-0.179915
chr01	52900000	501	-1.59263
chr01	52950000	105	-0.56985
chr01	53000000	65	0.932997
chr01	53050000	184	-1.40439
chr01	53100000	625	-0.103219
chr01	53150000	455	-1.51033
chr01	53200000	214	-2.17487
chr01	53250000	347	0.596249
chr01	53300000	231	2.21272
chr01	53350000	271	1.24032
chr01	53400000	25	-0.133616
chr01	53450000	323	-0.036416
chr01	53500000	507	-1.66451
chr01	53550000	82	-0.506928
chr01	53600000	388	-1.56397
chr01	53650000	414	0.351441
chr01	53700000	674	-0.410338
chr01	53750000	366	-1.18669
chr01	53800000	275	-1.08218
chr01	53850000	321	-1.3543
chr01	53900000	364	-1.43843
chr01	53950000	571	-0.634367
chr01	54000000	377	0.222292
chr01	54050000	154	-1.5537
chr01	54100000	441	-0.393069
chr01	54150000	310	-0.49305
chr01	54200000	287	0.673824
chr01	54250000	704	2.66273
chr01	54300000	528	0.857496
chr01	54350000	464	-1.28222
chr01	54400000	183	-0.826339
chr01	54450000	369	-0.193383
chr01	54500000	402	-0.285397
chr01	54550000	479	-1.0178
chr01	54600000	105	2.25309
chr01	54650000	70	0.729295
chr01	54700000	60	1.79433
chr01	54750000	55	-0.176252
chr01	54800000	359	-1.2642
chr01	54850000	491	-1.20547
chr01	54900000	481	-0.189962
chr01	54950000	156	1.52425
chr01	55000000	218	-0.0905721
chr01	55050000	400	-0.511844
chr01	55100000	421	-0.300389
chr01	55150000	470	0.0978559
chr01	55200000	605	0.740397
chr01	55250000	458	-1.18948
chr01	55300000	346	-0.403365
chr01	55350000	137	-0.427768
chr01	55400000	308	-0.542079
chr01	55450000	386	1.06878
chr01	55500000	270	1.60759
chr01	55550000	346	-1.25131
chr01	55600000	731	1.71059
chr01	55650000	84	1.10725
chr01	55700000	124	0.0989398
chr01	55750000	542	-0.0608751
chr01	55800000	494	1.4589
chr01	55850000	0	nan
chr01	55900000	50	-0.262561
chr01	55950000	155	-0.767182
chr01	56000000	236	-0.8089
chr01	56050000	188	-0.484796
chr01	56100000	23	1.4408
chr01	56150000	290	0.143001
chr01	56200000	390	-0.0301858
chr01	56250000	585	-0.582331
chr01	56300000	479	0.437141
chr01	56350000	569	-1.07566
chr01	56400000	507	-0.681723
chr01	56450000	327	-0.909342
chr01	56500000	314	-0.301154
chr01	56550000	382	0.711665
chr01	56600000	213	0.25225
chr01	56650000	581	0.641571
chr01	56700000	502	0.882306
chr01	56750000	506	-0.316191
chr01	56800000	6	-1.38003
chr01	56850000	12	-0.445259
chr01	56900000	634	-0.92868
chr01	56950000	461	-0.108013
chr01	57000000	330	-0.286134
chr01	57050000	478	-0.813762
chr01	57100000	269	0.0526983
chr01	57150000	575	-0.147848
chr01	57200000	317	-0.628064
chr01	57250000	492	0.705734
chr01	57300000	486	-0.525925
chr01	57350000	613	0.438218
chr01	57400000	461	-1.02019
chr01	57450000	617	0.0772944
chr01	57500000	531	0.444358
chr01	57550000	266	0.903218
chr01	57600000	515	0.419444
chr01	57650000	403	0.14292
chr01	57700000	283	-1.50689
chr01	57750000	548	0.000828521
chr01	57800000	570	-0.949779
chr01	57850000	396	-0.448573
chr01	57900000	474	0.0764888
chr01	57950000	348	-1.38284
chr01	58000000	591	-0.528128
chr01	58050000	391	-1.11325
chr01	58100000	406	0.0674961
chr01	58150000	589	0.0111421
chr01	58200000	544	-0.268644
chr01	58250000	503	0.10305
chr01	58300000	503	0.671117
chr01	58350000	257	-0.402128
chr01	58400000	181	0.337071
chr01	58450000	222	0.567441
chr01	58500000	521	0.512993
chr01	58550000	369	1.4053
chr01	58600000	430	0.14144
chr01	58650000	468	0.464852
chr01	58700000	666	0.299229
chr01	58750000	520	-0.977192
chr01	58800000	518	-1.91529
chr01	58850000	307	-1.22477
chr01	58900000	535	-0.936707
chr01	58950000	406	-1.32757
chr01	59000000	211	-1.29437
chr01	59050000	319	-0.41112
chr01	59100000	300	-1.45639
chr01	59150000	436	-0.720002
chr01	59200000	551	0.0398045
chr01	59250000	448	-0.539528
chr01	59300000	207	1.30196
chr01	59350000	446	-0.420514
chr01	59400000	527	-1.02193
chr01	59450000	337	1.15204
chr01	59500000	628	0.223388
chr01	59550000	551	0.206095
chr01	59600000	628	0.895091
chr01	59650000	479	-0.297478
chr01	59700000	419	-2.23482
chr01	59750000	442	-1.05627
chr01	59800000	376	-0.667389
chr01	59850000	649	-0.964158
chr01	59900000	494	-0.588369
chr01	59950000	262	0.353606
chr01	60000000	361	-1.1289
chr01	60050000	91	-0.397042
chr01	60100000	409	-0.457105
chr01	60150000	469	-0.719806
chr01	60200000	511	0.293387
chr01	60250000	404	-0.651514
chr01	60300000	402	-1.40846
chr01	60350000	661	0.914278
chr01	60400000	536	0.57434
chr01	60450000	348	-1.07587
chr01	60500000	364	0.0114789
chr01	60550000	575	-0.234567
chr01	60600000	374	0.298368
chr01	60650000	389	0.0532937
chr01	60700000	532	-0.715398
chr01	60750000	537	-0.525745
chr01	60800000	422	-1.43335
chr01	60850000	474	-0.182122
chr01	60900000	472	0.793694
chr01	60950000	525	0.472091
chr01	61000000	447	-1.55312
chr01	61050000	374	-1.24419
chr01	61100000	456	-1.392
chr01	61150000	444	-1.44818
chr01	61200000	251	-0.95183
chr01	61250000	316	-0.529359
chr01	61300000	575	-0.422332
chr01	61350000	604	-0.743167
chr01	61400000	382	0.79204
chr01	61450000	535	-0.316375
chr01	61500000	507	0.28407
chr01	61550000	318	-0.245963
chr01	61600000	383	-1.69144
chr01	61650000	351	-0.948031
chr01	61700000	178	-2.53825
chr01	61750000	75	-1.86787
chr01	61800000	13	-0.0964873
chr01	61850000	59	0.407374
chr01	61900000	481	-1.34141
chr01	61950000	277	-1.85779
chr01	62000000	1	0.23287
chr01	62050000	154	0.956144
chr01	62100000	137	-0.151901
chr01	62150000	606	-1.48856
chr01	62200000	233	-1.52604
chr01	62250000	552	0.358417
chr01	62300000	318	-1.19336
chr01	62350000	374	0.270798
chr01	62400000	488	1.45601
chr01	62450000	638	1.63609
chr01	62500000	583	0.652389
chr01	62550000	456	1.05873
chr01	62600000	285	0.490081
chr01	62650000	385	0.19105
chr01	62700000	329	-0.814257
chr01	62750000	338	-0.559402
chr01	62800000	442	0.137467
chr01	62850000	537	-1.06989
chr01	62900000	380	-0.721756
chr01	62950000	269	-1.01894
chr01	63000000	318	-1.57666
chr01	63050000	567	-1.50757
chr01	63100000	292	-0.39489
chr01	63150000	209	-0.0208913
chr02	0	52	1.68032
chr02	50000	126	2.61246
chr02	100000	114	2.01259
chr02	150000	0	nan
chr02	200000	2	0.801289
chr02	250000	115	2.4835
chr02	300000	242	2.56868
chr02	350000	307	1.95105
chr02	400000	206	2.30124
chr02	450000	241	2.28637
chr02	500000	331	1.75365
chr02	550000	311	1.58138
chr02	600000	542	0.203559
chr02	650000	599	0.680106
chr02	700000	439	1.26441
chr02	750000	173	2.03916
chr02	800000	453	1.11674
chr02	850000	204	0.642719
chr02	900000	188	0.36544
chr02	950000	136	1.34674
chr02	1000000	476	1.912
chr02	1050000	369	1.06067
chr02	1100000	496	1.3362
chr02	1150000	34	0.252523
chr02	1200000	382	0.59416
chr02	1250000	185	0.250665
chr02	1300000	459	2.05784
chr02	1350000	417	2.24449
chr02	1400000	255	1.2104
chr02	1450000	294	1.02122
chr02	1500000	138	0.697585
chr02	1550000	311	2.14035
chr02	1600000	555	1.86454
chr02	1650000	369	1.58785
chr02	1700000	177	-0.0929751
chr02	1750000	68	0.259125
chr02	1800000	228	-1.10243
chr02	1850000	165	-0.876558
chr02	1900000	14	-0.647099
chr02	1950000	9	-0.628453
chr02	2000000	27	0.102052
chr02	2050000	25	-0.329162
chr02	2100000	50	0.679409
chr02	2150000	149	1.22225
chr02	2200000	189	2.05467
chr02	2250000	21	-0.145244
chr02	2300000	15	1.99322
chr02	2350000	56	0.80857
chr02	2400000	11	0.0310407
chr02	2450000	312	1.55276
chr02	2500000	275	1.46725
chr02	2550000	136	1.31744
chr02	2600000	466	1.71786
chr02	2650000	353	2.52233
chr02	2700000	246	2.51718
chr02	2750000	149	2.14042
chr02	2800000	237	1.57812
chr02	2850000	351	-0.425756
chr02	2900000	40	0.926973
chr02	2950000	16	0.12174
chr02	3000000	212	0.473717
chr02	3050000	238	0.953593
chr02	3100000	230	2.04606
chr02	3150000	305	0.811546
chr02	3200000	184	0.700713
chr02	3250000	124	1.08592
chr02	3300000	420	1.97669
chr02	3350000	233	2.32289
chr02	3400000	10	0.645984
chr02	3450000	243	1.51164
chr02	3500000	223	0.643548
chr02	3550000	277	1.21787
chr02	3600000	278	1.83824
chr02	3650000	232	0.536005
chr02	3700000	2	0.419767
chr02	3750000	26	0.548018
chr02	3800000	11	-0.178924
chr02	3850000	52	0.474356
chr02	3900000	483	1.69367
chr02	3950000	71	0.191907
chr02	4000000	5	1.00583
chr02	4050000	19	1.02835
chr02	4100000	5	-1.02897
chr02	4150000	86	0.165522
chr02	4200000	0	nan
chr02	4250000	173	-0.18538
chr02	4300000	764	1.18873
chr02	4350000	307	1.72411
chr02	4400000	378	2.43622
chr02	4450000	481	1.76141
chr02	4500000	95	0.0116551
chr02	4550000	471	2.41379
chr02	4600000	563	2.29342
chr02	4650000	421	0.805105
chr02	4700000	411	-0.176753
chr02	4750000	473	0.943215
chr02	4800000	238	0.737556
chr02	4850000	173	1.16605
chr02	4900000	380	2.13437
chr02	4950000	287	1.46164
chr02	5000000	472	1.92227
chr02	5050000	611	1.08425
chr02	5100000	447	1.65329
chr02	5150000	0	nan
chr02	5200000	0	nan
chr02	5250000	6	0.0890947
chr02	5300000	105	-0.187929
chr02	5350000	51	0.35888
chr02	5400000	7	0.154874
chr02	5450000	3	1.09268
chr02	5500000	13	0.340456
chr02	5550000	5	-0.0913866
chr02	5600000	25	-0.478492
chr02	5650000	0	nan
chr02	5700000	0	nan
chr02	5750000	11	0.468089
chr02	5800000	61	-0.127661
chr02	5850000	2	1.51281
chr02	5900000	0	nan
chr02	5950000	0	nan
chr02	6000000	39	-0.329879
chr02	6050000	17	-0.312937
chr02	6100000	27	-0.346398
chr02	6150000	0	nan
chr02	6200000	0	nan
chr02	6250000	2	0.710514
chr02	6300000	2	0.537844
chr02	6350000	8	1.03097
chr02	6400000	5	1.11206
chr02	6450000	11	0.702216
chr02	6500000	6	-1.16013
chr02	6550000	82	-0.0197613
chr02	6600000	0	nan
chr02	6650000	1	0.458739
chr02	6700000	17	-0.707701
chr02	6750000	28	-0.532635
chr02	6800000	7	0.289955
chr02	6850000	49	-0.109933
chr02	6900000	0	nan
chr02	6950000	7	2.77628
chr02	7000000	20	0.0119641
chr02	7050000	30	-0.00896183
chr02	7100000	3	0.482886
chr02	7150000	14	-0.676747
chr02	7200000	0	nan
chr02	7250000	0	nan
chr02	7300000	0	nan
chr02	7350000	2	-0.115295
chr02	7400000	0	nan
chr02	7450000	0	nan
chr02	7500000	0	nan
chr02	7550000	2	1.17281
chr02	7600000	0	nan
chr02	7650000	1	0.097213
chr02	7700000	13	0.444827
chr02	7750000	8	-1.24926
chr02	7800000	19	1.06689
chr02	7850000	182	2.04956
chr02	7900000	316	0.699219
chr02	7950000	223	-0.356866
chr02	8000000	197	0.944617
chr02	8050000	368	1.26807
chr02	8100000	302	2.11626
chr02	8150000	459	1.44455
chr02	8200000	301	2.02554
chr02	8250000	2	1.55934
chr02	8300000	22	0.147244
chr02	8350000	72	-0.0389359
chr02	8400000	0	nan
chr02	8450000	70	-0.0218078
chr02	8500000	21	0.971387
chr02	8550000	1	1.33179
chr02	8600000	10	0.935991
chr02	8650000	24	1.31211
chr02	8700000	32	0.356854
chr02	8750000	4	0.347404
chr02	8800000	30	-0.623394
chr02	8850000	0	nan
chr02	8900000	23	0.0272179
chr02	8950000	1	-0.8912
chr02	9000000	15	3.06162
chr02	9050000	13	1.61521
chr02	9100000	16	1.87968
chr02	9150000	10	0.629683
chr02	9200000	3	-1.20011
chr02	9250000	8	0.544638
chr02	9300000	11	3.14659
chr02	9350000	6	-0.048921
chr02	9400000	60	0.0454979
chr02	9450000	8	0.906447
chr02	9500000	17	-1.11452
chr02	9550000	21	0.328715
chr02	9600000	158	1.88692
chr02	9650000	205	0.795351
chr02	9700000	87	1.95119
chr02	9750000	222	1.54731
chr02	9800000	126	1.26492
chr02	9850000	302	-0.705429
chr02	9900000	334	0.324411
chr02	9950000	180	1.61012
chr02	10000000	7	0.968391
chr02	10050000	36	-0.509209
chr02	10100000	21	-0.227224
chr02	10150000	2	-1.04151
chr02	10200000	13	0.345282
chr02	10250000	20	0.180399
chr02	10300000	6	1.0034
chr02	10350000	6	-1.22637
chr02	10400000	80	1.21689
chr02	10450000	127	1.58901
chr02	10500000	117	-0.234921
chr02	10550000	65	0.840548
chr02	10600000	341	1.10485
chr02	10650000	156	1.29172
chr02	10700000	473	0.80147
chr02	10750000	252	0.518565
chr02	10800000	308	-1.08979
chr02	10850000	825	0.749734
chr02	10900000	196	2.52577
chr02	10950000	153	3.06943
chr02	11000000	386	1.81693
chr02	11050000	111	-0.920667
chr02	11100000	69	0.193495
chr02	11150000	221	0.316291
chr02	11200000	193	1.1706
chr02	11250000	181	0.402681
chr02	11300000	442	0.327516
chr02	11350000	414	1.78412
chr02	11400000	429	1.34877
chr02	11450000	461	1.88653
chr02	11500000	42	0.0165244
chr02	11550000	28	0.78015
chr02	11600000	30	0.401758
chr02	11650000	56	1.41086
chr02	11700000	26	0.167407
chr02	11750000	21	1.36423
chr02	11800000	64	0.346189
chr02	11850000	36	0.235533
chr02	11900000	63	0.74273
chr02	11950000	22	-0.661524
chr02	12000000	8	0.644378
chr02	12050000	196	0.213363
chr02	12100000	115	0.384028
chr02	12150000	626	1.24146
chr02	12200000	447	1.38392
chr02	12250000	508	1.81963
chr02	12300000	264	0.543725
chr02	12350000	175	0.579972
chr02	12400000	452	1.59011
chr02	12450000	329	-0.0687997
chr02	12500000	196	0.752896
chr02	12550000	37	0.81472
chr02	12600000	78	-0.115391
chr02	12650000	134	0.848109
chr02	12700000	345	2.68848
chr02	12750000	117	1.66051
chr02	12800000	95	0.590332
chr02	12850000	246	1.19974
chr02	12900000	36	0.0487311
chr02	12950000	23	0.560644
chr02	13000000	8	1.67901
chr02	13050000	21	-0.417184
chr02	13100000	0	nan
chr02	13150000	3	0.626377
chr02	13200000	16	0.0685038
chr02	13250000	257	1.31109
chr02	13300000	19	-0.446105
chr02	13350000	192	1.95804
chr02	13400000	32	0.71152
chr02	13450000	25	1.31637
chr02	13500000	16	1.40477
chr02	13550000	12	0.183779
chr02	13600000	40	0.879672
chr02	13650000	0	nan
chr02	13700000	24	0.206212
chr02	13750000	53	1.07693
chr02	13800000	136	1.80002
chr02	13850000	75	0.367761
chr02	13900000	0	nan
chr02	13950000	7	-0.876484
chr02	14000000	130	0.829357
chr02	14050000	232	0.369463
chr02	14100000	138	1.64739
chr02	14150000	242	-0.275728
chr02	14200000	138	0.412199
chr02	14250000	5	0.029707
chr02	14300000	4	1.30372
chr02	14350000	113	0.634772
chr02	14400000	204	2.52714
chr02	14450000	386	0.839062
chr02	14500000	396	2.08415
chr02	14550000	119	0.725485
chr02	14600000	322	0.942295
chr02	14650000	69	1.42421
chr02	14700000	341	1.10853
chr02	14750000	355	1.23704
chr02	14800000	413	1.46412
chr02	14850000	167	1.83823
chr02	14900000	16	1.13966
chr02	14950000	0	nan
chr02	15000000	58	0.362282
chr02	15050000	8	-0.528104
chr02	15100000	8	1.40813
chr02	15150000	5	0.913599
chr02	15200000	0	nan
chr02	15250000	16	1.60573
chr02	15300000	9	0.253737
chr02	15350000	0	nan
chr02	15400000	5	-1.20764
chr02	15450000	21	0.0913958
chr02	15500000	66	0.864398
chr02	15550000	18	0.677457
chr02	15600000	17	-0.517029
chr02	15650000	47	0.0577007
chr02	15700000	208	0.35909
chr02	15750000	46	0.928459
chr02	15800000	339	0.38541
chr02	15850000	291	0.146091
chr02	15900000	639	1.52465
chr02	15950000	788	0.398244
chr02	16000000	702	0.380106
chr02	16050000	154	-0.342094
chr02	16100000	35	0.0252484
chr02	16150000	25	-0.603204
chr02	16200000	15	-0.328984
chr02	16250000	177	1.37083
chr02	16300000	257	-0.0109597
chr02	16350000	90	-0.260546
chr02	16400000	84	0.0931735
chr02	16450000	428	0.813906
chr02	16500000	424	0.428732
chr02	16550000	768	-0.117863
chr02	16600000	440	0.718027
chr02	16650000	459	1.06778
chr02	16700000	69	0.254484
chr02	16750000	263	2.51339
chr02	16800000	370	1.00348
chr02	16850000	497	-0.0911735
chr02	16900000	471	0.836275
chr02	16950000	512	1.27066
chr02	17000000	274	0.17541
chr02	17050000	129	-0.755102
chr02	17100000	179	-0.105549
chr02	17150000	85	0.00424882
chr02	17200000	679	1.57291
chr02	17250000	284	1.20266
chr02	17300000	8	1.2019
chr02	17350000	4	-0.215337
chr02	17400000	58	0.653966
chr02	17450000	265	1.36627
chr02	17500000	586	1.41221
chr02	17550000	221	0.49682
chr02	17600000	111	-0.1776
chr02	17650000	69	0.62751
chr02	17700000	23	-0.156631
chr02	17750000	50	0.962752
chr02	17800000	33	0.156422
chr02	17850000	56	0.232932
chr02	17900000	37	0.0303681
chr02	17950000	38	-0.548442
chr02	18000000	260	0.959646
chr02	18050000	183	2.48478
chr02	18100000	497	1.20996
chr02	18150000	23	0.222312
chr02	18200000	245	1.25407
chr02	18250000	320	1.6136
chr02	18300000	0	nan
chr02	18350000	242	-0.439677
chr02	18400000	518	1.25035
chr02	18450000	361	1.4204
chr02	18500000	77	1.00942
chr02	18550000	118	1.10081
chr02	18600000	5	-1.21772
chr02	18650000	2	0.429764
chr02	18700000	1	-1.06219
chr02	18750000	5	0.25986
chr02	18800000	23	-0.653111
chr02	18850000	69	2.84283
chr02	18900000	10	1.25235
chr02	18950000	14	0.0513301
chr02	19000000	0	nan
chr02	19050000	1	-1.07718
chr02	19100000	0	nan
chr02	19150000	5	0.321367
chr02	19200000	0	nan
chr02	19250000	1	-0.878157
chr02	19300000	0	nan
chr02	19350000	75	0.43161
chr02	19400000	21	0.339587
chr02	19450000	262	2.27004
chr02	19500000	93	0.973947
chr02	19550000	130	1.05549
chr02	19600000	87	0.343134
chr02	19650000	150	0.212365
chr02	19700000	154	1.26689
chr02	19750000	258	1.35001
chr02	19800000	232	1.32067
chr02	19850000	241	0.934771
chr02	19900000	168	0.0190492
chr02	19950000	99	0.114191
chr02	20000000	125	-0.224677
chr02	20050000	395	0.447745
chr02	20100000	62	0.434746
chr02	20150000	35	0.963437
chr02	20200000	233	1.66236
chr02	20250000	272	0.24749
chr02	20300000	379	3.28297
chr02	20350000	258	1.40497
chr02	20400000	195	0.347534
chr02	20450000	98	1.91199
chr02	20500000	37	1.8564
chr02	20550000	48	2.04481
chr02	20600000	151	0.176942
chr02	20650000	210	1.74058
chr02	20700000	120	1.96826
chr02	20750000	269	2.19107
chr02	20800000	540	1.31427
chr02	20850000	404	0.711434
chr02	20900000	223	0.835037
chr02	20950000	26	0.926565
chr02	21000000	7	0.511978
chr02	21050000	94	0.277822
chr02	21100000	453	0.337493
chr02	21150000	210	0.938577
chr02	21200000	106	1.03301
chr02	21250000	124	0.283569
chr02	21300000	67	-0.815261
chr02	21350000	478	1.93899
chr02	21400000	470	1.54978
chr02	21450000	141	2.33194
chr02	21500000	487	0.242449
chr02	21550000	584	-1.13215
chr02	21600000	496	-0.378807
chr02	21650000	278	-0.953943
chr02	21700000	504	0.403985
chr02	21750000	495	2.0026
chr02	21800000	372	-1.01145
chr02	21850000	325	0.261711
chr02	21900000	140	0.141784
chr02	21950000	377	-0.35788
chr02	22000000	147	-0.856473
chr02	22050000	191	-1.41038
chr02	22100000	337	-0.371136
chr02	22150000	65	-1.26025
chr02	22200000	42	-1.13684
chr02	22250000	423	-0.979502
chr02	22300000	469	-1.84009
chr02	22350000	104	-1.93612
chr02	22400000	303	-1.39599
chr02	22450000	352	-1.29501
chr02	22500000	398	-0.481528
chr02	22550000	233	-0.277671
chr02	22600000	385	-0.327997
chr02	22650000	230	-0.148428
chr02	22700000	237	0.272316
chr02	22750000	108	0.900644
chr02	22800000	38	0.287535
chr02	22850000	32	0.14183
chr02	22900000	67	0.750133
chr02	22950000	200	0.962178
chr02	23000000	413	-0.640716
chr02	23050000	154	0.442091
chr02	23100000	12	2.15174
chr02	23150000	79	0.804811
chr02	23200000	429	2.15188
chr02	23250000	420	2.59616
chr02	23300000	76	0.603794
chr02	23350000	230	1.69577
chr02	23400000	320	2.54675
chr02	23450000	312	1.21299
chr02	23500000	415	1.45431
chr02	23550000	4	0.487034
chr02	23600000	120	2.89404
chr02	23650000	347	2.96024
chr02	23700000	159	2.80013
chr02	23750000	18	0.928448
chr02	23800000	202	-0.979858
chr02	23850000	116	0.253427
chr02	23900000	155	-0.211437
chr02	23950000	38	0.797818
chr02	24000000	123	1.76495
chr02	24050000	369	2.5894
chr02	24100000	335	1.40446
chr02	24150000	366	1.30352
chr02	24200000	347	1.21926
chr02	24250000	296	0.945567
chr02	24300000	40	-0.220753
chr02	24350000	232	0.284777
chr02	24400000	349	-0.72946
chr02	24450000	432	1.3116
chr02	24500000	124	2.48496
chr02	24550000	84	0.852833
chr02	24600000	109	0.925989
chr02	24650000	30	0.57063
chr02	24700000	201	1.57668
chr02	24750000	175	1.0128
chr02	24800000	125	1.59106
chr02	24850000	143	1.78764
chr02	24900000	297	1.90908
chr02	24950000	130	1.51552
chr02	25000000	463	3.92263
chr02	25050000	115	1.96095
chr02	25100000	202	2.1604
chr02	25150000	95	0.213995
chr02	25200000	26	0.498671
chr02	25250000	166	-0.0905976
chr02	25300000	583	3.09124
chr02	25350000	451	3.32323
chr02	25400000	151	1.30431
chr02	25450000	24	0.621612
chr02	25500000	185	1.68516
chr02	25550000	277	1.9862
chr02	25600000	234	0.723664
chr02	25650000	426	1.97742
chr02	25700000	168	3.2526
chr02	25750000	270	2.81919
chr02	25800000	75	0.315219
chr02	25850000	148	1.88862
chr02	25900000	312	0.476266
chr02	25950000	187	-0.804017
chr02	26000000	369	1.91586
chr02	26050000	123	1.24528
chr02	26100000	76	-0.513402
chr02	26150000	76	0.660517
chr02	26200000	363	1.55787
chr02	26250000	26	-0.394953
chr02	26300000	41	-0.554601
chr02	26350000	10	0.167456
chr02	26400000	105	0.149153
chr02	26450000	333	0.731128
chr02	26500000	337	1.21976
chr02	26550000	6	-0.900671
chr02	26600000	28	0.101243
chr02	26650000	30	0.662684
chr02	26700000	44	1.44775
chr02	26750000	269	0.836922
chr02	26800000	377	2.48926
chr02	26850000	393	3.25785
chr02	26900000	232	3.31074
chr02	26950000	331	3.19744
chr02	27000000	80	1.35962
chr02	27050000	35	0.220177
chr02	27100000	37	-0.00614898
chr02	27150000	92	0.810266
chr02	27200000	190	1.17572
chr02	27250000	126	-0.717708
chr02	27300000	71	-0.120343
chr02	27350000	62	0.0750607
chr02	27400000	120	-1.18415
chr02	27450000	54	-0.906138
chr02	27500000	74	-1.16052
chr02	27550000	152	0.267143
chr02	27600000	272	0.356667
chr02	27650000	266	-0.798643
chr02	27700000	199	2.50869
chr02	27750000	24	1.51622
chr02	27800000	28	0.460901
chr02	27850000	2	-1.06759
chr02	27900000	6	-1.08313
chr02	27950000	17	0.96252
chr02	28000000	41	-1.15887
chr02	28050000	33	0.400792
chr02	28100000	553	3.02306
chr02	28150000	250	3.33811
chr02	28200000	223	1.88167
chr02	28250000	150	2.65776
chr02	28300000	229	1.16327
chr02	28350000	224	0.581308
chr02	28400000	146	-0.39874
chr02	28450000	227	-0.333905
chr02	28500000	80	-0.489467
chr02	28550000	133	-0.74918
chr02	28600000	24	-0.106131
chr02	28650000	6	-1.45666
chr02	28700000	42	0.0993477
chr02	28750000	102	-1.27486
chr02	28800000	764	0.433965
chr02	28850000	56	-1.24214
chr02	28900000	95	-0.712513
chr02	28950000	97	-0.658485
chr02	29000000	15	0.946463
chr02	29050000	41	-0.400484
chr02	29100000	7	-1.64196
chr02	29150000	68	-0.382105
chr02	29200000	39	0.989477
chr02	29250000	169	2.58126
chr02	29300000	255	3.48045
chr02	29350000	241	3.41896
chr02	29400000	64	1.72077
chr02	29450000	267	3.35902
chr02	29500000	63	-0.354652
chr02	29550000	1	0.207101
chr02	29600000	5	-0.481936
chr02	29650000	14	0.801943
chr02	29700000	23	-1.46315
chr02	29750000	9	1.48864
chr02	29800000	127	2.83848
chr02	29850000	110	2.48206
chr02	29900000	155	0.597393
chr02	29950000	666	2.47258
chr02	30000000	176	2.71664
chr02	30050000	89	-0.431926
chr02	30100000	191	-1.75337
chr02	30150000	34	-2.09732
chr02	30200000	150	0.444151
chr02	30250000	40	-0.0868592
chr02	30300000	131	0.118418
chr02	30350000	134	0.35066
chr02	30400000	71	-0.457951
chr02	30450000	94	-1.87782
chr02	30500000	137	-0.676063
chr02	30550000	84	-0.668015
chr02	30600000	85	-1.44945
chr02	30650000	64	-0.718878
chr02	30700000	113	-2.13408
chr02	30750000	6	-0.466887
chr02	30800000	12	-0.577306
chr02	30850000	131	-0.315774
chr02	30900000	140	-1.93545
chr02	30950000	47	-0.954852
chr02	31000000	77	-0.73871
chr02	31050000	135	-1.08973
chr02	31100000	1	-0.8912
chr02	31150000	16	-0.845779
chr02	31200000	40	-1.87787
chr02	31250000	28	-1.38644
chr02	31300000	19	0.916187
chr02	31350000	127	-1.08239
chr02	31400000	73	-2.10702
chr02	31450000	78	-0.784279
chr02	31500000	174	-0.868653
chr02	31550000	67	-1.09353
chr02	31600000	162	-0.967313
chr02	31650000	201	-0.51692
chr02	31700000	112	-1.61395
chr02	31750000	45	-0.119356
chr02	31800000	199	-0.748817
chr02	31850000	159	-1.24868
chr02	31900000	84	-1.63417
chr02	31950000	124	-0.920049
chr02	32000000	150	-0.627207
chr02	32050000	77	-1.7976
chr02	32100000	210	-1.49344
chr02	32150000	225	-1.14012
chr02	32200000	89	-0.665447
chr02	32250000	70	-1.8293
chr02	32300000	175	-1.28261
chr02	32350000	162	-0.825947
chr02	32400000	83	-1.25907
chr02	32450000	37	-1.38042
chr02	32500000	70	-0.880707
chr02	32550000	72	-1.44479
chr02	32600000	91	-1.3989
chr02	32650000	91	-0.818124
chr02	32700000	97	-1.36954
chr02	32750000	46	-0.756059
chr02	32800000	45	-0.332521
chr02	32850000	124	-1.0394
chr02	32900000	112	-0.868773
chr02	32950000	112	-0.47219
chr02	33000000	83	-0.245894
chr02	33050000	44	-1.52835
chr02	33100000	4	-0.090367
chr02	33150000	1	0.894126
chr02	33200000	0	nan
chr02	33250000	37	0.278321
chr02	33300000	52	-0.429639
chr02	33350000	74	1.06011
chr02	33400000	25	-1.06393
chr02	33450000	58	-1.30904
chr02	33500000	82	-0.30046
chr02	33550000	13	-0.915596
chr02	33600000	40	-2.11543
chr02	33650000	12	-1.38592
chr02	33700000	16	-0.589554
chr02	33750000	5	-0.812843
chr02	33800000	0	nan
chr02	33850000	3	-0.919557
chr02	33900000	19	-1.5072
chr02	33950000	10	-1.6152
chr02	34000000	15	-1.45234
chr02	34050000	2	-0.133279
chr02	34100000	19	0.122222
chr02	34150000	5	-1.69652
chr02	34200000	22	-0.488609
chr02	34250000	12	-1.8789
chr02	34300000	3	-0.361934
chr02	34350000	12	-1.16389
chr02	34400000	13	-2.29243
chr02	34450000	48	-1.12942
chr02	34500000	9	-0.918611
chr02	34550000	35	-1.63247
chr02	34600000	11	1.857
chr02	34650000	28	-0.680704
chr02	34700000	154	-0.692735
chr02	34750000	87	-0.823552
chr02	34800000	12	-2.06886
chr02	34850000	155	-1.33729
chr02	34900000	148	0.0290686
chr02	34950000	69	-1.07948
chr02	35000000	229	-1.02748
chr02	35050000	126	-0.256491
chr02	35100000	226	-0.713174
chr02	35150000	334	-1.23467
chr02	35200000	299	-1.56223
chr02	35250000	117	-0.262785
chr02	35300000	91	-0.922219
chr02	35350000	48	-0.842376
chr02	35400000	93	-0.863432
chr02	35450000	183	-1.06268
chr02	35500000	104	-1.54164
chr02	35550000	129	-1.07493
chr02	35600000	302	-0.376514
chr02	35650000	210	-0.467402
chr02	35700000	81	-1.16545
chr02	35750000	38	-0.914594
chr02	35800000	104	-0.966126
chr02	35850000	60	-0.92487
chr02	35900000	108	-1.20359
chr02	35950000	63	-1.30963
chr02	36000000	79	-0.968404
chr02	36050000	162	-0.832662
chr02	36100000	104	-0.619484
chr02	36150000	169	-1.1743
chr02	36200000	90	-2.21584
chr02	36250000	120	-1.69431
chr02	36300000	76	-1.12933
chr02	36350000	123	-0.93165
chr02	36400000	58	-0.267033
chr02	36450000	242	-0.242816
chr02	36500000	217	-1.09196
chr02	36550000	51	-0.994914
chr02	36600000	142	-1.32652
chr02	36650000	59	-1.25746
[truncated: 11,193 more rows]
