# Supplementary material for: Genome and GWAS analysis identified genes significantly related to phenotypic state of Rhododendron bark
Source: Hortic Res. 2024 Jan 10;11(3):uhae008. doi: 10.1093/hr/uhae008 (PMC10939351; doi:10.1093/hr/uhae008)
Supplement: Web_Material_uhae008 [file web_material_uhae008.zip › Supplementary Data10.txt]

R. irroratum Tajima's D
CHROM	BIN_START	N_SNPS	Tajima's D
chr01	0	178	-0.876355
chr01	50000	508	-1.51471
chr01	100000	607	0.700183
chr01	150000	794	2.53162
chr01	200000	960	0.443222
chr01	250000	552	0.712419
chr01	300000	522	0.832158
chr01	350000	814	0.885285
chr01	400000	580	0.108397
chr01	450000	667	0.915687
chr01	500000	651	1.29705
chr01	550000	661	0.805101
chr01	600000	457	0.333797
chr01	650000	517	0.370985
chr01	700000	861	0.121598
chr01	750000	165	0.504109
chr01	800000	122	1.13625
chr01	850000	93	1.29996
chr01	900000	11	0.541281
chr01	950000	588	0.891421
chr01	1000000	860	1.11274
chr01	1050000	102	0.460082
chr01	1100000	502	0.44929
chr01	1150000	635	1.02318
chr01	1200000	852	0.387933
chr01	1250000	419	0.942645
chr01	1300000	16	0.451305
chr01	1350000	19	0.505508
chr01	1400000	61	-0.321891
chr01	1450000	119	1.21441
chr01	1500000	73	1.89518
chr01	1550000	0	nan
chr01	1600000	325	1.20018
chr01	1650000	439	0.554426
chr01	1700000	791	0.427323
chr01	1750000	545	1.32475
chr01	1800000	271	1.32493
chr01	1850000	200	1.07976
chr01	1900000	97	0.846304
chr01	1950000	91	0.76997
chr01	2000000	358	0.558299
chr01	2050000	210	0.62069
chr01	2100000	489	0.481651
chr01	2150000	235	0.620694
chr01	2200000	235	0.678726
chr01	2250000	647	0.526224
chr01	2300000	230	1.17637
chr01	2350000	36	0.193243
chr01	2400000	343	0.484211
chr01	2450000	71	-0.665241
chr01	2500000	10	-0.668806
chr01	2550000	290	0.656357
chr01	2600000	478	0.348506
chr01	2650000	439	-0.109263
chr01	2700000	3	-0.0691835
chr01	2750000	0	nan
chr01	2800000	2	2.28739
chr01	2850000	9	-0.299827
chr01	2900000	0	nan
chr01	2950000	9	0.747958
chr01	3000000	10	-0.667957
chr01	3050000	3	-1.38831
chr01	3100000	14	0.0637761
chr01	3150000	17	-0.515961
chr01	3200000	34	-0.438335
chr01	3250000	31	0.64329
chr01	3300000	0	nan
chr01	3350000	0	nan
chr01	3400000	48	0.0159052
chr01	3450000	90	1.17495
chr01	3500000	549	1.07628
chr01	3550000	515	0.624651
chr01	3600000	710	1.0451
chr01	3650000	405	0.281488
chr01	3700000	385	0.717701
chr01	3750000	516	0.517696
chr01	3800000	834	0.624241
chr01	3850000	533	0.146529
chr01	3900000	401	0.969577
chr01	3950000	185	1.50432
chr01	4000000	156	0.934195
chr01	4050000	37	1.44064
chr01	4100000	239	0.916454
chr01	4150000	415	0.93615
chr01	4200000	440	1.1838
chr01	4250000	785	0.777101
chr01	4300000	709	0.857768
chr01	4350000	770	0.913903
chr01	4400000	98	0.594752
chr01	4450000	98	1.01657
chr01	4500000	226	-0.0109347
chr01	4550000	39	1.06125
chr01	4600000	81	0.787934
chr01	4650000	127	-0.902673
chr01	4700000	781	0.724738
chr01	4750000	512	0.855164
chr01	4800000	282	1.13321
chr01	4850000	519	1.04301
chr01	4900000	215	0.436075
chr01	4950000	705	1.06505
chr01	5000000	169	0.985105
chr01	5050000	8	1.65251
chr01	5100000	7	-0.595745
chr01	5150000	28	0.574152
chr01	5200000	301	1.42644
chr01	5250000	75	-0.165848
chr01	5300000	58	0.319806
chr01	5350000	101	1.83421
chr01	5400000	105	0.0648127
chr01	5450000	20	0.0122313
chr01	5500000	73	-0.15668
chr01	5550000	21	0.115023
chr01	5600000	35	0.766874
chr01	5650000	0	nan
chr01	5700000	197	0.840978
chr01	5750000	590	1.01814
chr01	5800000	6	0.0237003
chr01	5850000	349	0.959413
chr01	5900000	504	0.62732
chr01	5950000	374	0.772959
chr01	6000000	446	0.740279
chr01	6050000	345	0.630847
chr01	6100000	273	0.101317
chr01	6150000	197	1.30347
chr01	6200000	607	0.837107
chr01	6250000	412	0.823948
chr01	6300000	340	0.839245
chr01	6350000	816	0.0545556
chr01	6400000	15	0.18217
chr01	6450000	120	0.541284
chr01	6500000	232	0.945214
chr01	6550000	107	0.419268
chr01	6600000	278	0.784442
chr01	6650000	15	0.202665
chr01	6700000	50	0.312298
chr01	6750000	404	1.1984
chr01	6800000	1	1.20079
chr01	6850000	246	1.5169
chr01	6900000	600	1.16675
chr01	6950000	141	0.502738
chr01	7000000	227	1.32059
chr01	7050000	354	0.847564
chr01	7100000	660	1.04464
chr01	7150000	534	0.697991
chr01	7200000	367	0.8864
chr01	7250000	249	0.922763
chr01	7300000	191	0.582641
chr01	7350000	15	0.418751
chr01	7400000	11	0.262182
chr01	7450000	2	-1.44362
chr01	7500000	37	-0.782658
chr01	7550000	90	0.214298
chr01	7600000	0	nan
chr01	7650000	10	-0.665985
chr01	7700000	6	0.14955
chr01	7750000	24	-0.690232
chr01	7800000	39	-1.12938
chr01	7850000	7	-0.174232
chr01	7900000	41	0.0959036
chr01	7950000	77	0.738528
chr01	8000000	12	0.118473
chr01	8050000	26	0.479051
chr01	8100000	27	-0.719418
chr01	8150000	21	-0.690708
chr01	8200000	15	-0.390502
chr01	8250000	0	nan
chr01	8300000	11	-0.238069
chr01	8350000	0	nan
chr01	8400000	1	0.268585
chr01	8450000	13	-0.990065
chr01	8500000	9	-1.38034
chr01	8550000	20	-0.579591
chr01	8600000	2	-0.290768
chr01	8650000	106	0.499115
chr01	8700000	7	-0.528879
chr01	8750000	12	-0.296304
chr01	8800000	18	0.780998
chr01	8850000	8	0.162179
chr01	8900000	49	-0.00655431
chr01	8950000	5	0.600696
chr01	9000000	6	0.438637
chr01	9050000	1	-0.878157
chr01	9100000	12	-0.618864
chr01	9150000	0	nan
chr01	9200000	34	0.00831099
chr01	9250000	31	-0.854238
chr01	9300000	3	-1.38134
chr01	9350000	29	-1.15783
chr01	9400000	6	-0.281576
chr01	9450000	0	nan
chr01	9500000	4	0.149146
chr01	9550000	3	1.12099
chr01	9600000	0	nan
chr01	9650000	5	-0.217602
chr01	9700000	0	nan
chr01	9750000	22	0.340745
chr01	9800000	55	-0.762749
chr01	9850000	7	-0.45592
chr01	9900000	2	-0.155323
chr01	9950000	71	-0.0495442
chr01	10000000	7	0.583969
chr01	10050000	15	-0.620667
chr01	10100000	14	-0.736081
chr01	10150000	0	nan
chr01	10200000	23	0.0221255
chr01	10250000	9	-0.519254
chr01	10300000	76	-0.364072
chr01	10350000	493	0.318785
chr01	10400000	198	0.74905
chr01	10450000	9	-0.139922
chr01	10500000	0	nan
chr01	10550000	19	1.02776
chr01	10600000	0	nan
chr01	10650000	3	0.501382
chr01	10700000	7	0.471365
chr01	10750000	1	0.453455
chr01	10800000	0	nan
chr01	10850000	4	0.297241
chr01	10900000	21	3.90278
chr01	10950000	5	0.51456
chr01	11000000	0	nan
chr01	11050000	24	-0.599846
chr01	11100000	0	nan
chr01	11150000	2	-0.369576
chr01	11200000	49	0.0663575
chr01	11250000	185	1.56758
chr01	11300000	341	0.6664
chr01	11350000	650	1.19631
chr01	11400000	672	0.351739
chr01	11450000	529	0.994331
chr01	11500000	780	0.421324
chr01	11550000	400	0.883181
chr01	11600000	802	1.14467
chr01	11650000	641	0.283753
chr01	11700000	630	1.56929
chr01	11750000	205	-0.110124
chr01	11800000	114	-0.118674
chr01	11850000	191	-0.161076
chr01	11900000	73	0.120209
chr01	11950000	105	0.115512
chr01	12000000	111	-0.430922
chr01	12050000	96	-0.0160566
chr01	12100000	196	0.301924
chr01	12150000	771	1.07734
chr01	12200000	950	0.793613
chr01	12250000	205	0.0211113
chr01	12300000	602	0.511217
chr01	12350000	558	0.691501
chr01	12400000	219	0.667782
chr01	12450000	490	0.21481
chr01	12500000	741	0.705902
chr01	12550000	405	1.02525
chr01	12600000	95	-0.14043
chr01	12650000	2	-0.953838
chr01	12700000	143	-0.174058
chr01	12750000	15	0.509758
chr01	12800000	34	-0.15111
chr01	12850000	10	-0.735887
chr01	12900000	117	-0.3281
chr01	12950000	11	0.945407
chr01	13000000	33	0.350912
chr01	13050000	96	-0.0285264
chr01	13100000	44	1.12877
chr01	13150000	381	1.89106
chr01	13200000	261	0.9567
chr01	13250000	29	1.2771
chr01	13300000	436	0.283027
chr01	13350000	48	-0.241924
chr01	13400000	587	1.22014
chr01	13450000	334	1.08465
chr01	13500000	333	1.4658
chr01	13550000	136	1.25874
chr01	13600000	279	0.812732
chr01	13650000	1016	0.741469
chr01	13700000	379	1.32724
chr01	13750000	705	1.26129
chr01	13800000	29	0.0818045
chr01	13850000	160	-0.314681
chr01	13900000	10	-0.0194612
chr01	13950000	68	-0.551096
chr01	14000000	445	1.08103
chr01	14050000	452	0.900484
chr01	14100000	921	0.743863
chr01	14150000	577	1.24955
chr01	14200000	536	0.863864
chr01	14250000	632	-0.0992066
chr01	14300000	92	1.45167
chr01	14350000	821	1.09836
chr01	14400000	816	1.01477
chr01	14450000	82	0.447879
chr01	14500000	73	0.0250514
chr01	14550000	39	-0.234727
chr01	14600000	14	-0.283868
chr01	14650000	60	0.0545198
chr01	14700000	21	-0.365778
chr01	14750000	15	-0.428716
chr01	14800000	51	-0.591687
chr01	14850000	24	0.162575
chr01	14900000	91	0.0930818
chr01	14950000	25	-0.627946
chr01	15000000	69	-0.136336
chr01	15050000	51	0.162218
chr01	15100000	25	0.189616
chr01	15150000	23	-0.178853
chr01	15200000	583	1.07871
chr01	15250000	731	0.451347
chr01	15300000	570	1.51787
chr01	15350000	583	1.28008
chr01	15400000	764	1.03394
chr01	15450000	621	0.092147
chr01	15500000	893	0.952431
chr01	15550000	352	1.48963
chr01	15600000	880	0.991359
chr01	15650000	410	-0.108671
chr01	15700000	317	1.42674
chr01	15750000	283	0.14567
chr01	15800000	308	0.296286
chr01	15850000	701	0.306749
chr01	15900000	695	0.779272
chr01	15950000	233	-0.622914
chr01	16000000	261	-0.379523
chr01	16050000	696	1.05361
chr01	16100000	740	0.254372
chr01	16150000	93	-0.08041
chr01	16200000	587	1.26974
chr01	16250000	437	0.464049
chr01	16300000	676	0.628967
chr01	16350000	262	1.31105
chr01	16400000	950	0.64293
chr01	16450000	602	0.96171
chr01	16500000	375	0.181613
chr01	16550000	642	-0.231536
chr01	16600000	360	1.38416
chr01	16650000	60	-0.251391
chr01	16700000	14	-0.397957
chr01	16750000	443	0.64346
chr01	16800000	42	0.362632
chr01	16850000	124	0.561049
chr01	16900000	238	0.971904
chr01	16950000	488	0.975459
chr01	17000000	325	1.0823
chr01	17050000	42	0.552116
chr01	17100000	86	0.0418303
chr01	17150000	47	-0.177084
chr01	17200000	114	0.169741
chr01	17250000	173	0.512957
chr01	17300000	181	0.044836
chr01	17350000	116	0.0821395
chr01	17400000	521	0.86833
chr01	17450000	174	0.313729
chr01	17500000	48	0.17831
chr01	17550000	154	0.402784
chr01	17600000	22	1.24099
chr01	17650000	316	0.853921
chr01	17700000	688	0.627587
chr01	17750000	877	0.925537
chr01	17800000	654	0.560469
chr01	17850000	352	-0.121044
chr01	17900000	460	0.269977
chr01	17950000	740	0.489455
chr01	18000000	305	0.354029
chr01	18050000	111	1.7329
chr01	18100000	584	0.739268
chr01	18150000	50	-0.338579
chr01	18200000	424	0.482358
chr01	18250000	12	-0.402251
chr01	18300000	215	0.808497
chr01	18350000	4	0.284301
chr01	18400000	323	0.222302
chr01	18450000	368	-0.813518
chr01	18500000	592	0.119137
chr01	18550000	469	0.655877
chr01	18600000	371	-1.49424
chr01	18650000	337	-1.73342
chr01	18700000	520	-0.376153
chr01	18750000	93	0.957699
chr01	18800000	224	0.581552
chr01	18850000	226	0.51911
chr01	18900000	155	0.739381
chr01	18950000	459	0.998081
chr01	19000000	385	0.682928
chr01	19050000	489	1.04204
chr01	19100000	337	1.68171
chr01	19150000	137	-0.109061
chr01	19200000	11	0.228281
chr01	19250000	1	-1.08393
chr01	19300000	5	0.659254
chr01	19350000	8	-1.00793
chr01	19400000	8	-0.337813
chr01	19450000	53	-0.16337
chr01	19500000	942	0.89528
chr01	19550000	108	1.12498
chr01	19600000	241	0.0945779
chr01	19650000	598	0.331703
chr01	19700000	462	1.31494
chr01	19750000	651	0.70152
chr01	19800000	729	0.0917584
chr01	19850000	499	-0.812173
chr01	19900000	550	0.942162
chr01	19950000	560	1.60379
chr01	20000000	108	0.854902
chr01	20050000	433	0.818656
chr01	20100000	547	0.505794
chr01	20150000	945	2.60259
chr01	20200000	693	1.23317
chr01	20250000	600	1.06085
chr01	20300000	9	1.02278
chr01	20350000	625	1.01008
chr01	20400000	338	0.794456
chr01	20450000	269	0.995793
chr01	20500000	111	1.65011
chr01	20550000	15	1.19792
chr01	20600000	87	0.642607
chr01	20650000	443	0.0256325
chr01	20700000	765	1.35845
chr01	20750000	472	2.13395
chr01	20800000	271	0.181488
chr01	20850000	430	-0.873273
chr01	20900000	230	1.12501
chr01	20950000	698	0.98537
chr01	21000000	267	1.08987
chr01	21050000	187	0.488949
chr01	21100000	473	0.627175
chr01	21150000	537	0.713265
chr01	21200000	641	0.554273
chr01	21250000	745	-0.0446875
chr01	21300000	181	-1.2099
chr01	21350000	660	-0.0979845
chr01	21400000	422	0.475041
chr01	21450000	515	-0.211416
chr01	21500000	578	-1.12047
chr01	21550000	873	-1.56553
chr01	21600000	657	-0.315151
chr01	21650000	457	0.548895
chr01	21700000	429	1.1911
chr01	21750000	744	1.01444
chr01	21800000	717	1.06973
chr01	21850000	502	-0.00458416
chr01	21900000	673	0.637661
chr01	21950000	623	0.420244
chr01	22000000	572	0.122717
chr01	22050000	689	1.086
chr01	22100000	785	1.07997
chr01	22150000	469	0.372307
chr01	22200000	581	-1.5397
chr01	22250000	419	0.459666
chr01	22300000	463	0.847841
chr01	22350000	93	1.30924
chr01	22400000	581	1.17361
chr01	22450000	469	1.15273
chr01	22500000	448	0.234553
chr01	22550000	246	0.915909
chr01	22600000	605	0.341933
chr01	22650000	724	0.698465
chr01	22700000	640	0.80425
chr01	22750000	807	-0.279983
chr01	22800000	282	1.15026
chr01	22850000	370	0.587277
chr01	22900000	192	1.00031
chr01	22950000	264	1.33259
chr01	23000000	4	0.00187781
chr01	23050000	0	nan
chr01	23100000	38	0.851987
chr01	23150000	3	0.389544
chr01	23200000	0	nan
chr01	23250000	21	0.011932
chr01	23300000	42	-0.590404
chr01	23350000	441	1.39075
chr01	23400000	728	-0.0562436
chr01	23450000	512	1.38045
chr01	23500000	212	0.608519
chr01	23550000	808	0.894705
chr01	23600000	691	0.029666
chr01	23650000	636	0.60674
chr01	23700000	475	0.464919
chr01	23750000	51	0.895097
chr01	23800000	298	1.1927
chr01	23850000	310	0.446196
chr01	23900000	321	-0.249373
chr01	23950000	528	-0.691129
chr01	24000000	182	-0.381166
chr01	24050000	435	0.33349
chr01	24100000	63	0.545658
chr01	24150000	512	0.100134
chr01	24200000	742	-0.0981277
chr01	24250000	535	0.927055
chr01	24300000	267	0.540752
chr01	24350000	41	0.560263
chr01	24400000	90	0.297148
chr01	24450000	427	0.37031
chr01	24500000	594	0.247906
chr01	24550000	403	0.390921
chr01	24600000	374	1.33319
chr01	24650000	588	0.547696
chr01	24700000	685	1.30427
chr01	24750000	901	1.32617
chr01	24800000	363	-0.667964
chr01	24850000	190	0.721874
chr01	24900000	606	0.0584801
chr01	24950000	164	1.1903
chr01	25000000	105	1.25013
chr01	25050000	416	0.254696
chr01	25100000	367	1.02744
chr01	25150000	566	1.06205
chr01	25200000	351	1.26405
chr01	25250000	641	1.85418
chr01	25300000	456	0.38074
chr01	25350000	395	0.138525
chr01	25400000	422	0.294316
chr01	25450000	217	1.19735
chr01	25500000	106	0.447855
chr01	25550000	587	0.54492
chr01	25600000	425	1.50659
chr01	25650000	932	2.5326
chr01	25700000	532	2.14473
chr01	25750000	316	2.64559
chr01	25800000	31	0.27625
chr01	25850000	24	0.828759
chr01	25900000	531	1.40724
chr01	25950000	752	0.206401
chr01	26000000	628	0.029191
chr01	26050000	16	0.847294
chr01	26100000	427	0.469457
chr01	26150000	365	-0.447533
chr01	26200000	142	-0.666945
chr01	26250000	536	-1.23594
chr01	26300000	198	-0.567927
chr01	26350000	38	1.91216
chr01	26400000	458	-0.170617
chr01	26450000	440	0.418437
chr01	26500000	369	0.11861
chr01	26550000	127	0.339001
chr01	26600000	323	0.0355403
chr01	26650000	274	-0.390606
chr01	26700000	811	1.06414
chr01	26750000	761	0.7382
chr01	26800000	550	0.568582
chr01	26850000	179	0.550327
chr01	26900000	426	-0.547256
chr01	26950000	638	1.33825
chr01	27000000	423	0.690301
chr01	27050000	43	0.308283
chr01	27100000	89	0.491126
chr01	27150000	482	1.96023
chr01	27200000	309	0.886804
chr01	27250000	436	-0.916936
chr01	27300000	77	-0.982995
chr01	27350000	28	-1.13575
chr01	27400000	814	-0.700061
chr01	27450000	212	-1.11266
chr01	27500000	251	-1.11819
chr01	27550000	935	-1.0687
chr01	27600000	942	-0.796544
chr01	27650000	446	-0.896538
chr01	27700000	322	-0.309987
chr01	27750000	710	-0.838598
chr01	27800000	356	-0.686677
chr01	27850000	493	-0.900454
chr01	27900000	414	-0.013334
chr01	27950000	195	-0.356401
chr01	28000000	256	-0.301712
chr01	28050000	610	-0.135587
chr01	28100000	387	-0.544536
chr01	28150000	163	0.268452
chr01	28200000	499	-0.185366
chr01	28250000	155	0.171161
chr01	28300000	12	0.538636
chr01	28350000	13	0.824165
chr01	28400000	84	0.482615
chr01	28450000	32	0.735938
chr01	28500000	65	0.298514
chr01	28550000	357	-0.50881
chr01	28600000	241	-0.531572
chr01	28650000	777	0.175786
chr01	28700000	425	-0.138624
chr01	28750000	471	-0.341426
chr01	28800000	55	0.518817
chr01	28850000	36	0.701207
chr01	28900000	135	0.570009
chr01	28950000	80	0.708003
chr01	29000000	249	-0.222006
chr01	29050000	346	-0.678854
chr01	29100000	58	-0.0917331
chr01	29150000	37	0.901247
chr01	29200000	82	0.00225201
chr01	29250000	25	0.00568299
chr01	29300000	40	0.966627
chr01	29350000	56	0.709124
chr01	29400000	133	0.558091
chr01	29450000	72	0.465004
chr01	29500000	624	-0.869429
chr01	29550000	349	-0.925721
chr01	29600000	450	-0.901936
chr01	29650000	660	-0.602024
chr01	29700000	465	-1.53169
chr01	29750000	229	-1.99923
chr01	29800000	372	-0.45361
chr01	29850000	665	-0.208999
chr01	29900000	200	-1.24776
chr01	29950000	19	-1.41719
chr01	30000000	224	-0.919016
chr01	30050000	974	-0.762477
chr01	30100000	17	0.710797
chr01	30150000	214	-0.930475
chr01	30200000	431	-0.32944
chr01	30250000	145	-0.683113
chr01	30300000	16	0.924651
chr01	30350000	58	1.32592
chr01	30400000	27	-0.132744
chr01	30450000	21	1.93822
chr01	30500000	37	0.18265
chr01	30550000	697	-0.495343
chr01	30600000	459	-1.19293
chr01	30650000	149	0.81294
chr01	30700000	42	-0.150399
chr01	30750000	434	-0.62067
chr01	30800000	11	1.20632
chr01	30850000	46	-0.619626
chr01	30900000	681	-0.526126
chr01	30950000	458	-0.555561
chr01	31000000	398	-0.849589
chr01	31050000	270	-0.423044
chr01	31100000	100	0.786954
chr01	31150000	110	-0.041269
chr01	31200000	48	0.00676512
chr01	31250000	548	-0.764626
chr01	31300000	210	0.0372029
chr01	31350000	165	-1.19863
chr01	31400000	205	-0.741102
chr01	31450000	360	-1.70738
chr01	31500000	135	-0.849402
chr01	31550000	341	-1.21986
chr01	31600000	278	-0.328341
chr01	31650000	434	-0.660527
chr01	31700000	812	-0.468574
chr01	31750000	878	-0.610122
chr01	31800000	385	-0.0842097
chr01	31850000	622	-0.469124
chr01	31900000	124	1.18881
chr01	31950000	55	0.493272
chr01	32000000	124	0.716481
chr01	32050000	47	1.23688
chr01	32100000	69	0.487825
chr01	32150000	27	0.241187
chr01	32200000	7	0.521989
chr01	32250000	135	0.529634
chr01	32300000	149	0.57618
chr01	32350000	176	-0.173283
chr01	32400000	734	-0.367913
chr01	32450000	227	-0.0291103
chr01	32500000	92	-0.395192
chr01	32550000	284	-0.332019
chr01	32600000	295	-0.766825
chr01	32650000	912	-0.400917
chr01	32700000	339	-0.806852
chr01	32750000	290	-0.577181
chr01	32800000	264	-0.668469
chr01	32850000	292	-0.812073
chr01	32900000	399	-0.478681
chr01	32950000	65	1.14319
chr01	33000000	147	0.394088
chr01	33050000	26	0.0329672
chr01	33100000	42	0.993377
chr01	33150000	17	1.18773
chr01	33200000	23	1.44302
chr01	33250000	25	-1.51483
chr01	33300000	214	-0.653012
chr01	33350000	482	-0.116848
chr01	33400000	491	-0.152184
chr01	33450000	310	-1.17291
chr01	33500000	4	0.354754
chr01	33550000	745	-1.11453
chr01	33600000	710	-0.432492
chr01	33650000	177	0.231221
chr01	33700000	365	-0.188127
chr01	33750000	164	0.46216
chr01	33800000	421	-1.02513
chr01	33850000	119	-0.160469
chr01	33900000	89	0.545013
chr01	33950000	33	1.16029
chr01	34000000	150	-0.199595
chr01	34050000	174	0.250141
chr01	34100000	21	1.31405
chr01	34150000	268	-1.11606
chr01	34200000	433	-0.740923
chr01	34250000	306	-0.629651
chr01	34300000	119	0.467707
chr01	34350000	83	-0.401706
chr01	34400000	353	-0.648412
chr01	34450000	486	-0.924504
chr01	34500000	153	0.611578
chr01	34550000	81	-1.99537
chr01	34600000	76	-0.362581
chr01	34650000	306	-0.254816
chr01	34700000	605	-0.794014
chr01	34750000	295	-0.568973
chr01	34800000	308	-0.535421
chr01	34850000	391	-0.630339
chr01	34900000	59	0.659394
chr01	34950000	302	-0.366888
chr01	35000000	699	-0.246239
chr01	35050000	339	-0.802401
chr01	35100000	405	-0.885261
chr01	35150000	377	-1.3154
chr01	35200000	348	0.0168293
chr01	35250000	586	-0.257717
chr01	35300000	772	-0.294789
chr01	35350000	395	-0.30274
chr01	35400000	560	-1.3712
chr01	35450000	165	-0.198975
chr01	35500000	491	-0.658761
chr01	35550000	161	0.845816
chr01	35600000	243	-0.918564
chr01	35650000	201	-0.539038
chr01	35700000	458	-0.233283
chr01	35750000	332	-0.339702
chr01	35800000	478	-0.696214
chr01	35850000	458	-0.576527
chr01	35900000	762	-1.1125
chr01	35950000	761	-0.636869
chr01	36000000	274	-2.00466
chr01	36050000	461	-0.498945
chr01	36100000	271	-0.322693
chr01	36150000	712	-0.440887
chr01	36200000	938	-0.246604
chr01	36250000	615	-0.75214
chr01	36300000	822	-0.178552
chr01	36350000	388	-0.889519
chr01	36400000	275	-1.12272
chr01	36450000	631	-1.19113
chr01	36500000	818	-0.547429
chr01	36550000	568	-1.23954
chr01	36600000	634	-0.647724
chr01	36650000	327	-0.136513
chr01	36700000	450	-1.28596
chr01	36750000	391	-1.50678
chr01	36800000	425	-1.49332
chr01	36850000	86	-0.740129
chr01	36900000	513	-0.72283
chr01	36950000	423	-0.888983
chr01	37000000	254	-1.14099
chr01	37050000	382	-0.796159
chr01	37100000	466	-0.551688
chr01	37150000	124	-1.11446
chr01	37200000	598	-0.13734
chr01	37250000	233	-0.962561
chr01	37300000	451	-0.785002
chr01	37350000	309	-0.457585
chr01	37400000	231	-0.857605
chr01	37450000	513	-1.49963
chr01	37500000	399	-0.780076
chr01	37550000	197	-1.05613
chr01	37600000	766	-1.42192
chr01	37650000	913	0.289871
chr01	37700000	292	-1.36184
chr01	37750000	345	-1.21557
chr01	37800000	281	-1.40699
chr01	37850000	528	-1.79514
chr01	37900000	328	-2.2927
chr01	37950000	239	-1.57262
chr01	38000000	697	-1.51417
chr01	38050000	887	-0.512268
chr01	38100000	82	-0.898214
chr01	38150000	518	-0.852833
chr01	38200000	64	0.831456
chr01	38250000	544	-0.516965
chr01	38300000	572	-0.458406
chr01	38350000	291	-0.873683
chr01	38400000	496	-0.513072
chr01	38450000	383	-1.16639
chr01	38500000	385	-0.287685
chr01	38550000	221	-0.17806
chr01	38600000	290	0.865669
chr01	38650000	108	0.016239
chr01	38700000	270	-1.22175
chr01	38750000	220	-1.88399
chr01	38800000	673	-0.810382
chr01	38850000	243	-0.723406
chr01	38900000	390	-0.671013
chr01	38950000	60	1.21879
chr01	39000000	52	-0.369273
chr01	39050000	185	-0.582403
chr01	39100000	125	0.45727
chr01	39150000	517	-2.10077
chr01	39200000	158	-0.508764
chr01	39250000	333	-0.647943
chr01	39300000	352	0.164633
chr01	39350000	357	-0.297039
chr01	39400000	471	-1.01759
chr01	39450000	676	-0.819105
chr01	39500000	185	0.813822
chr01	39550000	41	-0.159086
chr01	39600000	130	-0.621055
chr01	39650000	596	-0.387831
chr01	39700000	292	-0.283374
chr01	39750000	332	-1.08463
chr01	39800000	308	-0.978897
chr01	39850000	87	0.632973
chr01	39900000	116	0.406652
chr01	39950000	62	-0.368319
chr01	40000000	117	0.712523
chr01	40050000	237	-0.497647
chr01	40100000	70	-0.180519
chr01	40150000	410	-0.880886
chr01	40200000	111	-0.0677749
chr01	40250000	36	0.0330933
chr01	40300000	5	0.886868
chr01	40350000	27	-0.29508
chr01	40400000	121	0.0978144
chr01	40450000	180	0.0122276
chr01	40500000	16	1.93364
chr01	40550000	11	1.14003
chr01	40600000	21	0.803378
chr01	40650000	151	-0.260604
chr01	40700000	117	-0.281095
chr01	40750000	321	0.0344579
chr01	40800000	44	0.0375346
chr01	40850000	316	-0.288458
chr01	40900000	306	-0.423101
chr01	40950000	131	-0.667846
chr01	41000000	132	-0.337437
chr01	41050000	105	-0.184587
chr01	41100000	100	0.53769
chr01	41150000	57	0.198016
chr01	41200000	44	0.642684
chr01	41250000	169	-0.208872
chr01	41300000	74	0.249556
chr01	41350000	103	0.199703
chr01	41400000	102	0.33212
chr01	41450000	202	0.138205
chr01	41500000	179	0.100453
chr01	41550000	108	-0.113651
chr01	41600000	243	-1.15719
chr01	41650000	88	-0.918387
chr01	41700000	18	0.449882
chr01	41750000	232	-0.384883
chr01	41800000	659	-0.19351
chr01	41850000	359	-0.5844
chr01	41900000	221	-0.665457
chr01	41950000	100	0.926322
chr01	42000000	285	-0.568648
chr01	42050000	367	-1.61453
chr01	42100000	190	0.336728
chr01	42150000	61	1.65523
chr01	42200000	26	0.00964747
chr01	42250000	95	-0.112459
chr01	42300000	141	0.407331
chr01	42350000	52	0.448334
chr01	42400000	261	-1.23816
chr01	42450000	847	-1.22796
chr01	42500000	420	-1.64957
chr01	42550000	365	-1.76809
chr01	42600000	61	1.1927
chr01	42650000	426	-0.725929
chr01	42700000	501	-1.07527
chr01	42750000	176	-0.538249
chr01	42800000	300	-0.576915
chr01	42850000	671	0.155404
chr01	42900000	405	0.361923
chr01	42950000	76	-2.0335
chr01	43000000	752	-1.58641
chr01	43050000	468	-0.893013
chr01	43100000	745	-1.34072
chr01	43150000	352	-0.854902
chr01	43200000	333	-0.349671
chr01	43250000	487	-1.73379
chr01	43300000	314	-0.796238
chr01	43350000	392	-1.06276
chr01	43400000	392	-0.545846
chr01	43450000	664	-0.564787
chr01	43500000	951	-0.994919
chr01	43550000	159	0.0208151
chr01	43600000	290	-0.0526858
chr01	43650000	93	-0.252584
chr01	43700000	7	-0.328438
chr01	43750000	748	-0.677286
chr01	43800000	426	-1.41735
chr01	43850000	219	0.232588
chr01	43900000	777	-0.396008
chr01	43950000	138	0.0316795
chr01	44000000	360	-1.06432
chr01	44050000	188	-1.67871
chr01	44100000	352	-0.75395
chr01	44150000	477	-1.18028
chr01	44200000	281	-1.03382
chr01	44250000	467	-2.0313
chr01	44300000	764	-1.29617
chr01	44350000	676	-0.98455
chr01	44400000	491	-1.33055
chr01	44450000	207	-1.94527
chr01	44500000	288	-1.58058
chr01	44550000	270	-0.658427
chr01	44600000	413	-1.85879
chr01	44650000	212	-1.43162
chr01	44700000	309	-1.55166
chr01	44750000	794	-2.25526
chr01	44800000	298	-0.30618
chr01	44850000	751	-1.04146
chr01	44900000	273	-1.39714
chr01	44950000	322	-1.43402
chr01	45000000	273	-2.09669
chr01	45050000	460	-1.33344
chr01	45100000	595	-0.43897
chr01	45150000	458	-0.34165
chr01	45200000	901	0.11315
chr01	45250000	626	-1.29246
chr01	45300000	518	-0.549586
chr01	45350000	388	-1.44015
chr01	45400000	444	-2.5473
chr01	45450000	357	-1.3555
chr01	45500000	729	-1.20232
chr01	45550000	606	-1.3029
chr01	45600000	612	-1.21698
chr01	45650000	810	-0.562712
chr01	45700000	493	-1.01257
chr01	45750000	299	-1.57177
chr01	45800000	556	-0.995607
chr01	45850000	769	-0.839013
chr01	45900000	397	-0.418142
chr01	45950000	268	-0.818118
chr01	46000000	80	0.922206
chr01	46050000	252	-0.467266
chr01	46100000	378	-0.516206
chr01	46150000	113	0.197247
chr01	46200000	152	0.255578
chr01	46250000	527	-0.935747
chr01	46300000	747	-0.170548
chr01	46350000	668	-1.17607
chr01	46400000	294	-0.55797
chr01	46450000	452	-1.49919
chr01	46500000	759	-1.21451
chr01	46550000	401	-1.69541
chr01	46600000	338	-0.812448
chr01	46650000	493	0.850418
chr01	46700000	496	-0.713216
chr01	46750000	260	-1.88974
chr01	46800000	731	-1.37513
chr01	46850000	448	-0.654754
chr01	46900000	595	-0.883834
chr01	46950000	523	-0.283259
chr01	47000000	697	-1.47748
chr01	47050000	276	-0.772956
chr01	47100000	396	0.0519916
chr01	47150000	584	1.5987
chr01	47200000	72	0.915562
chr01	47250000	175	1.21557
chr01	47300000	75	0.318768
chr01	47350000	536	-0.0635121
chr01	47400000	580	-0.870489
chr01	47450000	689	-0.911426
chr01	47500000	460	1.30168
chr01	47550000	662	-0.102898
chr01	47600000	531	-1.29086
chr01	47650000	478	-1.47106
chr01	47700000	817	0.107516
chr01	47750000	1204	-0.508423
chr01	47800000	793	0.706927
chr01	47850000	296	0.265115
chr01	47900000	410	0.610209
chr01	47950000	552	0.555476
chr01	48000000	205	1.05662
chr01	48050000	592	0.802502
chr01	48100000	764	-0.611097
chr01	48150000	508	0.499062
chr01	48200000	789	0.64697
chr01	48250000	840	0.551291
chr01	48300000	814	-0.141841
chr01	48350000	628	0.545554
chr01	48400000	170	1.4866
chr01	48450000	485	1.10317
chr01	48500000	958	0.369455
chr01	48550000	326	-0.0943574
chr01	48600000	363	-0.0431356
chr01	48650000	857	1.01245
chr01	48700000	858	0.33415
chr01	48750000	402	0.725267
chr01	48800000	75	0.0461746
chr01	48850000	385	0.198351
chr01	48900000	540	0.959546
chr01	48950000	861	1.45379
chr01	49000000	714	1.11015
chr01	49050000	327	0.685431
chr01	49100000	86	0.616743
chr01	49150000	35	1.43932
chr01	49200000	4	-0.0104522
chr01	49250000	38	0.928477
chr01	49300000	290	0.935563
chr01	49350000	1024	0.338994
chr01	49400000	641	0.637432
chr01	49450000	1105	2.73065
chr01	49500000	607	1.32764
chr01	49550000	415	-0.00571581
chr01	49600000	638	0.917636
chr01	49650000	542	0.99802
chr01	49700000	338	1.06252
chr01	49750000	381	0.663506
chr01	49800000	298	1.29933
chr01	49850000	251	1.03765
chr01	49900000	338	0.673205
chr01	49950000	131	0.83495
chr01	50000000	14	0.334275
chr01	50050000	11	0.324499
chr01	50100000	0	nan
chr01	50150000	269	1.13837
chr01	50200000	257	1.53677
chr01	50250000	711	0.0593129
chr01	50300000	439	1.33018
chr01	50350000	761	0.574427
chr01	50400000	428	-0.700724
chr01	50450000	344	0.831292
chr01	50500000	878	0.604196
chr01	50550000	674	-1.12014
chr01	50600000	438	1.04963
chr01	50650000	602	0.490244
chr01	50700000	818	0.499461
chr01	50750000	481	0.405542
chr01	50800000	204	0.412972
chr01	50850000	613	0.334104
chr01	50900000	518	0.0431603
chr01	50950000	541	1.01248
chr01	51000000	73	0.515877
chr01	51050000	87	0.828608
chr01	51100000	43	-0.0259276
chr01	51150000	687	1.42098
chr01	51200000	442	0.741745
chr01	51250000	624	0.895671
chr01	51300000	322	1.04645
chr01	51350000	635	1.25663
chr01	51400000	498	0.446582
chr01	51450000	697	0.863094
chr01	51500000	725	1.98974
chr01	51550000	589	0.291326
chr01	51600000	583	-0.404526
chr01	51650000	336	-0.0893372
chr01	51700000	640	0.267969
chr01	51750000	501	0.131505
chr01	51800000	527	0.368321
chr01	51850000	347	1.34507
chr01	51900000	497	-0.581478
chr01	51950000	446	-0.56012
chr01	52000000	802	0.842031
chr01	52050000	755	0.146265
chr01	52100000	437	-0.345365
chr01	52150000	459	-0.691351
chr01	52200000	272	-0.175702
chr01	52250000	400	1.19546
chr01	52300000	559	0.601957
chr01	52350000	629	-0.667382
chr01	52400000	973	1.03164
chr01	52450000	665	0.502687
chr01	52500000	740	0.478922
chr01	52550000	497	0.618483
chr01	52600000	601	-0.153244
chr01	52650000	316	0.887789
chr01	52700000	642	1.07659
chr01	52750000	586	1.20927
chr01	52800000	595	-0.269477
chr01	52850000	583	0.65502
chr01	52900000	579	0.270406
chr01	52950000	123	-0.360704
chr01	53000000	71	0.360403
chr01	53050000	212	0.395181
chr01	53100000	601	-0.499543
chr01	53150000	741	0.635581
chr01	53200000	345	0.692064
chr01	53250000	572	1.68635
chr01	53300000	260	1.44414
chr01	53350000	355	0.826312
chr01	53400000	50	0.438763
chr01	53450000	378	0.314002
chr01	53500000	630	-0.791389
chr01	53550000	106	-0.043748
chr01	53600000	518	0.310095
chr01	53650000	567	1.1912
chr01	53700000	824	0.455096
chr01	53750000	531	0.0975513
chr01	53800000	427	0.169168
chr01	53850000	732	1.49429
chr01	53900000	548	0.540784
chr01	53950000	747	0.551206
chr01	54000000	632	0.952027
chr01	54050000	292	1.4783
chr01	54100000	642	1.15335
chr01	54150000	416	1.67525
chr01	54200000	422	1.10456
chr01	54250000	520	1.27874
chr01	54300000	579	-0.086168
chr01	54350000	713	0.37611
chr01	54400000	391	0.492384
chr01	54450000	571	0.0327894
chr01	54500000	474	0.615522
chr01	54550000	668	0.0567127
chr01	54600000	121	-0.476854
chr01	54650000	67	0.0168246
chr01	54700000	71	0.394642
chr01	54750000	114	0.404285
chr01	54800000	480	0.165839
chr01	54850000	772	0.240332
chr01	54900000	624	0.955925
chr01	54950000	202	0.361671
chr01	55000000	345	-0.0300249
chr01	55050000	540	-0.098861
chr01	55100000	504	0.261766
chr01	55150000	668	1.00509
chr01	55200000	836	1.31806
chr01	55250000	662	0.635866
chr01	55300000	435	0.125323
chr01	55350000	176	0.675717
chr01	55400000	486	0.633977
chr01	55450000	425	0.447715
chr01	55500000	364	0.658462
chr01	55550000	685	1.42152
chr01	55600000	862	1.22483
chr01	55650000	141	0.764057
chr01	55700000	269	1.03643
chr01	55750000	665	1.438
chr01	55800000	545	0.848357
chr01	55850000	0	nan
chr01	55900000	50	1.66712
chr01	55950000	177	1.34673
chr01	56000000	371	0.409159
chr01	56050000	290	0.687534
chr01	56100000	25	1.43111
chr01	56150000	393	0.136947
chr01	56200000	449	1.46253
chr01	56250000	844	0.0624159
chr01	56300000	716	0.768693
chr01	56350000	790	-0.08219
chr01	56400000	733	0.821004
chr01	56450000	512	0.0617384
chr01	56500000	458	0.390417
chr01	56550000	565	0.742553
chr01	56600000	243	0.257361
chr01	56650000	701	-0.0442038
chr01	56700000	567	0.74593
chr01	56750000	762	1.02296
chr01	56800000	14	0.907915
chr01	56850000	36	0.42769
chr01	56900000	890	-0.0497677
chr01	56950000	744	0.894353
chr01	57000000	457	0.468402
chr01	57050000	763	-0.335829
chr01	57100000	355	1.4875
chr01	57150000	798	0.857962
chr01	57200000	464	1.00317
chr01	57250000	574	0.515703
chr01	57300000	621	0.50069
chr01	57350000	707	1.01055
chr01	57400000	705	0.968932
chr01	57450000	883	1.04212
chr01	57500000	759	0.968414
chr01	57550000	337	0.960436
chr01	57600000	718	0.50291
chr01	57650000	626	1.4603
chr01	57700000	484	1.51236
chr01	57750000	659	0.624401
chr01	57800000	682	0.0942177
chr01	57850000	687	0.74539
chr01	57900000	552	0.0938182
chr01	57950000	434	-0.530001
chr01	58000000	754	-0.0776082
chr01	58050000	568	0.623677
chr01	58100000	500	0.617828
chr01	58150000	868	0.471966
chr01	58200000	678	0.198741
chr01	58250000	747	0.802862
chr01	58300000	572	0.913512
chr01	58350000	418	0.769039
chr01	58400000	330	0.703977
chr01	58450000	263	0.702359
chr01	58500000	756	0.904559
chr01	58550000	422	0.895118
chr01	58600000	460	0.142385
chr01	58650000	581	-0.599332
chr01	58700000	941	1.83889
chr01	58750000	699	-0.243612
chr01	58800000	767	-0.13889
chr01	58850000	467	0.781116
chr01	58900000	689	0.906998
chr01	58950000	659	0.949708
chr01	59000000	345	0.870107
chr01	59050000	415	-0.030609
chr01	59100000	426	0.128444
chr01	59150000	833	0.489688
chr01	59200000	653	-0.124784
chr01	59250000	460	-0.753127
chr01	59300000	372	1.1425
chr01	59350000	522	1.13126
chr01	59400000	733	0.634949
chr01	59450000	491	1.22779
chr01	59500000	771	1.14288
chr01	59550000	689	0.284375
chr01	59600000	768	0.57086
chr01	59650000	831	0.0654821
chr01	59700000	598	0.072434
chr01	59750000	739	0.925729
chr01	59800000	520	0.692831
chr01	59850000	842	0.515401
chr01	59900000	613	-0.485447
chr01	59950000	495	1.04681
chr01	60000000	549	1.25794
chr01	60050000	136	1.10104
chr01	60100000	521	0.0714059
chr01	60150000	595	0.530118
chr01	60200000	587	0.55646
chr01	60250000	574	0.467432
chr01	60300000	496	0.174626
chr01	60350000	677	0.379473
chr01	60400000	480	-0.717696
chr01	60450000	443	0.401704
chr01	60500000	466	0.71207
chr01	60550000	627	-0.800416
chr01	60600000	350	1.43489
chr01	60650000	351	-0.566089
chr01	60700000	704	0.839938
chr01	60750000	715	0.603832
chr01	60800000	658	0.0977852
chr01	60850000	566	0.998223
chr01	60900000	602	0.784141
chr01	60950000	726	1.09972
chr01	61000000	694	0.197463
chr01	61050000	565	0.370168
chr01	61100000	714	0.603957
chr01	61150000	581	-0.807238
chr01	61200000	339	0.275898
chr01	61250000	489	0.0574668
chr01	61300000	793	0.0186356
chr01	61350000	623	-0.127015
chr01	61400000	420	0.726849
chr01	61450000	768	0.379951
chr01	61500000	585	1.05484
chr01	61550000	487	0.532525
chr01	61600000	704	0.681341
chr01	61650000	554	0.618579
chr01	61700000	365	0.85443
chr01	61750000	101	0.690555
chr01	61800000	31	1.9006
chr01	61850000	100	0.883899
chr01	61900000	747	1.11057
chr01	61950000	490	1.18237
chr01	62000000	0	nan
chr01	62050000	248	1.35251
chr01	62100000	184	1.0874
chr01	62150000	852	1.11079
chr01	62200000	367	0.752399
chr01	62250000	665	0.752181
chr01	62300000	516	0.223816
chr01	62350000	567	0.627699
chr01	62400000	685	1.06189
chr01	62450000	903	1.23321
chr01	62500000	747	0.635647
chr01	62550000	503	0.509872
chr01	62600000	382	0.42564
chr01	62650000	467	0.528101
chr01	62700000	382	-0.531871
chr01	62750000	429	-0.0409576
chr01	62800000	668	0.465763
chr01	62850000	721	0.21881
chr01	62900000	618	0.487721
chr01	62950000	520	0.226259
chr01	63000000	476	-0.959171
chr01	63050000	770	-0.787002
chr01	63100000	425	-0.880598
chr01	63150000	353	-0.117812
chr02	0	108	-0.149155
chr02	50000	368	-0.295245
chr02	100000	265	-0.739007
chr02	150000	1	-0.18789
chr02	200000	16	2.1607
chr02	250000	252	0.524518
chr02	300000	548	1.15454
chr02	350000	663	0.418441
chr02	400000	735	0.696097
chr02	450000	577	0.247781
chr02	500000	736	0.921533
chr02	550000	634	0.831122
chr02	600000	887	0.662275
chr02	650000	744	0.796463
chr02	700000	654	0.830283
chr02	750000	211	1.03303
chr02	800000	668	0.422813
chr02	850000	331	0.184985
chr02	900000	303	0.244501
chr02	950000	259	1.1161
chr02	1000000	641	0.168764
chr02	1050000	616	0.26403
chr02	1100000	586	0.768126
chr02	1150000	46	-0.744663
chr02	1200000	495	0.811538
chr02	1250000	242	0.800626
chr02	1300000	655	1.28919
chr02	1350000	669	0.923393
chr02	1400000	417	0.796782
chr02	1450000	588	0.715729
chr02	1500000	426	1.00764
chr02	1550000	907	1.13169
chr02	1600000	885	1.24723
chr02	1650000	814	1.53791
chr02	1700000	487	0.658031
chr02	1750000	180	0.964297
chr02	1800000	472	0.2812
chr02	1850000	318	1.21401
chr02	1900000	20	0.585474
chr02	1950000	11	1.05237
chr02	2000000	51	0.142611
chr02	2050000	42	1.2935
chr02	2100000	104	1.37786
chr02	2150000	229	0.526628
chr02	2200000	396	0.975979
chr02	2250000	104	0.995975
chr02	2300000	20	-0.256503
chr02	2350000	157	1.03895
chr02	2400000	13	0.878381
chr02	2450000	438	1.92613
chr02	2500000	302	1.26442
chr02	2550000	137	0.761551
chr02	2600000	708	0.781864
chr02	2650000	720	0.367032
chr02	2700000	564	0.771531
chr02	2750000	289	0.707395
chr02	2800000	738	1.46483
chr02	2850000	573	1.15856
chr02	2900000	136	3.01111
chr02	2950000	91	1.34426
chr02	3000000	817	1.06173
chr02	3050000	838	0.43737
chr02	3100000	664	1.23857
chr02	3150000	607	0.68366
chr02	3200000	533	0.621619
chr02	3250000	297	0.845628
chr02	3300000	987	1.08536
chr02	3350000	485	0.820788
chr02	3400000	17	0.734781
chr02	3450000	659	0.818973
chr02	3500000	750	1.19758
chr02	3550000	798	1.12737
chr02	3600000	669	1.52327
chr02	3650000	490	1.41411
chr02	3700000	6	-0.22825
chr02	3750000	46	0.450185
chr02	3800000	20	0.255128
chr02	3850000	168	1.15654
chr02	3900000	706	0.415787
chr02	3950000	131	0.959737
chr02	4000000	6	-0.234098
chr02	4050000	40	0.411078
chr02	4100000	4	0.850046
chr02	4150000	145	0.994155
chr02	4200000	0	nan
chr02	4250000	258	0.752732
chr02	4300000	733	1.021
chr02	4350000	843	1.34977
chr02	4400000	647	0.914036
chr02	4450000	739	0.676265
chr02	4500000	122	-0.181791
chr02	4550000	631	0.670138
chr02	4600000	725	0.829265
chr02	4650000	522	-0.0742142
chr02	4700000	607	1.03955
chr02	4750000	495	1.2662
chr02	4800000	299	1.4335
chr02	4850000	252	0.677987
chr02	4900000	552	0.741587
chr02	4950000	625	1.0164
chr02	5000000	855	1.01626
chr02	5050000	743	0.533992
chr02	5100000	634	1.28087
chr02	5150000	0	nan
chr02	5200000	0	nan
chr02	5250000	6	0.431118
chr02	5300000	151	-0.284889
chr02	5350000	67	-0.442542
chr02	5400000	10	0.209287
chr02	5450000	2	-0.110635
chr02	5500000	12	0.0222193
chr02	5550000	6	-0.21221
chr02	5600000	30	0.449203
chr02	5650000	0	nan
chr02	5700000	0	nan
chr02	5750000	14	0.326515
chr02	5800000	92	0.362119
chr02	5850000	6	0.554234
chr02	5900000	0	nan
chr02	5950000	0	nan
chr02	6000000	40	0.143591
chr02	6050000	34	0.184237
chr02	6100000	29	0.160796
chr02	6150000	2	0.357711
chr02	6200000	0	nan
chr02	6250000	1	-0.0289689
chr02	6300000	8	1.61056
chr02	6350000	8	0.822753
chr02	6400000	2	0.305923
chr02	6450000	24	0.114496
chr02	6500000	5	-1.0532
chr02	6550000	97	-0.274095
chr02	6600000	0	nan
chr02	6650000	2	-0.362821
chr02	6700000	13	-0.0473089
chr02	6750000	33	-0.491363
chr02	6800000	6	-0.401386
chr02	6850000	66	0.100878
chr02	6900000	0	nan
chr02	6950000	8	-0.305623
chr02	7000000	22	-0.366453
chr02	7050000	38	0.0305473
chr02	7100000	2	0.0357232
chr02	7150000	17	0.119334
chr02	7200000	0	nan
chr02	7250000	0	nan
chr02	7300000	0	nan
chr02	7350000	3	0.11415
chr02	7400000	0	nan
chr02	7450000	1	0.0479557
chr02	7500000	0	nan
chr02	7550000	2	0.267645
chr02	7600000	0	nan
chr02	7650000	2	-0.322291
chr02	7700000	16	0.420582
chr02	7750000	12	-0.161283
chr02	7800000	18	0.337688
chr02	7850000	262	0.743609
chr02	7900000	551	1.01705
chr02	7950000	710	0.645593
chr02	8000000	383	0.640402
chr02	8050000	663	1.23287
chr02	8100000	614	0.682185
chr02	8150000	698	0.832263
chr02	8200000	440	1.26857
chr02	8250000	16	1.23949
chr02	8300000	43	0.434595
chr02	8350000	124	1.63955
chr02	8400000	0	nan
chr02	8450000	90	-0.635902
chr02	8500000	31	-0.283947
chr02	8550000	0	nan
chr02	8600000	16	0.845075
chr02	8650000	34	0.166887
chr02	8700000	34	-0.449443
chr02	8750000	8	0.74248
chr02	8800000	47	-0.0899059
chr02	8850000	0	nan
chr02	8900000	29	-0.399282
chr02	8950000	1	0.664197
chr02	9000000	9	0.972097
chr02	9050000	20	0.282736
chr02	9100000	17	0.88406
chr02	9150000	15	1.66264
chr02	9200000	9	0.437327
chr02	9250000	16	1.96944
chr02	9300000	14	-0.229511
chr02	9350000	7	-0.417444
chr02	9400000	83	-0.0395637
chr02	9450000	13	1.77811
chr02	9500000	21	0.297872
chr02	9550000	21	0.458131
chr02	9600000	265	1.34636
chr02	9650000	382	0.886297
chr02	9700000	128	1.00838
chr02	9750000	419	1.36118
chr02	9800000	276	1.0289
chr02	9850000	473	0.238994
chr02	9900000	485	0.603672
chr02	9950000	225	1.09103
chr02	10000000	6	0.148103
chr02	10050000	56	0.883816
chr02	10100000	23	0.846762
chr02	10150000	4	0.369132
chr02	10200000	9	-0.27128
chr02	10250000	27	1.15365
chr02	10300000	6	1.22087
chr02	10350000	7	0.391526
chr02	10400000	100	0.996377
chr02	10450000	286	1.06267
chr02	10500000	163	1.22446
chr02	10550000	166	0.918604
chr02	10600000	600	0.679212
chr02	10650000	293	0.646238
chr02	10700000	774	0.757051
chr02	10750000	547	0.506851
chr02	10800000	582	0.258809
chr02	10850000	507	0.852145
chr02	10900000	558	0.462947
chr02	10950000	180	-0.00560001
chr02	11000000	552	0.999915
chr02	11050000	169	0.943757
chr02	11100000	139	0.70638
chr02	11150000	419	0.757549
chr02	11200000	403	1.10724
chr02	11250000	239	1.7678
chr02	11300000	707	1.39184
chr02	11350000	693	0.873894
chr02	11400000	561	0.942616
chr02	11450000	522	0.0618887
chr02	11500000	40	-0.0783271
chr02	11550000	32	0.452764
chr02	11600000	39	-0.26153
chr02	11650000	77	-0.436563
chr02	11700000	41	0.563326
chr02	11750000	24	1.05485
chr02	11800000	81	1.2134
chr02	11850000	80	0.733621
chr02	11900000	121	0.0104126
chr02	11950000	36	0.370853
chr02	12000000	9	-0.835874
chr02	12050000	396	0.967764
chr02	12100000	150	0.441639
chr02	12150000	691	1.44553
chr02	12200000	625	0.692735
chr02	12250000	580	1.15413
chr02	12300000	350	0.538929
chr02	12350000	292	1.01977
chr02	12400000	548	0.919948
chr02	12450000	363	0.0275216
chr02	12500000	225	0.283198
chr02	12550000	69	0.541204
chr02	12600000	353	1.18494
chr02	12650000	405	1.54539
chr02	12700000	538	1.46594
chr02	12750000	153	0.658507
chr02	12800000	154	0.0846981
chr02	12850000	440	0.556016
chr02	12900000	62	0.182291
chr02	12950000	55	0.744978
chr02	13000000	17	0.105758
chr02	13050000	28	0.329181
chr02	13100000	0	nan
chr02	13150000	3	0.516318
chr02	13200000	26	-0.210858
chr02	13250000	351	0.99327
chr02	13300000	32	0.045575
chr02	13350000	312	0.230539
chr02	13400000	55	0.660424
chr02	13450000	40	0.445099
chr02	13500000	22	-0.23712
chr02	13550000	20	0.555626
chr02	13600000	51	-0.0787087
chr02	13650000	2	0.501818
chr02	13700000	25	0.127797
chr02	13750000	78	-0.163383
chr02	13800000	236	-0.050901
chr02	13850000	100	0.232157
chr02	13900000	0	nan
chr02	13950000	14	-0.0271293
chr02	14000000	190	0.445526
chr02	14050000	340	0.701992
chr02	14100000	147	0.596736
chr02	14150000	270	1.06785
chr02	14200000	158	0.389197
chr02	14250000	6	-0.06763
chr02	14300000	4	0.373565
chr02	14350000	108	0.291573
chr02	14400000	282	1.67176
chr02	14450000	488	0.872225
chr02	14500000	642	0.886769
chr02	14550000	154	0.990044
chr02	14600000	367	1.27184
chr02	14650000	84	0.73378
chr02	14700000	556	0.744452
chr02	14750000	976	0.71678
chr02	14800000	687	1.11347
chr02	14850000	203	0.601146
chr02	14900000	16	-0.34624
chr02	14950000	0	nan
chr02	15000000	70	0.037223
chr02	15050000	13	1.44835
chr02	15100000	5	-0.732037
chr02	15150000	3	-0.3896
chr02	15200000	0	nan
chr02	15250000	15	1.1044
chr02	15300000	10	-0.179973
chr02	15350000	0	nan
chr02	15400000	11	-0.213821
chr02	15450000	17	-0.568378
chr02	15500000	82	-0.045745
chr02	15550000	37	0.00182228
chr02	15600000	30	1.025
chr02	15650000	55	0.293173
chr02	15700000	205	0.590848
chr02	15750000	53	-0.0405152
chr02	15800000	391	0.857181
chr02	15850000	331	1.56161
chr02	15900000	758	1.0221
chr02	15950000	811	-0.818432
chr02	16000000	658	-0.455741
chr02	16050000	174	-0.286795
chr02	16100000	42	-0.251698
chr02	16150000	24	-0.738021
chr02	16200000	28	0.854396
chr02	16250000	205	0.601298
chr02	16300000	336	0.514132
chr02	16350000	130	0.980247
chr02	16400000	134	0.414772
chr02	16450000	411	1.02008
chr02	16500000	606	0.908218
chr02	16550000	998	1.10904
chr02	16600000	555	1.09734
chr02	16650000	557	1.25612
chr02	16700000	93	0.545451
chr02	16750000	546	0.911789
chr02	16800000	692	0.752714
chr02	16850000	698	1.58171
chr02	16900000	528	1.30665
chr02	16950000	644	1.06068
chr02	17000000	495	-0.28086
chr02	17050000	335	0.342164
chr02	17100000	667	1.15986
chr02	17150000	132	1.14601
chr02	17200000	952	0.94367
chr02	17250000	363	-0.0785963
chr02	17300000	12	-0.208614
chr02	17350000	7	0.404993
chr02	17400000	58	-0.847269
chr02	17450000	418	0.586949
chr02	17500000	948	1.26786
chr02	17550000	378	1.30901
chr02	17600000	179	1.15834
chr02	17650000	86	-0.261085
chr02	17700000	31	1.0445
chr02	17750000	75	0.797394
chr02	17800000	42	0.18203
chr02	17850000	79	1.03489
chr02	17900000	66	0.796107
chr02	17950000	48	1.79158
chr02	18000000	477	1.11288
chr02	18050000	219	0.211748
chr02	18100000	514	0.18798
chr02	18150000	34	0.0516421
chr02	18200000	368	0.619435
chr02	18250000	391	0.686943
chr02	18300000	0	nan
chr02	18350000	437	0.796118
chr02	18400000	613	1.00877
chr02	18450000	469	1.06083
chr02	18500000	125	1.80878
chr02	18550000	73	1.42013
chr02	18600000	7	-0.774314
chr02	18650000	3	-1.21533
chr02	18700000	3	0.969816
chr02	18750000	9	0.83196
chr02	18800000	45	0.230236
chr02	18850000	74	0.0236616
chr02	18900000	18	0.948084
chr02	18950000	6	-0.605578
chr02	19000000	0	nan
chr02	19050000	1	1.39789
chr02	19100000	0	nan
chr02	19150000	1	0.820489
chr02	19200000	0	nan
chr02	19250000	1	1.55519
chr02	19300000	0	nan
chr02	19350000	115	-0.153889
chr02	19400000	31	0.455282
chr02	19450000	396	0.715689
chr02	19500000	127	0.827432
chr02	19550000	227	1.31024
chr02	19600000	113	0.311713
chr02	19650000	181	0.83366
chr02	19700000	325	0.358944
chr02	19750000	347	1.73172
chr02	19800000	288	1.47317
chr02	19850000	386	0.923086
chr02	19900000	539	1.00035
chr02	19950000	313	0.971614
chr02	20000000	540	1.1498
chr02	20050000	591	1.18559
chr02	20100000	101	0.81324
chr02	20150000	56	0.0449755
chr02	20200000	301	0.747368
chr02	20250000	491	1.35639
chr02	20300000	587	0.0167285
chr02	20350000	524	0.744348
chr02	20400000	573	1.44178
chr02	20450000	276	1.40893
chr02	20500000	48	0.937004
chr02	20550000	108	0.839486
chr02	20600000	308	0.630664
chr02	20650000	629	1.06635
chr02	20700000	513	0.596837
chr02	20750000	608	0.753073
chr02	20800000	704	0.802566
chr02	20850000	533	0.972861
chr02	20900000	185	0.137463
chr02	20950000	29	0.663128
chr02	21000000	7	-0.816239
chr02	21050000	118	1.13935
chr02	21100000	459	0.302358
chr02	21150000	271	0.5956
chr02	21200000	118	0.338613
chr02	21250000	151	0.501231
chr02	21300000	80	0.826251
chr02	21350000	574	0.123375
chr02	21400000	751	0.643712
chr02	21450000	179	1.22535
chr02	21500000	635	1.32447
chr02	21550000	776	0.678117
chr02	21600000	829	0.642918
chr02	21650000	451	0.948349
chr02	21700000	846	1.12436
chr02	21750000	851	0.676937
chr02	21800000	626	0.58561
chr02	21850000	461	-0.114201
chr02	21900000	250	1.58701
chr02	21950000	758	1.23022
chr02	22000000	246	0.570501
chr02	22050000	344	0.828822
chr02	22100000	527	1.56685
chr02	22150000	213	1.47951
chr02	22200000	164	1.85729
chr02	22250000	702	1.06029
chr02	22300000	710	0.746774
chr02	22350000	201	1.73347
chr02	22400000	540	1.03048
chr02	22450000	529	-0.200725
chr02	22500000	508	0.180278
chr02	22550000	457	1.02781
chr02	22600000	671	1.07185
chr02	22650000	348	1.38456
chr02	22700000	346	1.3486
chr02	22750000	147	0.268899
chr02	22800000	35	0.199361
chr02	22850000	33	0.58206
chr02	22900000	81	1.01883
chr02	22950000	175	0.149151
chr02	23000000	759	1.58012
chr02	23050000	334	1.8851
chr02	23100000	10	-0.559024
chr02	23150000	403	1.47848
chr02	23200000	861	0.417662
chr02	23250000	636	0.622185
chr02	23300000	124	0.290589
chr02	23350000	213	-0.340869
chr02	23400000	450	0.592528
chr02	23450000	693	0.645785
chr02	23500000	486	0.610085
chr02	23550000	11	1.78619
chr02	23600000	139	0.465461
chr02	23650000	592	0.320484
chr02	23700000	356	0.793906
chr02	23750000	75	-0.252484
chr02	23800000	725	0.619282
chr02	23850000	536	0.712658
chr02	23900000	550	1.67902
chr02	23950000	221	1.89456
chr02	24000000	479	1.54584
chr02	24050000	701	2.26928
chr02	24100000	588	1.08861
chr02	24150000	530	0.557791
chr02	24200000	604	0.534592
chr02	24250000	649	0.900088
chr02	24300000	151	0.899749
chr02	24350000	568	-0.473681
chr02	24400000	717	0.590478
chr02	24450000	540	-0.0106291
chr02	24500000	184	0.200391
chr02	24550000	505	1.9469
chr02	24600000	254	0.817626
chr02	24650000	94	0.836328
chr02	24700000	423	1.37333
chr02	24750000	341	1.11718
chr02	24800000	235	0.949801
chr02	24850000	196	1.85859
chr02	24900000	523	1.35492
chr02	24950000	390	1.17068
chr02	25000000	962	0.38409
chr02	25050000	170	1.02108
chr02	25100000	355	0.61065
chr02	25150000	121	0.752066
chr02	25200000	37	0.573077
chr02	25250000	245	0.641949
chr02	25300000	631	0.255007
chr02	25350000	487	0.274266
chr02	25400000	563	-0.191091
chr02	25450000	95	1.39619
chr02	25500000	360	0.0506366
chr02	25550000	477	0.669324
chr02	25600000	361	-0.210501
chr02	25650000	556	1.61824
chr02	25700000	429	0.0305808
chr02	25750000	463	0.658322
chr02	25800000	222	0.833356
chr02	25850000	389	-0.285697
chr02	25900000	657	0.466797
chr02	25950000	655	1.04785
chr02	26000000	516	0.182463
chr02	26050000	464	0.169027
chr02	26100000	485	0.564202
chr02	26150000	383	-0.376451
chr02	26200000	391	-0.232672
chr02	26250000	48	-0.800735
chr02	26300000	50	0.703433
chr02	26350000	12	-0.29037
chr02	26400000	169	-0.198367
chr02	26450000	316	-1.00844
chr02	26500000	436	0.368667
chr02	26550000	14	1.2846
chr02	26600000	47	0.579539
chr02	26650000	32	-0.43082
chr02	26700000	42	-0.529922
chr02	26750000	366	0.180614
chr02	26800000	411	0.601187
chr02	26850000	424	0.603638
chr02	26900000	852	0.119108
chr02	26950000	732	0.509795
chr02	27000000	364	0.265549
chr02	27050000	46	1.07437
chr02	27100000	308	-1.16409
chr02	27150000	311	1.03474
chr02	27200000	787	0.582845
chr02	27250000	209	0.505968
chr02	27300000	293	-0.0679831
chr02	27350000	625	-0.0512019
chr02	27400000	573	0.2616
chr02	27450000	397	1.45912
chr02	27500000	398	0.230642
chr02	27550000	976	0.387817
chr02	27600000	716	0.56219
chr02	27650000	555	0.269329
chr02	27700000	468	0.368735
chr02	27750000	32	-0.385871
chr02	27800000	33	0.508398
chr02	27850000	3	0.160835
chr02	27900000	6	0.592489
chr02	27950000	16	-0.225403
chr02	28000000	87	0.589043
chr02	28050000	94	0.703876
chr02	28100000	580	-0.61984
chr02	28150000	340	-0.00194973
chr02	28200000	562	0.922259
chr02	28250000	318	1.10297
chr02	28300000	357	0.232548
chr02	28350000	629	0.00110805
chr02	28400000	705	0.912314
chr02	28450000	830	0.524599
chr02	28500000	434	0.427996
chr02	28550000	228	0.0518832
chr02	28600000	77	1.23099
chr02	28650000	13	0.858291
chr02	28700000	123	0.34782
chr02	28750000	266	0.526705
chr02	28800000	801	0.421581
chr02	28850000	576	-0.276054
chr02	28900000	709	-0.238332
chr02	28950000	216	0.0740279
chr02	29000000	154	-1.13112
chr02	29050000	229	0.286613
chr02	29100000	32	0.357414
chr02	29150000	281	-0.252403
chr02	29200000	66	0.159768
chr02	29250000	576	-0.583235
chr02	29300000	391	1.64532
chr02	29350000	353	1.7091
chr02	29400000	124	0.432364
chr02	29450000	436	0.419694
chr02	29500000	102	0.281479
chr02	29550000	3	0.145152
chr02	29600000	9	-0.341529
chr02	29650000	26	1.55485
chr02	29700000	47	0.53517
chr02	29750000	6	0.113668
chr02	29800000	196	0.224214
chr02	29850000	156	-0.246835
chr02	29900000	319	0.687438
chr02	29950000	1045	0.654089
chr02	30000000	550	0.525981
chr02	30050000	478	-0.116433
chr02	30100000	622	-0.0915689
chr02	30150000	161	-0.0745297
chr02	30200000	356	-0.248183
chr02	30250000	85	0.171993
chr02	30300000	305	-0.0852046
chr02	30350000	409	-0.552356
chr02	30400000	413	0.351933
chr02	30450000	331	1.17225
chr02	30500000	457	1.08774
chr02	30550000	612	1.44468
chr02	30600000	397	1.24557
chr02	30650000	96	0.971722
chr02	30700000	274	1.63298
chr02	30750000	17	0.866664
chr02	30800000	26	1.10722
chr02	30850000	229	1.02131
chr02	30900000	615	0.371787
chr02	30950000	172	-0.734746
chr02	31000000	370	-0.880709
chr02	31050000	428	-0.54388
chr02	31100000	1	-0.686376
chr02	31150000	81	0.267799
chr02	31200000	166	-1.47542
chr02	31250000	173	-0.859674
chr02	31300000	31	1.58659
chr02	31350000	377	-0.523122
chr02	31400000	475	-0.953648
chr02	31450000	434	-0.747658
chr02	31500000	283	-0.226354
chr02	31550000	170	0.564644
chr02	31600000	504	-0.672438
chr02	31650000	622	-0.191958
chr02	31700000	346	-0.292357
chr02	31750000	158	-1.26962
chr02	31800000	208	0.166426
chr02	31850000	829	-0.217195
chr02	31900000	394	-0.585346
chr02	31950000	498	-0.450615
chr02	32000000	518	-0.268917
chr02	32050000	242	-0.192564
chr02	32100000	550	0.139071
chr02	32150000	700	0.282563
chr02	32200000	390	-0.575567
chr02	32250000	321	-0.685059
chr02	32300000	635	-0.0367834
chr02	32350000	561	-0.802488
chr02	32400000	363	-1.07867
chr02	32450000	317	0.238494
chr02	32500000	174	-0.0379431
chr02	32550000	384	-0.22865
chr02	32600000	461	-0.0489382
chr02	32650000	595	-0.215307
chr02	32700000	685	-0.128063
chr02	32750000	132	-0.103731
chr02	32800000	405	0.0571084
chr02	32850000	524	-0.267135
chr02	32900000	431	-0.163028
chr02	32950000	374	-0.305273
chr02	33000000	377	-0.249785
chr02	33050000	183	0.516389
chr02	33100000	8	-0.807843
chr02	33150000	2	-0.298182
chr02	33200000	17	1.44958
chr02	33250000	64	1.0669
chr02	33300000	144	0.825532
chr02	33350000	76	0.253193
chr02	33400000	54	0.483183
chr02	33450000	99	0.180143
chr02	33500000	119	0.319401
chr02	33550000	16	-1.02109
chr02	33600000	98	0.190884
chr02	33650000	29	0.945386
chr02	33700000	57	0.543892
chr02	33750000	7	-0.796123
chr02	33800000	6	1.15915
chr02	33850000	14	1.18343
chr02	33900000	27	0.574368
chr02	33950000	43	1.3992
chr02	34000000	65	-0.0708097
chr02	34050000	16	1.54141
chr02	34100000	90	-0.0147813
chr02	34150000	9	-0.0530371
chr02	34200000	59	0.264552
chr02	34250000	23	-0.85233
chr02	34300000	2	0.450029
chr02	34350000	13	-0.440912
chr02	34400000	22	0.693374
chr02	34450000	103	0.435267
chr02	34500000	52	0.439658
chr02	34550000	80	0.126546
chr02	34600000	77	0.572748
chr02	34650000	110	0.0718125
chr02	34700000	350	-0.171004
chr02	34750000	306	0.732282
chr02	34800000	28	0.969564
chr02	34850000	350	0.37463
chr02	34900000	275	0.517054
chr02	34950000	159	0.602883
chr02	35000000	682	0.560216
chr02	35050000	227	0.624656
chr02	35100000	570	0.889921
chr02	35150000	731	0.504563
chr02	35200000	698	0.698917
chr02	35250000	303	0.498326
chr02	35300000	319	0.00139675
chr02	35350000	79	0.446404
chr02	35400000	253	0.388159
chr02	35450000	425	0.982212
chr02	35500000	314	0.671717
chr02	35550000	375	0.645003
chr02	35600000	670	0.255477
chr02	35650000	617	0.332184
chr02	35700000	325	0.35807
chr02	35750000	182	-0.493819
chr02	35800000	521	-1.23501
chr02	35850000	367	-1.32577
chr02	35900000	580	-1.07925
chr02	35950000	247	-0.364323
chr02	36000000	138	0.728184
chr02	36050000	273	0.0611858
chr02	36100000	374	-0.168615
chr02	36150000	410	0.274143
chr02	36200000	193	0.359579
chr02	36250000	382	0.783793
chr02	36300000	202	1.44008
chr02	36350000	367	0.562709
chr02	36400000	180	0.0249519
chr02	36450000	634	0.191626
chr02	36500000	624	0.334634
chr02	36550000	147	0.576253
chr02	36600000	365	0.609063
chr02	36650000	153	0.157246
[truncated: 11,194 more rows]
