# Supplementary material for: Genome and GWAS analysis identified genes significantly related to phenotypic state of Rhododendron bark
Source: Hortic Res. 2024 Jan 10;11(3):uhae008. doi: 10.1093/hr/uhae008 (PMC10939351; doi:10.1093/hr/uhae008)
Supplement: Web_Material_uhae008 [file web_material_uhae008.zip › Supplementary Data11.txt]

R. agastum Tajima's D
CHROM	BIN_START	N_SNPS	Tajima's D
chr01	0	261	3.45809
chr01	50000	618	4.38397
chr01	100000	753	3.13957
chr01	150000	911	3.42945
chr01	200000	1207	1.89864
chr01	250000	646	3.02114
chr01	300000	601	2.7387
chr01	350000	936	2.62701
chr01	400000	595	4.82601
chr01	450000	762	3.12491
chr01	500000	753	3.11151
chr01	550000	773	3.23507
chr01	600000	520	2.35851
chr01	650000	598	2.55898
chr01	700000	1034	2.68069
chr01	750000	174	2.52191
chr01	800000	129	1.27593
chr01	850000	95	1.7259
chr01	900000	11	0.631153
chr01	950000	683	3.1897
chr01	1000000	1052	2.97036
chr01	1050000	137	3.13432
chr01	1100000	624	3.20072
chr01	1150000	659	3.11456
chr01	1200000	963	2.62392
chr01	1250000	481	2.11587
chr01	1300000	20	0.689127
chr01	1350000	21	0.924111
chr01	1400000	67	0.776879
chr01	1450000	129	1.70852
chr01	1500000	89	1.47887
chr01	1550000	1	0.763375
chr01	1600000	413	2.78232
chr01	1650000	449	3.25749
chr01	1700000	855	4.11856
chr01	1750000	604	2.74212
chr01	1800000	362	1.57151
chr01	1850000	238	1.60028
chr01	1900000	118	1.89932
chr01	1950000	107	0.8969
chr01	2000000	465	1.02333
chr01	2050000	225	2.68072
chr01	2100000	536	3.65021
chr01	2150000	245	2.6398
chr01	2200000	273	1.30847
chr01	2250000	733	2.17287
chr01	2300000	278	0.972709
chr01	2350000	49	0.683983
chr01	2400000	400	1.00248
chr01	2450000	82	0.589614
chr01	2500000	10	0.489188
chr01	2550000	356	1.73405
chr01	2600000	552	2.92737
chr01	2650000	546	1.51983
chr01	2700000	3	-0.318372
chr01	2750000	1	0.144229
chr01	2800000	2	1.54126
chr01	2850000	13	0.503719
chr01	2900000	0	nan
chr01	2950000	15	-0.264117
chr01	3000000	14	0.56734
chr01	3050000	4	1.01925
chr01	3100000	25	0.812641
chr01	3150000	20	0.709257
chr01	3200000	37	0.0948811
chr01	3250000	46	0.211852
chr01	3300000	0	nan
chr01	3350000	0	nan
chr01	3400000	60	0.217852
chr01	3450000	103	2.99576
chr01	3500000	644	2.64056
chr01	3550000	610	1.51728
chr01	3600000	833	1.70076
chr01	3650000	726	1.40185
chr01	3700000	614	1.22175
chr01	3750000	682	1.02915
chr01	3800000	933	2.97993
chr01	3850000	622	2.34938
chr01	3900000	447	2.8647
chr01	3950000	220	2.34105
chr01	4000000	170	2.22842
chr01	4050000	39	2.06234
chr01	4100000	255	2.00089
chr01	4150000	461	1.15687
chr01	4200000	510	2.37364
chr01	4250000	900	2.99153
chr01	4300000	815	2.97313
chr01	4350000	942	2.73486
chr01	4400000	120	2.17781
chr01	4450000	106	0.874152
chr01	4500000	254	1.9186
chr01	4550000	48	0.8349
chr01	4600000	85	1.09055
chr01	4650000	138	4.24181
chr01	4700000	912	1.76109
chr01	4750000	634	1.81401
chr01	4800000	330	1.67303
chr01	4850000	693	2.2048
chr01	4900000	253	0.60388
chr01	4950000	777	2.07829
chr01	5000000	208	1.74696
chr01	5050000	9	2.10253
chr01	5100000	7	-0.00214649
chr01	5150000	34	1.21008
chr01	5200000	458	2.46601
chr01	5250000	81	0.804377
chr01	5300000	73	0.608567
chr01	5350000	118	2.21578
chr01	5400000	140	0.593906
chr01	5450000	24	-0.00259683
chr01	5500000	80	0.703217
chr01	5550000	27	0.322818
chr01	5600000	37	1.54471
chr01	5650000	0	nan
chr01	5700000	256	2.00061
chr01	5750000	802	1.41693
chr01	5800000	6	1.28797
chr01	5850000	477	1.21091
chr01	5900000	650	0.920165
chr01	5950000	470	1.40072
chr01	6000000	618	1.05637
chr01	6050000	449	0.784457
chr01	6100000	384	0.934759
chr01	6150000	265	1.66974
chr01	6200000	773	1.84707
chr01	6250000	556	1.12032
chr01	6300000	421	2.00375
chr01	6350000	1002	0.914347
chr01	6400000	17	1.03435
chr01	6450000	154	1.09116
chr01	6500000	257	0.91668
chr01	6550000	132	0.7595
chr01	6600000	340	1.3582
chr01	6650000	18	0.770024
chr01	6700000	55	1.13791
chr01	6750000	494	1.90788
chr01	6800000	1	0.203683
chr01	6850000	318	1.56288
chr01	6900000	871	2.22291
chr01	6950000	165	1.5504
chr01	7000000	311	1.48025
chr01	7050000	479	2.17312
chr01	7100000	909	1.54173
chr01	7150000	649	1.44312
chr01	7200000	523	1.58791
chr01	7250000	396	1.74006
chr01	7300000	236	1.30319
chr01	7350000	18	0.497879
chr01	7400000	14	-0.103159
chr01	7450000	4	-0.0254093
chr01	7500000	48	0.165923
chr01	7550000	109	0.363303
chr01	7600000	0	nan
chr01	7650000	12	0.466877
chr01	7700000	7	0.47745
chr01	7750000	30	0.147103
chr01	7800000	49	0.365636
chr01	7850000	11	0.937532
chr01	7900000	51	0.316065
chr01	7950000	93	1.27046
chr01	8000000	16	0.0495182
chr01	8050000	29	0.424184
chr01	8100000	32	0.458251
chr01	8150000	28	0.462016
chr01	8200000	18	0.32612
chr01	8250000	0	nan
chr01	8300000	14	0.160519
chr01	8350000	0	nan
chr01	8400000	1	-0.0970439
chr01	8450000	26	0.159098
chr01	8500000	14	0.011512
chr01	8550000	24	0.277498
chr01	8600000	3	0.120002
chr01	8650000	156	0.569294
chr01	8700000	9	-0.0476709
chr01	8750000	13	0.132656
chr01	8800000	23	0.759849
chr01	8850000	9	1.00934
chr01	8900000	73	0.262243
chr01	8950000	5	0.997761
chr01	9000000	6	0.880305
chr01	9050000	2	-0.0415945
chr01	9100000	17	-0.132273
chr01	9150000	0	nan
chr01	9200000	43	0.321709
chr01	9250000	41	0.0583577
chr01	9300000	3	0.538489
chr01	9350000	33	0.475921
chr01	9400000	7	0.259979
chr01	9450000	0	nan
chr01	9500000	6	1.67636
chr01	9550000	4	0.641667
chr01	9600000	0	nan
chr01	9650000	5	0.505252
chr01	9700000	0	nan
chr01	9750000	28	0.233917
chr01	9800000	58	0.548773
chr01	9850000	8	0.991579
chr01	9900000	2	-0.0399283
chr01	9950000	76	0.843035
chr01	10000000	7	1.05535
chr01	10050000	27	-0.0722103
chr01	10100000	21	0.347121
chr01	10150000	0	nan
chr01	10200000	28	0.309872
chr01	10250000	11	-0.03527
chr01	10300000	91	0.156314
chr01	10350000	603	0.954708
chr01	10400000	241	1.3514
chr01	10450000	10	0.482915
chr01	10500000	0	nan
chr01	10550000	26	0.352011
chr01	10600000	0	nan
chr01	10650000	4	0.321833
chr01	10700000	8	0.8051
chr01	10750000	1	0.298972
chr01	10800000	0	nan
chr01	10850000	5	0.96423
chr01	10900000	21	-0.0950541
chr01	10950000	6	0.732128
chr01	11000000	0	nan
chr01	11050000	27	0.370848
chr01	11100000	0	nan
chr01	11150000	2	0.391542
chr01	11200000	72	0.87047
chr01	11250000	230	2.15757
chr01	11300000	469	2.1408
chr01	11350000	822	2.41416
chr01	11400000	817	1.75667
chr01	11450000	696	1.31678
chr01	11500000	959	2.6915
chr01	11550000	469	1.93519
chr01	11600000	904	2.50292
chr01	11650000	765	3.40495
chr01	11700000	856	1.69939
chr01	11750000	255	0.296664
chr01	11800000	142	0.238407
chr01	11850000	217	0.5058
chr01	11900000	79	0.504556
chr01	11950000	125	0.549787
chr01	12000000	129	0.183632
chr01	12050000	115	0.486016
chr01	12100000	244	0.633241
chr01	12150000	877	1.85569
chr01	12200000	1112	2.026
chr01	12250000	247	1.96461
chr01	12300000	667	3.38119
chr01	12350000	627	3.02056
chr01	12400000	285	1.60835
chr01	12450000	612	2.29451
chr01	12500000	854	3.14195
chr01	12550000	488	2.25143
chr01	12600000	119	1.07651
chr01	12650000	7	0.232704
chr01	12700000	176	0.505798
chr01	12750000	20	0.675107
chr01	12800000	44	0.476035
chr01	12850000	13	0.379529
chr01	12900000	141	0.468326
chr01	12950000	11	0.310699
chr01	13000000	38	0.671438
chr01	13050000	138	0.417755
chr01	13100000	53	0.469852
chr01	13150000	445	2.55871
chr01	13200000	312	2.4903
chr01	13250000	40	0.83845
chr01	13300000	569	0.916904
chr01	13350000	57	0.318187
chr01	13400000	687	2.16843
chr01	13450000	369	1.80819
chr01	13500000	401	2.05258
chr01	13550000	156	1.68193
chr01	13600000	317	2.38881
chr01	13650000	1102	2.98444
chr01	13700000	422	1.7004
chr01	13750000	813	2.4272
chr01	13800000	37	0.64916
chr01	13850000	202	0.458041
chr01	13900000	12	0.138364
chr01	13950000	77	0.633256
chr01	14000000	557	1.81208
chr01	14050000	542	2.60678
chr01	14100000	1056	2.64494
chr01	14150000	657	2.58357
chr01	14200000	591	2.96095
chr01	14250000	816	2.35352
chr01	14300000	109	2.1258
chr01	14350000	973	2.66512
chr01	14400000	942	2.84199
chr01	14450000	98	0.991827
chr01	14500000	95	0.293745
chr01	14550000	51	0.729987
chr01	14600000	19	0.0560182
chr01	14650000	67	0.674716
chr01	14700000	31	0.909518
chr01	14750000	20	0.410787
chr01	14800000	59	0.382891
chr01	14850000	29	0.498499
chr01	14900000	120	0.214254
chr01	14950000	29	0.470918
chr01	15000000	99	0.327642
chr01	15050000	58	0.249493
chr01	15100000	28	0.314011
chr01	15150000	28	0.431259
chr01	15200000	646	1.95477
chr01	15250000	879	2.34393
chr01	15300000	664	1.91015
chr01	15350000	634	3.07509
chr01	15400000	857	2.80557
chr01	15450000	667	4.06581
chr01	15500000	1007	3.20544
chr01	15550000	445	2.02758
chr01	15600000	1041	2.98607
chr01	15650000	511	2.50635
chr01	15700000	343	2.17492
chr01	15750000	301	3.5927
chr01	15800000	328	2.74447
chr01	15850000	884	2.53527
chr01	15900000	786	2.82881
chr01	15950000	267	2.39873
chr01	16000000	313	1.26365
chr01	16050000	781	2.6895
chr01	16100000	872	3.35276
chr01	16150000	111	1.66467
chr01	16200000	659	2.97638
chr01	16250000	478	2.83423
chr01	16300000	827	2.57446
chr01	16350000	286	2.55458
chr01	16400000	1032	3.44329
chr01	16450000	662	3.13364
chr01	16500000	413	2.95763
chr01	16550000	805	3.47646
chr01	16600000	376	3.12042
chr01	16650000	69	0.937516
chr01	16700000	18	0.302069
chr01	16750000	561	0.768277
chr01	16800000	51	0.743925
chr01	16850000	138	0.719754
chr01	16900000	263	0.395739
chr01	16950000	604	1.5872
chr01	17000000	390	2.25486
chr01	17050000	51	0.711742
chr01	17100000	97	0.278595
chr01	17150000	58	0.23014
chr01	17200000	137	0.160755
chr01	17250000	189	0.837596
chr01	17300000	214	0.313969
chr01	17350000	132	0.569956
chr01	17400000	702	2.54851
chr01	17450000	230	2.04006
chr01	17500000	55	0.723166
chr01	17550000	224	0.576192
chr01	17600000	27	1.12013
chr01	17650000	365	1.30922
chr01	17700000	884	2.38773
chr01	17750000	1002	2.5345
chr01	17800000	775	2.07879
chr01	17850000	480	1.10087
chr01	17900000	575	2.99847
chr01	17950000	843	2.28174
chr01	18000000	337	3.47171
chr01	18050000	114	3.21177
chr01	18100000	619	1.42159
chr01	18150000	54	0.419502
chr01	18200000	485	1.13901
chr01	18250000	20	0.674262
chr01	18300000	278	2.20733
chr01	18350000	4	-0.196259
chr01	18400000	381	2.02976
chr01	18450000	460	2.32588
chr01	18500000	987	1.16759
chr01	18550000	530	3.41283
chr01	18600000	460	3.9875
chr01	18650000	413	4.58864
chr01	18700000	628	1.93865
chr01	18750000	102	2.0363
chr01	18800000	245	1.5629
chr01	18850000	258	1.23541
chr01	18900000	182	2.05916
chr01	18950000	469	2.4004
chr01	19000000	411	2.8478
chr01	19050000	520	2.84759
chr01	19100000	393	3.22069
chr01	19150000	155	0.900634
chr01	19200000	15	0.93887
chr01	19250000	1	-0.344714
chr01	19300000	5	1.33182
chr01	19350000	8	0.169388
chr01	19400000	9	0.0995591
chr01	19450000	58	0.692651
chr01	19500000	1018	1.7924
chr01	19550000	131	2.46495
chr01	19600000	274	1.25105
chr01	19650000	671	3.67083
chr01	19700000	495	3.0175
chr01	19750000	720	2.42914
chr01	19800000	813	3.65659
chr01	19850000	632	3.21504
chr01	19900000	650	2.77854
chr01	19950000	619	2.62227
chr01	20000000	131	0.699417
chr01	20050000	562	2.18558
chr01	20100000	662	3.12291
chr01	20150000	979	4.39097
chr01	20200000	728	2.72869
chr01	20250000	742	2.77366
chr01	20300000	10	1.15385
chr01	20350000	672	2.02802
chr01	20400000	471	2.96059
chr01	20450000	303	3.01743
chr01	20500000	125	1.36046
chr01	20550000	20	0.686315
chr01	20600000	108	1.65869
chr01	20650000	496	3.55484
chr01	20700000	933	1.79362
chr01	20750000	567	2.62427
chr01	20800000	341	0.371452
chr01	20850000	505	3.46059
chr01	20900000	277	2.31396
chr01	20950000	806	2.70462
chr01	21000000	336	2.54923
chr01	21050000	226	1.28335
chr01	21100000	589	1.48906
chr01	21150000	626	2.68105
chr01	21200000	812	2.13516
chr01	21250000	867	2.97176
chr01	21300000	183	3.90621
chr01	21350000	677	4.60716
chr01	21400000	450	1.0569
chr01	21450000	562	2.71066
chr01	21500000	630	4.60382
chr01	21550000	915	5.59126
chr01	21600000	737	3.99945
chr01	21650000	555	2.32801
chr01	21700000	447	2.42624
chr01	21750000	818	2.50374
chr01	21800000	839	2.44875
chr01	21850000	655	2.1786
chr01	21900000	746	2.11284
chr01	21950000	675	4.12781
chr01	22000000	607	3.20655
chr01	22050000	752	2.66509
chr01	22100000	895	3.20285
chr01	22150000	586	3.24468
chr01	22200000	680	3.98951
chr01	22250000	714	2.63371
chr01	22300000	607	2.36187
chr01	22350000	101	2.02548
chr01	22400000	644	2.64211
chr01	22450000	523	2.40956
chr01	22500000	629	3.48076
chr01	22550000	302	3.45599
chr01	22600000	653	2.35355
chr01	22650000	782	1.6833
chr01	22700000	709	2.24435
chr01	22750000	847	4.05504
chr01	22800000	316	2.33171
chr01	22850000	404	2.53592
chr01	22900000	214	2.70964
chr01	22950000	300	2.2028
chr01	23000000	4	1.51034
chr01	23050000	1	0.0449192
chr01	23100000	52	1.43399
chr01	23150000	9	1.56212
chr01	23200000	0	nan
chr01	23250000	30	0.447616
chr01	23300000	51	1.09187
chr01	23350000	606	3.10672
chr01	23400000	761	3.36505
chr01	23450000	527	3.26518
chr01	23500000	227	2.00582
chr01	23550000	861	1.85388
chr01	23600000	840	2.65089
chr01	23650000	993	3.58665
chr01	23700000	576	2.87824
chr01	23750000	58	1.95517
chr01	23800000	382	2.54603
chr01	23850000	350	3.45738
chr01	23900000	339	3.58843
chr01	23950000	540	4.48079
chr01	24000000	186	4.85591
chr01	24050000	484	2.44939
chr01	24100000	83	1.5568
chr01	24150000	598	2.05383
chr01	24200000	788	3.13972
chr01	24250000	700	3.62109
chr01	24300000	308	1.9811
chr01	24350000	54	1.5991
chr01	24400000	107	1.39529
chr01	24450000	575	2.63892
chr01	24500000	700	3.57844
chr01	24550000	477	3.40931
chr01	24600000	451	1.68116
chr01	24650000	672	3.10864
chr01	24700000	799	2.16416
chr01	24750000	1040	2.76659
chr01	24800000	475	3.98123
chr01	24850000	237	2.66019
chr01	24900000	691	3.03633
chr01	24950000	187	1.65361
chr01	25000000	111	1.24353
chr01	25050000	491	0.685007
chr01	25100000	410	2.69077
chr01	25150000	687	3.23184
chr01	25200000	402	3.21749
chr01	25250000	671	2.446
chr01	25300000	516	2.2791
chr01	25350000	454	1.90279
chr01	25400000	484	1.94866
chr01	25450000	259	1.62855
chr01	25500000	135	2.25687
chr01	25550000	704	2.98731
chr01	25600000	558	2.23512
chr01	25650000	1086	1.8132
chr01	25700000	590	3.10658
chr01	25750000	364	3.3556
chr01	25800000	31	0.213389
chr01	25850000	32	1.06127
chr01	25900000	643	3.23096
chr01	25950000	896	1.93458
chr01	26000000	769	2.64139
chr01	26050000	21	1.66282
chr01	26100000	521	3.33097
chr01	26150000	459	3.0429
chr01	26200000	181	3.27049
chr01	26250000	646	4.17805
chr01	26300000	237	2.64139
chr01	26350000	60	0.81106
chr01	26400000	525	4.15751
chr01	26450000	508	2.59502
chr01	26500000	415	1.6607
chr01	26550000	150	1.05378
chr01	26600000	365	1.67159
chr01	26650000	320	2.17185
chr01	26700000	905	2.83956
chr01	26750000	908	1.63769
chr01	26800000	680	1.4613
chr01	26850000	234	1.27588
chr01	26900000	504	4.48042
chr01	26950000	801	2.06536
chr01	27000000	526	2.93812
chr01	27050000	56	0.886042
chr01	27100000	99	2.53462
chr01	27150000	569	3.89691
chr01	27200000	398	3.02115
chr01	27250000	622	2.72872
chr01	27300000	113	2.72952
chr01	27350000	41	2.15567
chr01	27400000	996	3.75232
chr01	27450000	266	3.70018
chr01	27500000	366	2.42555
chr01	27550000	1092	4.10296
chr01	27600000	1112	3.53935
chr01	27650000	511	3.89814
chr01	27700000	362	3.26307
chr01	27750000	853	3.36462
chr01	27800000	453	3.10294
chr01	27850000	676	3.38357
chr01	27900000	549	2.2852
chr01	27950000	263	1.86493
chr01	28000000	349	2.19195
chr01	28050000	767	1.59574
chr01	28100000	495	2.67764
chr01	28150000	205	2.02286
chr01	28200000	700	2.52303
chr01	28250000	206	2.1493
chr01	28300000	15	0.93528
chr01	28350000	14	0.752617
chr01	28400000	105	1.30771
chr01	28450000	35	0.570197
chr01	28500000	73	1.35436
chr01	28550000	479	3.05311
chr01	28600000	284	4.50961
chr01	28650000	906	2.10409
chr01	28700000	486	2.75527
chr01	28750000	538	3.2325
chr01	28800000	64	1.24859
chr01	28850000	48	0.540936
chr01	28900000	154	0.793904
chr01	28950000	108	0.876633
chr01	29000000	281	2.4421
chr01	29050000	482	3.31952
chr01	29100000	70	1.54143
chr01	29150000	56	1.00553
chr01	29200000	113	1.4626
chr01	29250000	32	0.745495
chr01	29300000	50	1.25349
chr01	29350000	70	0.910071
chr01	29400000	155	1.76042
chr01	29450000	101	0.565753
chr01	29500000	821	3.6773
chr01	29550000	381	4.40193
chr01	29600000	503	3.70083
chr01	29650000	736	3.26689
chr01	29700000	536	4.64753
chr01	29750000	269	4.8987
chr01	29800000	413	3.02188
chr01	29850000	746	3.11229
chr01	29900000	214	4.81606
chr01	29950000	25	2.72603
chr01	30000000	252	3.72871
chr01	30050000	1062	3.48057
chr01	30100000	19	0.955801
chr01	30150000	237	4.1409
chr01	30200000	481	3.45666
chr01	30250000	169	2.0999
chr01	30300000	18	0.875681
chr01	30350000	70	0.857319
chr01	30400000	32	0.215325
chr01	30450000	24	1.72896
chr01	30500000	48	0.909791
chr01	30550000	828	2.72572
chr01	30600000	503	3.98342
chr01	30650000	156	1.17693
chr01	30700000	51	1.6051
chr01	30750000	496	2.69965
chr01	30800000	13	0.619811
chr01	30850000	47	3.43708
chr01	30900000	738	2.73924
chr01	30950000	523	2.5647
chr01	31000000	459	2.85069
chr01	31050000	300	3.14496
chr01	31100000	108	1.65782
chr01	31150000	118	2.75118
chr01	31200000	59	2.3493
chr01	31250000	593	3.73691
chr01	31300000	228	1.94505
chr01	31350000	177	4.21146
chr01	31400000	238	3.06744
chr01	31450000	413	4.66853
chr01	31500000	150	3.2586
chr01	31550000	368	4.5909
chr01	31600000	340	2.29027
chr01	31650000	493	3.46199
chr01	31700000	870	3.33104
chr01	31750000	961	3.42728
chr01	31800000	426	2.59394
chr01	31850000	681	3.28549
chr01	31900000	132	2.03019
chr01	31950000	68	0.816852
chr01	32000000	133	0.707644
chr01	32050000	60	1.27325
chr01	32100000	81	2.09172
chr01	32150000	29	0.249707
chr01	32200000	14	0.961611
chr01	32250000	150	1.92936
chr01	32300000	159	1.33759
chr01	32350000	200	1.17466
chr01	32400000	814	3.02726
chr01	32450000	251	2.82864
chr01	32500000	101	2.86111
chr01	32550000	313	2.65752
chr01	32600000	315	3.85808
chr01	32650000	989	3.53132
chr01	32700000	369	3.6123
chr01	32750000	320	3.36815
chr01	32800000	308	3.36536
chr01	32850000	328	3.98437
chr01	32900000	446	3.05371
chr01	32950000	69	1.24502
chr01	33000000	170	2.15267
chr01	33050000	33	0.731346
chr01	33100000	44	1.62051
chr01	33150000	20	0.466297
chr01	33200000	24	0.895691
chr01	33250000	29	3.34954
chr01	33300000	244	3.15867
chr01	33350000	538	2.41974
chr01	33400000	541	2.65691
chr01	33450000	344	3.81797
chr01	33500000	4	0.229017
chr01	33550000	837	3.93467
chr01	33600000	797	3.2134
chr01	33650000	196	1.68709
chr01	33700000	421	2.68352
chr01	33750000	178	2.07038
chr01	33800000	466	4.42146
chr01	33850000	134	2.35079
chr01	33900000	96	0.781457
chr01	33950000	42	0.309975
chr01	34000000	162	1.18297
chr01	34050000	185	1.25445
chr01	34100000	26	1.21299
chr01	34150000	316	4.09297
chr01	34200000	475	3.43617
chr01	34250000	342	3.42461
chr01	34300000	132	1.2614
chr01	34350000	90	3.07453
chr01	34400000	386	3.42949
chr01	34450000	550	3.8649
chr01	34500000	166	1.97014
chr01	34550000	86	5.30505
chr01	34600000	90	3.44142
chr01	34650000	327	2.7305
chr01	34700000	655	3.46427
chr01	34750000	326	3.54436
chr01	34800000	370	2.45822
chr01	34850000	445	2.86276
chr01	34900000	69	1.0123
chr01	34950000	349	3.42562
chr01	35000000	793	2.59079
chr01	35050000	386	3.25043
chr01	35100000	449	4.03766
chr01	35150000	417	4.36278
chr01	35200000	380	2.73382
chr01	35250000	638	2.94967
chr01	35300000	928	2.38519
chr01	35350000	445	2.13398
chr01	35400000	684	3.90833
chr01	35450000	188	2.68507
chr01	35500000	573	3.38533
chr01	35550000	217	1.50169
chr01	35600000	285	3.62063
chr01	35650000	236	2.98546
chr01	35700000	519	2.7975
chr01	35750000	455	2.36785
chr01	35800000	554	3.48241
chr01	35850000	514	3.2236
chr01	35900000	910	3.56229
chr01	35950000	923	2.7731
chr01	36000000	311	5.30559
chr01	36050000	559	3.1418
chr01	36100000	315	2.47889
chr01	36150000	819	3.00242
chr01	36200000	1086	2.47073
chr01	36250000	697	2.97466
chr01	36300000	918	2.36819
chr01	36350000	444	3.42089
chr01	36400000	304	3.60833
chr01	36450000	768	3.42959
chr01	36500000	884	2.81294
chr01	36550000	616	4.28618
chr01	36600000	729	2.9349
chr01	36650000	397	2.49271
chr01	36700000	526	4.03006
chr01	36750000	438	3.83434
chr01	36800000	480	4.25272
chr01	36850000	104	2.52377
chr01	36900000	569	3.61116
chr01	36950000	474	3.50361
chr01	37000000	290	3.88676
chr01	37050000	434	3.14128
chr01	37100000	543	2.81029
chr01	37150000	149	3.10208
chr01	37200000	659	3.11623
chr01	37250000	270	3.96961
chr01	37300000	519	2.95479
chr01	37350000	350	3.11604
chr01	37400000	255	3.28616
chr01	37450000	570	4.36938
chr01	37500000	452	3.98154
chr01	37550000	227	3.53683
chr01	37600000	877	4.28798
chr01	37650000	1000	2.15502
chr01	37700000	339	3.8498
chr01	37750000	397	3.73354
chr01	37800000	334	4.29509
chr01	37850000	603	4.61596
chr01	37900000	375	5.35759
chr01	37950000	266	3.89482
chr01	38000000	804	4.07444
chr01	38050000	1052	3.21039
chr01	38100000	97	3.45479
chr01	38150000	609	2.93424
chr01	38200000	77	2.46054
chr01	38250000	655	2.9007
chr01	38300000	651	2.94152
chr01	38350000	350	3.08856
chr01	38400000	606	2.44483
chr01	38450000	441	3.72307
chr01	38500000	486	1.5656
chr01	38550000	259	1.75992
chr01	38600000	402	2.06691
chr01	38650000	146	1.42997
chr01	38700000	336	3.48634
chr01	38750000	270	4.40941
chr01	38800000	790	2.96182
chr01	38850000	283	3.04046
chr01	38900000	429	3.2649
chr01	38950000	63	1.58393
chr01	39000000	58	3.02724
chr01	39050000	224	3.24145
chr01	39100000	146	1.04515
chr01	39150000	611	4.78285
chr01	39200000	177	3.39033
chr01	39250000	385	2.03438
chr01	39300000	417	2.46006
chr01	39350000	429	2.79356
chr01	39400000	600	3.10075
chr01	39450000	843	2.84022
chr01	39500000	228	1.27081
chr01	39550000	54	2.15286
chr01	39600000	148	2.97596
chr01	39650000	731	2.31267
chr01	39700000	336	2.53139
chr01	39750000	440	2.92543
chr01	39800000	448	2.54402
chr01	39850000	107	3.26115
chr01	39900000	134	1.08535
chr01	39950000	72	2.69954
chr01	40000000	142	1.67535
chr01	40050000	341	1.50915
chr01	40100000	85	1.81046
chr01	40150000	498	2.54618
chr01	40200000	136	1.78789
chr01	40250000	47	1.18401
chr01	40300000	9	0.703348
chr01	40350000	35	1.06673
chr01	40400000	137	2.2877
chr01	40450000	246	1.72317
chr01	40500000	20	1.34848
chr01	40550000	14	0.595791
chr01	40600000	25	0.487353
chr01	40650000	201	2.11462
chr01	40700000	136	1.96536
chr01	40750000	409	2.30946
chr01	40800000	55	2.25738
chr01	40850000	381	1.9314
chr01	40900000	383	2.15287
chr01	40950000	202	1.278
chr01	41000000	168	1.68096
chr01	41050000	142	0.956293
chr01	41100000	127	1.45582
chr01	41150000	69	1.52068
chr01	41200000	64	1.98487
chr01	41250000	223	2.46223
chr01	41300000	89	1.92026
chr01	41350000	127	1.47021
chr01	41400000	141	0.805036
chr01	41450000	232	2.35093
chr01	41500000	214	2.24016
chr01	41550000	134	1.84119
chr01	41600000	314	3.11517
chr01	41650000	114	3.35281
chr01	41700000	19	0.498897
chr01	41750000	288	2.9161
chr01	41800000	759	2.59462
chr01	41850000	437	2.99004
chr01	41900000	269	2.51203
chr01	41950000	118	1.02731
chr01	42000000	324	3.20008
chr01	42050000	422	4.03177
chr01	42100000	216	1.28657
chr01	42150000	79	1.47539
chr01	42200000	30	2.27911
chr01	42250000	118	1.04565
chr01	42300000	156	3.13802
chr01	42350000	64	1.02652
chr01	42400000	320	3.56096
chr01	42450000	926	4.47361
chr01	42500000	460	4.67526
chr01	42550000	403	4.94321
chr01	42600000	73	1.09066
chr01	42650000	477	3.22226
chr01	42700000	575	3.68719
chr01	42750000	230	3.04363
chr01	42800000	384	2.5818
chr01	42850000	748	2.55825
chr01	42900000	456	2.08093
chr01	42950000	87	4.41815
chr01	43000000	911	3.81889
chr01	43050000	542	2.89261
chr01	43100000	882	3.56082
chr01	43150000	423	3.39041
chr01	43200000	420	2.67601
chr01	43250000	588	4.37522
chr01	43300000	437	2.48121
chr01	43350000	521	3.18217
chr01	43400000	487	2.43428
chr01	43450000	812	2.55164
chr01	43500000	1211	2.94097
chr01	43550000	189	2.62466
chr01	43600000	365	2.44434
chr01	43650000	124	1.26374
chr01	43700000	10	0.510379
chr01	43750000	914	2.57136
chr01	43800000	545	3.39527
chr01	43850000	268	1.59266
chr01	43900000	922	2.38847
chr01	43950000	167	2.37849
chr01	44000000	432	3.25813
chr01	44050000	241	4.16568
chr01	44100000	472	3.15214
chr01	44150000	601	3.61988
chr01	44200000	354	3.34024
chr01	44250000	573	4.29189
chr01	44300000	955	3.58052
chr01	44350000	822	3.09313
chr01	44400000	624	2.81068
chr01	44450000	263	4.44101
chr01	44500000	354	3.91655
chr01	44550000	319	3.66075
chr01	44600000	521	4.10519
chr01	44650000	248	4.08923
chr01	44700000	381	3.70135
chr01	44750000	932	5.24684
chr01	44800000	348	2.38186
chr01	44850000	934	3.43066
chr01	44900000	332	3.87732
chr01	44950000	371	3.99681
chr01	45000000	322	4.90625
chr01	45050000	546	3.7227
chr01	45100000	715	2.81005
chr01	45150000	526	2.87767
chr01	45200000	1054	2.08534
chr01	45250000	737	3.67326
chr01	45300000	609	2.39794
chr01	45350000	468	3.63668
chr01	45400000	566	5.11788
chr01	45450000	427	3.88131
chr01	45500000	855	4.09762
chr01	45550000	683	4.08648
chr01	45600000	728	4.08643
chr01	45650000	980	2.79337
chr01	45700000	564	4.83879
chr01	45750000	340	5.22645
chr01	45800000	660	3.87429
chr01	45850000	919	3.8397
chr01	45900000	513	3.9356
chr01	45950000	315	3.66263
chr01	46000000	85	1.43753
chr01	46050000	319	3.30445
chr01	46100000	493	3.46405
chr01	46150000	138	0.887172
chr01	46200000	182	1.7534
chr01	46250000	668	4.26699
chr01	46300000	911	2.66911
chr01	46350000	900	3.4753
chr01	46400000	408	2.15708
chr01	46450000	616	3.72693
chr01	46500000	882	4.61264
chr01	46550000	460	4.75003
chr01	46600000	414	3.84668
chr01	46650000	538	4.21814
chr01	46700000	600	3.01034
chr01	46750000	291	5.06305
chr01	46800000	786	4.81667
chr01	46850000	521	3.53752
chr01	46900000	655	4.84785
chr01	46950000	596	4.38871
chr01	47000000	861	4.32559
chr01	47050000	337	3.26682
chr01	47100000	499	2.67535
chr01	47150000	661	2.15044
chr01	47200000	84	0.763783
chr01	47250000	199	1.78103
chr01	47300000	83	0.50387
chr01	47350000	622	4.13822
chr01	47400000	676	3.60329
chr01	47450000	798	4.36864
chr01	47500000	499	3.17863
chr01	47550000	762	3.65603
chr01	47600000	649	4.15929
chr01	47650000	552	4.40252
chr01	47700000	913	3.11966
chr01	47750000	1433	2.26769
chr01	47800000	945	3.61883
chr01	47850000	341	3.03396
chr01	47900000	548	2.85168
chr01	47950000	636	3.73934
chr01	48000000	262	2.63617
chr01	48050000	756	2.3213
chr01	48100000	886	3.65418
chr01	48150000	548	3.15134
chr01	48200000	838	2.43835
chr01	48250000	1073	2.46015
chr01	48300000	892	3.05798
chr01	48350000	708	2.04288
chr01	48400000	181	1.95135
chr01	48450000	554	1.98524
chr01	48500000	1115	2.18526
chr01	48550000	398	3.20526
chr01	48600000	422	2.8082
chr01	48650000	982	2.45746
chr01	48700000	1041	2.42179
chr01	48750000	485	1.6785
chr01	48800000	101	0.72429
chr01	48850000	545	1.556
chr01	48900000	706	1.82828
chr01	48950000	1016	3.16277
chr01	49000000	823	1.99837
chr01	49050000	384	1.78774
chr01	49100000	107	0.343439
chr01	49150000	56	0.802015
chr01	49200000	4	0.293882
chr01	49250000	49	1.86335
chr01	49300000	323	2.5647
chr01	49350000	1123	1.64218
chr01	49400000	687	1.74959
chr01	49450000	1208	3.14807
chr01	49500000	669	2.72549
chr01	49550000	492	2.8789
chr01	49600000	748	3.42689
chr01	49650000	614	2.54629
chr01	49700000	401	2.09397
chr01	49750000	451	1.02456
chr01	49800000	331	1.28977
chr01	49850000	326	1.51942
chr01	49900000	384	1.25758
chr01	49950000	153	1.59818
chr01	50000000	17	0.64612
chr01	50050000	12	0.199779
chr01	50100000	0	nan
chr01	50150000	316	2.51571
chr01	50200000	314	3.26546
chr01	50250000	834	3.75248
chr01	50300000	536	3.03841
chr01	50350000	876	3.64488
chr01	50400000	531	3.7041
chr01	50450000	412	2.66866
chr01	50500000	974	3.04605
chr01	50550000	703	5.02165
chr01	50600000	471	3.75221
chr01	50650000	654	3.77611
chr01	50700000	999	2.96485
chr01	50750000	629	2.84567
chr01	50800000	228	3.61488
chr01	50850000	713	2.71126
chr01	50900000	590	2.15154
chr01	50950000	594	1.9804
chr01	51000000	85	0.712509
chr01	51050000	108	1.04407
chr01	51100000	52	0.533272
chr01	51150000	939	2.24089
chr01	51200000	594	3.09149
chr01	51250000	769	2.79818
chr01	51300000	399	2.18895
chr01	51350000	714	2.26733
chr01	51400000	536	4.02802
chr01	51450000	750	3.27049
chr01	51500000	803	3.02529
chr01	51550000	733	3.63624
chr01	51600000	689	4.58842
chr01	51650000	398	4.28361
chr01	51700000	736	3.74994
chr01	51750000	616	3.24226
chr01	51800000	588	3.68638
chr01	51850000	422	2.45899
chr01	51900000	595	2.80167
chr01	51950000	547	4.15652
chr01	52000000	888	3.7804
chr01	52050000	873	3.86974
chr01	52100000	584	3.55666
chr01	52150000	542	3.40664
chr01	52200000	334	3.13894
chr01	52250000	476	3.00921
chr01	52300000	597	3.47733
chr01	52350000	738	3.9767
chr01	52400000	1145	3.28383
chr01	52450000	760	3.54265
chr01	52500000	818	2.78458
chr01	52550000	624	3.07693
chr01	52600000	749	4.2143
chr01	52650000	328	2.45039
chr01	52700000	715	2.66431
chr01	52750000	744	2.54951
chr01	52800000	687	4.20887
chr01	52850000	697	2.92466
chr01	52900000	757	3.15084
chr01	52950000	168	2.12286
chr01	53000000	107	1.84931
chr01	53050000	262	1.60869
chr01	53100000	790	3.03159
chr01	53150000	812	3.57816
chr01	53200000	368	4.00804
chr01	53250000	677	2.24676
chr01	53300000	343	2.29442
chr01	53350000	450	2.23024
chr01	53400000	55	0.871219
chr01	53450000	466	3.20363
chr01	53500000	714	4.51905
chr01	53550000	123	3.12063
chr01	53600000	598	3.58936
chr01	53650000	648	3.15368
chr01	53700000	955	4.04604
chr01	53750000	596	3.60392
chr01	53800000	488	3.14292
chr01	53850000	788	2.9225
chr01	53900000	608	3.39302
chr01	53950000	847	3.92531
chr01	54000000	705	2.43187
chr01	54050000	304	2.56034
chr01	54100000	727	3.43307
chr01	54150000	499	2.5158
chr01	54200000	517	2.31462
chr01	54250000	908	2.65339
chr01	54300000	729	3.8688
chr01	54350000	771	3.58256
chr01	54400000	426	2.67977
chr01	54450000	632	2.65279
chr01	54500000	544	3.2401
chr01	54550000	741	3.47128
chr01	54600000	150	2.05431
chr01	54650000	85	1.22439
chr01	54700000	88	1.86543
chr01	54750000	128	1.93868
chr01	54800000	544	3.47159
chr01	54850000	828	2.93254
chr01	54900000	703	2.83779
chr01	54950000	261	1.41297
chr01	55000000	398	3.58188
chr01	55050000	642	3.40929
chr01	55100000	615	3.73318
chr01	55150000	809	2.41666
chr01	55200000	1004	2.64586
chr01	55250000	767	2.99491
chr01	55300000	525	3.47075
chr01	55350000	204	2.67064
chr01	55400000	551	3.03979
chr01	55450000	572	1.68379
chr01	55500000	467	1.90967
chr01	55550000	717	2.85326
chr01	55600000	1062	2.71662
chr01	55650000	161	1.52447
chr01	55700000	296	1.66015
chr01	55750000	788	2.73492
chr01	55800000	677	2.52909
chr01	55850000	0	nan
chr01	55900000	59	1.38695
chr01	55950000	211	1.78599
chr01	56000000	429	0.471148
chr01	56050000	338	0.51383
chr01	56100000	38	0.983738
chr01	56150000	463	1.37511
chr01	56200000	521	2.33654
chr01	56250000	957	3.58761
chr01	56300000	813	2.71038
chr01	56350000	904	3.68395
chr01	56400000	826	3.09173
chr01	56450000	580	3.816
chr01	56500000	559	2.99972
chr01	56550000	669	2.37768
chr01	56600000	308	3.08786
chr01	56650000	862	3.04709
chr01	56700000	748	3.70034
chr01	56750000	856	3.23958
chr01	56800000	14	2.74338
chr01	56850000	39	1.06701
chr01	56900000	996	3.25081
chr01	56950000	825	2.91132
chr01	57000000	530	3.10206
chr01	57050000	857	4.314
chr01	57100000	425	3.08145
chr01	57150000	973	2.61333
chr01	57200000	549	2.53143
chr01	57250000	754	1.98465
chr01	57300000	742	3.27682
chr01	57350000	993	2.4721
chr01	57400000	798	2.81187
chr01	57450000	1044	2.40667
chr01	57500000	935	2.4595
chr01	57550000	446	2.33758
chr01	57600000	892	2.74336
chr01	57650000	737	3.22303
chr01	57700000	512	2.40467
chr01	57750000	843	2.32902
chr01	57800000	807	3.52207
chr01	57850000	791	3.96349
chr01	57900000	677	3.38219
chr01	57950000	497	3.82276
chr01	58000000	895	3.48693
chr01	58050000	642	3.4583
chr01	58100000	612	3.09719
chr01	58150000	1020	2.90142
chr01	58200000	828	3.40913
chr01	58250000	876	2.86952
chr01	58300000	750	2.66656
chr01	58350000	501	1.60047
chr01	58400000	375	1.34612
chr01	58450000	315	2.01295
chr01	58500000	905	1.7448
chr01	58550000	576	2.03747
chr01	58600000	587	2.46103
chr01	58650000	673	2.15311
chr01	58700000	1106	2.44401
chr01	58750000	808	3.37811
chr01	58800000	817	4.06337
chr01	58850000	510	3.06642
chr01	58900000	776	2.62697
chr01	58950000	716	2.98229
chr01	59000000	374	3.02141
chr01	59050000	471	3.577
chr01	59100000	483	4.5126
chr01	59150000	883	3.05668
chr01	59200000	798	3.22697
chr01	59250000	568	4.21178
chr01	59300000	444	1.80132
chr01	59350000	637	3.45491
chr01	59400000	800	3.75558
chr01	59450000	573	2.49237
chr01	59500000	949	2.48952
chr01	59550000	821	3.20606
chr01	59600000	970	3.08403
chr01	59650000	931	3.16891
chr01	59700000	640	4.16075
chr01	59750000	809	3.36923
chr01	59800000	585	2.95504
chr01	59850000	965	3.69179
chr01	59900000	746	3.47325
chr01	59950000	578	2.13356
chr01	60000000	607	3.11709
chr01	60050000	165	0.715318
chr01	60100000	611	2.93435
chr01	60150000	704	3.39737
chr01	60200000	726	3.35724
chr01	60250000	646	3.3473
chr01	60300000	583	4.21425
chr01	60350000	939	3.33577
chr01	60400000	649	3.40482
chr01	60450000	545	4.01619
chr01	60500000	551	3.52455
chr01	60550000	770	3.95675
chr01	60600000	515	3.7162
chr01	60650000	510	3.37614
chr01	60700000	858	3.38108
chr01	60750000	860	3.20208
chr01	60800000	725	3.73655
chr01	60850000	677	3.8019
chr01	60900000	770	2.59485
chr01	60950000	866	2.83877
chr01	61000000	752	4.0093
chr01	61050000	604	3.98642
chr01	61100000	786	3.51657
chr01	61150000	645	4.20642
chr01	61200000	373	3.48389
chr01	61250000	562	3.80068
chr01	61300000	903	3.86774
chr01	61350000	745	4.28709
chr01	61400000	548	2.96999
chr01	61450000	861	3.47147
chr01	61500000	724	2.78935
chr01	61550000	544	2.77609
chr01	61600000	746	3.56714
chr01	61650000	616	2.82731
chr01	61700000	371	2.53167
chr01	61750000	111	2.8
chr01	61800000	35	2.31846
chr01	61850000	112	2.18162
chr01	61900000	828	2.97936
chr01	61950000	518	2.68113
chr01	62000000	1	-0.27303
chr01	62050000	277	2.15109
chr01	62100000	227	1.96098
chr01	62150000	930	2.31314
chr01	62200000	400	2.59268
chr01	62250000	830	3.02575
chr01	62300000	583	2.93435
chr01	62350000	653	2.69374
chr01	62400000	807	2.62472
chr01	62450000	1146	2.57336
chr01	62500000	926	2.83061
chr01	62550000	694	2.27425
chr01	62600000	468	2.89231
chr01	62650000	577	3.43986
chr01	62700000	452	3.65776
chr01	62750000	516	3.63485
chr01	62800000	714	3.63212
chr01	62850000	824	3.50408
chr01	62900000	642	2.91198
chr01	62950000	538	2.70706
chr01	63000000	483	4.09726
chr01	63050000	789	4.44946
chr01	63100000	442	3.00989
chr01	63150000	372	1.51526
chr02	0	122	2.22516
chr02	50000	436	3.2896
chr02	100000	309	3.22227
chr02	150000	1	-0.282153
chr02	200000	16	1.16263
chr02	250000	307	1.71833
chr02	300000	676	2.46749
chr02	350000	836	3.33729
chr02	400000	828	3.88857
chr02	450000	689	3.36447
chr02	500000	853	2.05627
chr02	550000	732	2.42087
chr02	600000	993	2.11719
chr02	650000	869	2.26988
chr02	700000	747	1.88516
chr02	750000	264	1.83935
chr02	800000	742	2.43307
chr02	850000	381	1.45354
chr02	900000	329	2.27518
chr02	950000	289	2.27138
chr02	1000000	738	2.38799
chr02	1050000	671	1.86219
chr02	1100000	698	1.7809
chr02	1150000	51	0.244765
chr02	1200000	546	1.67685
chr02	1250000	273	1.92662
chr02	1300000	737	2.70595
chr02	1350000	784	2.79531
chr02	1400000	510	2.01955
chr02	1450000	657	1.65126
chr02	1500000	475	2.01937
chr02	1550000	1012	2.47055
chr02	1600000	1073	2.65143
chr02	1650000	914	2.51452
chr02	1700000	529	3.19998
chr02	1750000	208	1.64474
chr02	1800000	510	2.94078
chr02	1850000	346	1.7712
chr02	1900000	27	0.593666
chr02	1950000	11	0.934924
chr02	2000000	59	0.892884
chr02	2050000	50	1.46441
chr02	2100000	119	1.37348
chr02	2150000	293	1.17676
chr02	2200000	452	1.76826
chr02	2250000	108	1.02781
chr02	2300000	27	1.04624
chr02	2350000	169	1.30959
chr02	2400000	18	0.433164
chr02	2450000	507	2.99025
chr02	2500000	405	1.85806
chr02	2550000	172	2.17505
chr02	2600000	868	2.36846
chr02	2650000	864	3.05371
chr02	2700000	649	2.906
chr02	2750000	352	2.30012
chr02	2800000	816	2.32354
chr02	2850000	652	2.98118
chr02	2900000	156	3.35695
chr02	2950000	93	2.16116
chr02	3000000	877	2.81804
chr02	3050000	946	3.59417
chr02	3100000	738	2.9505
chr02	3150000	693	3.55196
chr02	3200000	580	2.96416
chr02	3250000	329	2.2834
chr02	3300000	1084	3.11098
chr02	3350000	532	2.3621
chr02	3400000	19	1.30563
chr02	3450000	731	2.95118
chr02	3500000	843	3.01987
chr02	3550000	900	2.54327
chr02	3600000	745	2.44948
chr02	3650000	535	3.05504
chr02	3700000	6	0.56609
chr02	3750000	55	0.53218
chr02	3800000	24	0.11372
chr02	3850000	178	1.5702
chr02	3900000	916	2.12856
chr02	3950000	134	1.57325
chr02	4000000	8	0.743854
chr02	4050000	48	1.13481
chr02	4100000	6	0.731165
chr02	4150000	181	0.691765
chr02	4200000	0	nan
chr02	4250000	302	1.33684
chr02	4300000	1202	2.06667
chr02	4350000	920	2.0924
chr02	4400000	780	2.85538
chr02	4450000	904	2.4462
chr02	4500000	150	0.4407
chr02	4550000	791	2.35851
chr02	4600000	926	2.32041
chr02	4650000	685	1.75682
chr02	4700000	765	2.13191
chr02	4750000	759	2.95171
chr02	4800000	397	1.47837
chr02	4850000	309	1.08893
chr02	4900000	687	2.79794
chr02	4950000	718	2.22551
chr02	5000000	995	2.48026
chr02	5050000	906	2.68046
chr02	5100000	767	2.04077
chr02	5150000	0	nan
chr02	5200000	0	nan
chr02	5250000	8	0.721761
chr02	5300000	166	0.222869
chr02	5350000	83	0.436768
chr02	5400000	12	0.298165
chr02	5450000	4	0.523564
chr02	5500000	18	0.245922
chr02	5550000	7	0.188492
chr02	5600000	37	0.855901
chr02	5650000	0	nan
chr02	5700000	0	nan
chr02	5750000	20	0.425805
chr02	5800000	113	0.378885
chr02	5850000	7	0.209715
chr02	5900000	0	nan
chr02	5950000	0	nan
chr02	6000000	53	0.112851
chr02	6050000	39	0.618099
chr02	6100000	30	0.549918
chr02	6150000	2	-0.23365
chr02	6200000	0	nan
chr02	6250000	2	0.18363
chr02	6300000	10	-0.132411
chr02	6350000	12	1.20714
chr02	6400000	5	0.385937
chr02	6450000	25	0.555694
chr02	6500000	7	-0.548794
chr02	6550000	120	0.319581
chr02	6600000	0	nan
chr02	6650000	2	-0.157273
chr02	6700000	18	0.245312
chr02	6750000	39	0.484339
chr02	6800000	9	0.374755
chr02	6850000	79	0.496899
chr02	6900000	0	nan
chr02	6950000	10	1.46023
chr02	7000000	24	0.454612
chr02	7050000	49	0.31941
chr02	7100000	4	0.449868
chr02	7150000	20	-0.0380817
chr02	7200000	0	nan
chr02	7250000	0	nan
chr02	7300000	0	nan
chr02	7350000	4	-0.209999
chr02	7400000	0	nan
chr02	7450000	1	0.138639
chr02	7500000	0	nan
chr02	7550000	3	0.94447
chr02	7600000	0	nan
chr02	7650000	2	-0.119186
chr02	7700000	20	0.561419
chr02	7750000	12	0.0837599
chr02	7800000	29	0.326421
chr02	7850000	296	2.15314
chr02	7900000	610	2.07804
chr02	7950000	724	3.59517
chr02	8000000	426	2.85503
chr02	8050000	768	2.90819
chr02	8100000	698	2.70873
chr02	8150000	880	2.11553
chr02	8200000	553	2.10423
chr02	8250000	17	2.29067
chr02	8300000	49	0.701153
chr02	8350000	144	1.23955
chr02	8400000	0	nan
chr02	8450000	99	0.528805
chr02	8500000	38	0.945441
chr02	8550000	1	0.223101
chr02	8600000	17	1.35447
chr02	8650000	42	0.638304
chr02	8700000	39	0.502093
chr02	8750000	8	0.92702
chr02	8800000	54	0.301947
chr02	8850000	0	nan
chr02	8900000	33	0.211264
chr02	8950000	1	0.114619
chr02	9000000	21	0.216875
chr02	9050000	26	0.87893
chr02	9100000	18	2.15646
chr02	9150000	18	2.25737
chr02	9200000	11	-0.423757
chr02	9250000	18	1.43751
chr02	9300000	16	1.06434
chr02	9350000	8	0.138078
chr02	9400000	95	0.38864
chr02	9450000	14	1.6733
chr02	9500000	24	0.917498
chr02	9550000	25	0.61375
chr02	9600000	334	2.03589
chr02	9650000	439	1.85576
chr02	9700000	161	1.74615
chr02	9750000	485	2.00446
chr02	9800000	302	1.93526
chr02	9850000	526	2.79375
chr02	9900000	550	2.13362
chr02	9950000	279	2.60173
chr02	10000000	9	0.958035
chr02	10050000	59	0.732741
chr02	10100000	32	0.611979
chr02	10150000	4	0.00701428
chr02	10200000	17	0.0718896
chr02	10250000	32	1.39744
chr02	10300000	9	1.29802
chr02	10350000	9	1.00537
chr02	10400000	131	1.4285
chr02	10450000	316	1.68808
chr02	10500000	190	1.79225
chr02	10550000	187	0.92105
chr02	10600000	673	2.20832
chr02	10650000	360	0.706692
chr02	10700000	873	2.74711
chr02	10750000	568	2.8606
chr02	10800000	634	3.44525
chr02	10850000	1144	2.44729
chr02	10900000	627	2.99473
chr02	10950000	223	2.43858
chr02	11000000	684	2.09378
chr02	11050000	191	0.822367
chr02	11100000	168	0.993207
chr02	11150000	504	1.80769
chr02	11200000	478	2.10179
chr02	11250000	312	1.30007
chr02	11300000	920	2.16617
chr02	11350000	844	2.73243
chr02	11400000	677	2.27386
chr02	11450000	682	1.62363
chr02	11500000	58	0.536777
chr02	11550000	36	1.50281
chr02	11600000	51	0.582821
chr02	11650000	100	0.634988
chr02	11700000	46	0.385856
chr02	11750000	34	1.90261
chr02	11800000	102	1.13049
chr02	11850000	86	1.27086
chr02	11900000	137	0.692337
chr02	11950000	41	1.46157
chr02	12000000	11	0.13721
chr02	12050000	418	1.97371
chr02	12100000	185	1.20164
chr02	12150000	951	2.20164
chr02	12200000	749	2.1824
chr02	12250000	810	1.86549
chr02	12300000	416	1.84352
chr02	12350000	319	2.38519
chr02	12400000	664	2.01974
chr02	12450000	461	0.336682
chr02	12500000	288	1.04147
chr02	12550000	86	1.58002
chr02	12600000	380	3.69928
chr02	12650000	438	2.85636
chr02	12700000	594	2.19674
chr02	12750000	176	1.96561
chr02	12800000	169	0.551274
chr02	12850000	478	1.64802
chr02	12900000	74	0.578631
chr02	12950000	64	1.26673
chr02	13000000	22	0.0744909
chr02	13050000	30	0.282755
chr02	13100000	0	nan
chr02	13150000	6	0.0523699
chr02	13200000	30	0.271577
chr02	13250000	407	2.21397
chr02	13300000	37	1.64955
chr02	13350000	373	2.76418
chr02	13400000	63	1.11918
chr02	13450000	56	1.35187
chr02	13500000	27	0.696144
chr02	13550000	23	0.457624
chr02	13600000	60	1.13079
chr02	13650000	2	0.128694
chr02	13700000	35	0.314702
chr02	13750000	91	1.17015
chr02	13800000	275	2.15664
chr02	13850000	129	0.959667
chr02	13900000	0	nan
chr02	13950000	15	0.35075
chr02	14000000	241	1.34974
chr02	14050000	443	1.04647
chr02	14100000	236	1.26918
chr02	14150000	314	2.57914
chr02	14200000	217	0.434508
chr02	14250000	6	0.402021
chr02	14300000	6	0.681007
chr02	14350000	147	0.927704
chr02	14400000	339	2.51116
chr02	14450000	575	1.73919
chr02	14500000	708	2.5764
chr02	14550000	182	1.20781
chr02	14600000	435	1.91231
chr02	14650000	96	1.57963
chr02	14700000	618	1.81137
chr02	14750000	1084	3.14834
chr02	14800000	801	2.38745
chr02	14850000	269	1.50474
chr02	14900000	28	0.37483
chr02	14950000	0	nan
chr02	15000000	89	0.391007
chr02	15050000	15	1.36377
chr02	15100000	9	0.360101
chr02	15150000	7	0.374778
chr02	15200000	0	nan
chr02	15250000	22	1.78755
chr02	15300000	12	0.674511
chr02	15350000	0	nan
chr02	15400000	11	0.0908664
chr02	15450000	24	0.386303
chr02	15500000	109	0.553114
chr02	15550000	42	0.727692
chr02	15600000	35	0.607489
chr02	15650000	65	0.797829
chr02	15700000	268	1.05204
chr02	15750000	69	0.703545
chr02	15800000	514	2.02076
chr02	15850000	385	3.19273
chr02	15900000	845	2.94531
chr02	15950000	965	3.8578
chr02	16000000	852	3.06364
chr02	16050000	191	0.875357
chr02	16100000	48	0.375257
chr02	16150000	27	0.763442
chr02	16200000	31	0.595902
chr02	16250000	254	1.27874
chr02	16300000	373	1.13125
chr02	16350000	149	1.36757
chr02	16400000	149	1.16161
chr02	16450000	528	2.11197
chr02	16500000	661	2.31078
chr02	16550000	1050	2.19503
chr02	16600000	664	2.1
chr02	16650000	737	1.99664
chr02	16700000	104	0.99856
chr02	16750000	635	2.92437
chr02	16800000	817	2.9679
chr02	16850000	784	2.45067
chr02	16900000	631	2.68441
chr02	16950000	805	3.16208
chr02	17000000	635	3.87961
chr02	17050000	370	2.67287
chr02	17100000	734	2.13476
chr02	17150000	168	1.55448
chr02	17200000	1113	2.72725
chr02	17250000	468	1.85434
chr02	17300000	15	1.14722
chr02	17350000	9	0.127505
chr02	17400000	77	0.386744
chr02	17450000	499	1.94037
chr02	17500000	1080	2.95105
chr02	17550000	447	2.79302
chr02	17600000	205	1.01752
chr02	17650000	106	0.828486
chr02	17700000	35	1.16421
chr02	17750000	88	1.38717
chr02	17800000	49	0.796183
chr02	17850000	89	1.25113
chr02	17900000	78	0.52054
chr02	17950000	59	0.803503
chr02	18000000	547	2.41978
chr02	18050000	309	2.48513
chr02	18100000	678	2.68533
chr02	18150000	40	1.79803
chr02	18200000	443	3.00151
chr02	18250000	529	1.8721
chr02	18300000	0	nan
chr02	18350000	479	1.72153
chr02	18400000	754	2.09516
chr02	18450000	606	1.55425
chr02	18500000	146	2.99181
chr02	18550000	152	1.18253
chr02	18600000	7	-0.0602378
chr02	18650000	4	0.753723
chr02	18700000	3	0.868378
chr02	18750000	11	0.351047
chr02	18800000	47	0.640768
chr02	18850000	93	2.5225
chr02	18900000	22	0.434911
chr02	18950000	16	0.3857
chr02	19000000	0	nan
chr02	19050000	2	0.478553
chr02	19100000	0	nan
chr02	19150000	6	0.222465
chr02	19200000	0	nan
chr02	19250000	1	1.48926
chr02	19300000	0	nan
chr02	19350000	130	0.329905
chr02	19400000	34	0.767128
chr02	19450000	469	1.56809
chr02	19500000	155	1.45511
chr02	19550000	291	1.1101
chr02	19600000	150	0.941135
chr02	19650000	252	1.53319
chr02	19700000	404	1.53405
chr02	19750000	436	2.27406
chr02	19800000	354	1.77552
chr02	19850000	458	1.80683
chr02	19900000	565	1.33172
chr02	19950000	334	1.12231
chr02	20000000	574	0.86141
chr02	20050000	658	1.79565
chr02	20100000	125	1.13292
chr02	20150000	66	1.16782
chr02	20200000	407	1.74425
chr02	20250000	573	2.40872
chr02	20300000	746	3.06551
chr02	20350000	649	2.40679
chr02	20400000	639	1.50548
chr02	20450000	314	1.46572
chr02	20500000	67	2.28461
chr02	20550000	127	2.18676
chr02	20600000	340	1.83206
chr02	20650000	709	2.22269
chr02	20700000	582	3.26085
chr02	20750000	736	2.63948
chr02	20800000	941	2.36977
chr02	20850000	689	2.10619
chr02	20900000	286	1.02577
chr02	20950000	38	1.11871
chr02	21000000	9	-0.156852
chr02	21050000	149	1.08872
chr02	21100000	615	0.737928
chr02	21150000	324	1.85552
chr02	21200000	155	1.29535
chr02	21250000	174	0.988253
chr02	21300000	92	0.978229
chr02	21350000	680	2.59582
chr02	21400000	915	1.73173
chr02	21450000	244	2.25432
chr02	21500000	747	2.15468
chr02	21550000	872	3.53768
chr02	21600000	916	3.27453
chr02	21650000	509	2.6998
chr02	21700000	963	2.41254
chr02	21750000	957	2.49391
chr02	21800000	684	3.41411
chr02	21850000	534	2.97115
chr02	21900000	306	1.46556
chr02	21950000	861	2.29776
chr02	22000000	280	2.32545
chr02	22050000	368	2.67507
chr02	22100000	599	2.44698
chr02	22150000	222	1.68264
chr02	22200000	173	1.37157
chr02	22250000	759	2.64652
chr02	22300000	822	2.99615
chr02	22350000	217	2.44824
chr02	22400000	596	2.73408
chr02	22450000	600	3.78389
chr02	22500000	613	3.19997
chr02	22550000	522	2.48806
chr02	22600000	750	2.60598
chr02	22650000	417	2.99192
chr02	22700000	424	2.49193
chr02	22750000	177	1.54954
chr02	22800000	51	1.30465
chr02	22850000	47	0.319836
chr02	22900000	114	0.908927
chr02	22950000	253	1.90489
chr02	23000000	845	1.50246
chr02	23050000	346	1.21593
chr02	23100000	16	1.39024
chr02	23150000	420	2.35588
chr02	23200000	975	3.13928
chr02	23250000	789	2.65954
chr02	23300000	146	2.41149
chr02	23350000	305	3.50935
chr02	23400000	571	3.01311
chr02	23450000	784	2.90829
chr02	23500000	655	1.78141
chr02	23550000	11	1.41299
chr02	23600000	198	3.39337
chr02	23650000	795	3.3785
chr02	23700000	435	3.38237
chr02	23750000	81	3.50051
chr02	23800000	786	3.46839
chr02	23850000	582	3.64615
chr02	23900000	590	3.33176
chr02	23950000	232	2.88536
chr02	24000000	530	2.47633
chr02	24050000	839	2.7981
chr02	24100000	765	1.97511
chr02	24150000	672	2.61546
chr02	24200000	723	2.81991
chr02	24250000	762	1.64329
chr02	24300000	157	2.75939
chr02	24350000	640	3.63716
chr02	24400000	785	2.16638
chr02	24450000	743	2.43988
chr02	24500000	253	2.57785
chr02	24550000	540	2.44707
chr02	24600000	281	2.58816
chr02	24650000	105	2.7332
chr02	24700000	499	1.62148
chr02	24750000	419	1.78158
chr02	24800000	320	1.49334
chr02	24850000	250	2.63086
chr02	24900000	668	2.58475
chr02	24950000	455	2.11641
chr02	25000000	1096	2.03489
chr02	25050000	232	2.01762
chr02	25100000	424	2.05829
chr02	25150000	155	1.08922
chr02	25200000	46	1.15286
chr02	25250000	305	2.23529
chr02	25300000	819	3.36608
chr02	25350000	612	3.94333
chr02	25400000	613	4.20639
chr02	25450000	101	2.19404
chr02	25500000	426	2.71345
chr02	25550000	557	3.04827
chr02	25600000	439	3.20743
chr02	25650000	728	3.06991
chr02	25700000	495	4.10457
chr02	25750000	570	3.10564
chr02	25800000	265	3.00248
chr02	25850000	472	4.10914
chr02	25900000	754	3.34106
chr02	25950000	689	2.13429
chr02	26000000	687	2.72844
chr02	26050000	519	3.57513
chr02	26100000	508	4.47782
chr02	26150000	404	4.36388
chr02	26200000	575	2.48964
chr02	26250000	50	3.92152
chr02	26300000	65	0.473939
chr02	26350000	15	-0.0064439
chr02	26400000	202	0.595552
chr02	26450000	428	3.88486
chr02	26500000	509	3.77486
chr02	26550000	16	1.14906
chr02	26600000	56	0.619192
chr02	26650000	49	0.341696
chr02	26700000	61	1.01593
chr02	26750000	447	2.10686
chr02	26800000	519	3.58588
chr02	26850000	571	3.10567
chr02	26900000	949	3.83414
chr02	26950000	853	3.03902
chr02	27000000	384	3.94704
chr02	27050000	64	0.914917
chr02	27100000	326	4.86341
chr02	27150000	352	2.77181
chr02	27200000	849	2.67411
chr02	27250000	245	1.6957
chr02	27300000	312	4.13262
chr02	27350000	651	4.71865
chr02	27400000	581	3.31293
chr02	27450000	412	2.28304
chr02	27500000	418	3.83524
chr02	27550000	1010	3.85557
chr02	27600000	752	2.51602
chr02	27650000	604	3.33349
chr02	27700000	550	4.55599
chr02	27750000	40	1.6154
chr02	27800000	46	1.11899
chr02	27850000	3	0.0169071
chr02	27900000	6	0.0418001
chr02	27950000	22	1.16335
chr02	28000000	95	0.489765
chr02	28050000	101	1.61024
chr02	28100000	777	3.33491
chr02	28150000	413	2.73196
chr02	28200000	636	2.2214
chr02	28250000	371	2.85934
chr02	28300000	464	2.49331
chr02	28350000	718	3.67826
chr02	28400000	736	2.28799
chr02	28450000	951	1.88676
chr02	28500000	451	1.56609
chr02	28550000	274	2.30862
chr02	28600000	84	1.74252
chr02	28650000	13	0.181131
chr02	28700000	145	1.88155
chr02	28750000	284	2.35892
chr02	28800000	1120	0.984178
chr02	28850000	582	3.6459
chr02	28900000	747	4.09884
chr02	28950000	228	3.12319
chr02	29000000	158	5.24702
chr02	29050000	242	3.28299
chr02	29100000	34	2.43192
chr02	29150000	301	3.16035
chr02	29200000	89	1.74548
chr02	29250000	632	4.27038
chr02	29300000	467	3.30534
chr02	29350000	424	3.35826
chr02	29400000	135	1.84609
chr02	29450000	501	3.05068
chr02	29500000	114	0.296956
chr02	29550000	3	1.25056
chr02	29600000	10	1.52391
chr02	29650000	32	0.90023
chr02	29700000	51	0.459207
chr02	29750000	11	1.26871
chr02	29800000	239	2.36961
chr02	29850000	178	2.34113
chr02	29900000	352	1.16762
chr02	29950000	1222	2.32619
chr02	30000000	594	3.50956
chr02	30050000	513	4.24869
chr02	30100000	646	3.59117
chr02	30150000	165	4.05554
chr02	30200000	446	3.24935
chr02	30250000	94	2.02316
chr02	30300000	340	3.40114
chr02	30350000	470	4.25487
chr02	30400000	447	4.50982
chr02	30450000	348	2.47442
chr02	30500000	496	3.08026
chr02	30550000	632	3.62324
chr02	30600000	407	2.42517
chr02	30650000	116	0.899827
chr02	30700000	288	1.9718
chr02	30750000	18	0.68568
chr02	30800000	31	0.904379
chr02	30850000	302	1.11107
chr02	30900000	640	4.01631
chr02	30950000	192	4.51688
chr02	31000000	395	4.04638
chr02	31050000	455	3.10564
chr02	31100000	1	0.0349147
chr02	31150000	82	2.13416
chr02	31200000	169	5.41483
chr02	31250000	183	4.13207
chr02	31300000	45	1.08639
chr02	31350000	400	3.17926
chr02	31400000	488	4.91551
chr02	31450000	451	4.15974
chr02	31500000	342	2.30905
chr02	31550000	185	0.499141
chr02	31600000	521	3.70691
chr02	31650000	679	3.51994
chr02	31700000	362	3.08844
chr02	31750000	174	4.32696
chr02	31800000	291	1.34914
chr02	31850000	873	3.59344
chr02	31900000	406	3.74146
chr02	31950000	538	3.4963
chr02	32000000	578	3.18665
chr02	32050000	260	3.29938
chr02	32100000	584	2.63529
chr02	32150000	729	1.94781
chr02	32200000	406	3.81151
chr02	32250000	330	4.43392
chr02	32300000	678	2.24567
chr02	32350000	582	2.88516
chr02	32400000	372	4.47601
chr02	32450000	326	5.20252
chr02	32500000	186	3.01567
chr02	32550000	393	4.41313
chr02	32600000	473	4.76865
chr02	32650000	615	4.20696
chr02	32700000	707	4.51169
chr02	32750000	153	2.45141
chr02	32800000	422	4.60492
chr02	32850000	561	2.93926
chr02	32900000	466	3.61489
chr02	32950000	414	3.77341
chr02	33000000	405	3.42494
chr02	33050000	191	1.73111
chr02	33100000	9	1.92257
chr02	33150000	2	1.0247
chr02	33200000	17	0.593857
chr02	33250000	86	1.57714
chr02	33300000	171	2.33513
chr02	33350000	129	1.03208
chr02	33400000	61	1.47055
chr02	33450000	110	2.31107
chr02	33500000	139	1.3046
chr02	33550000	21	1.80801
chr02	33600000	103	2.35475
chr02	33650000	33	1.94651
chr02	33700000	67	1.41908
chr02	33750000	7	3.11541
chr02	33800000	6	0.170304
chr02	33850000	15	0.664313
chr02	33900000	33	1.4372
chr02	33950000	46	0.830498
chr02	34000000	70	1.8916
chr02	34050000	18	0.943311
chr02	34100000	106	1.74206
chr02	34150000	10	2.29999
chr02	34200000	73	1.56086
chr02	34250000	24	4.33945
chr02	34300000	3	0.238308
chr02	34350000	16	3.07603
chr02	34400000	23	1.50098
chr02	34450000	122	2.65101
chr02	34500000	56	1.43986
chr02	34550000	90	1.79685
chr02	34600000	90	0.844653
chr02	34650000	118	0.797504
chr02	34700000	400	2.16356
chr02	34750000	333	2.06339
chr02	34800000	28	2.11962
chr02	34850000	376	2.44535
chr02	34900000	338	2.08366
chr02	34950000	176	0.988286
chr02	35000000	754	2.47707
chr02	35050000	241	2.30903
chr02	35100000	638	2.27727
chr02	35150000	801	1.68582
chr02	35200000	735	1.30657
chr02	35250000	358	2.90037
chr02	35300000	354	3.82544
chr02	35350000	95	0.387683
chr02	35400000	280	2.12635
chr02	35450000	466	1.35888
chr02	35500000	336	2.27754
chr02	35550000	412	1.93272
chr02	35600000	772	2.94709
chr02	35650000	671	2.48059
chr02	35700000	346	3.53762
chr02	35750000	198	3.88817
chr02	35800000	568	4.99111
chr02	35850000	378	5.18284
chr02	35900000	604	4.94203
chr02	35950000	265	4.18094
chr02	36000000	155	1.48144
chr02	36050000	316	2.32457
chr02	36100000	411	3.53088
chr02	36150000	448	2.34116
chr02	36200000	206	3.08714
chr02	36250000	408	2.39354
chr02	36300000	220	1.03928
chr02	36350000	402	2.85857
chr02	36400000	205	3.7143
chr02	36450000	740	3.05072
chr02	36500000	662	2.4526
chr02	36550000	160	3.02943
chr02	36600000	392	1.8522
chr02	36650000	169	1.98574
[truncated: 11,194 more rows]
