# Supplementary material for: Genome and GWAS analysis identified genes significantly related to phenotypic state of Rhododendron bark
Source: Hortic Res. 2024 Jan 10;11(3):uhae008. doi: 10.1093/hr/uhae008 (PMC10939351; doi:10.1093/hr/uhae008)
Supplement: Web_Material_uhae008 [file web_material_uhae008.zip › Supplementary Data12.txt]

Rhododendron selected region genes GO entries information
ID	Description	pvalue	p.adjust	geneID	qvalue
GO:0006400	tRNA modification	7.11E-06	0.006224834	Rhdel03G0160100/Rhdel03G0160200/Rhdel03G0160300/Rhdel11G0082900/Rhdel12G0121100	0.005307194
GO:0031118	rRNA pseudouridine synthesis	1.13E-05	0.006224834	Rhdel03G0160100/Rhdel03G0160200/Rhdel03G0160300	0.005307194
GO:0031119	tRNA pseudouridine synthesis	2.66E-05	0.009791952	Rhdel03G0160100/Rhdel03G0160200/Rhdel03G0160300	0.008348461
GO:0008033	tRNA processing	4.88E-05	0.013494302	Rhdel03G0160100/Rhdel03G0160200/Rhdel03G0160300/Rhdel11G0082900/Rhdel12G0121100	0.011505026
GO:0006399	tRNA metabolic process	7.94E-05	0.014298598	Rhdel02G0223600/Rhdel03G0160100/Rhdel03G0160200/Rhdel03G0160300/Rhdel11G0082900/Rhdel12G0121100	0.012190755
GO:0016866	intramolecular transferase activity	8.39E-05	0.014298598	Rhdel03G0160100/Rhdel03G0160200/Rhdel03G0160300/Rhdel03G0343600	0.012190755
GO:0001522	pseudouridine synthesis	0.000103519	0.014298598	Rhdel03G0160100/Rhdel03G0160200/Rhdel03G0160300	0.012190755
GO:0009982	pseudouridine synthase activity	0.000103519	0.014298598	Rhdel03G0160100/Rhdel03G0160200/Rhdel03G0160300	0.012190755
GO:0007062	sister chromatid cohesion	0.000259483	0.031858737	Rhdel08G0159100/Rhdel08G0159300/Rhdel13G0131800	0.027162248
GO:0000819	sister chromatid segregation	0.000569506	0.053936307	Rhdel02G0224800/Rhdel08G0159100/Rhdel08G0159300/Rhdel13G0131800	0.04598523
GO:0010025	wax biosynthetic process	0.000614711	0.053936307	Rhdel12G0097100/Rhdel12G0097200/Rhdel13G0123100	0.04598523
GO:1901570	fatty acid derivative biosynthetic process	0.000721475	0.053936307	Rhdel12G0097100/Rhdel12G0097200/Rhdel13G0123100	0.04598523
GO:0000154	rRNA modification	0.000839371	0.053936307	Rhdel03G0160100/Rhdel03G0160200/Rhdel03G0160300	0.04598523
GO:0010166	wax metabolic process	0.000839371	0.053936307	Rhdel12G0097100/Rhdel12G0097200/Rhdel13G0123100	0.04598523
GO:0010721	negative regulation of cell development	0.000934765	0.053936307	Rhdel08G0159100/Rhdel08G0159300	0.04598523
GO:1901214	regulation of neuron death	0.000934765	0.053936307	Rhdel08G0159100/Rhdel08G0159300	0.04598523
GO:0009922	fatty acid elongase activity	0.00113906	0.053936307	Rhdel12G0097100/Rhdel12G0097200	0.04598523
GO:0051100	negative regulation of binding	0.00113906	0.053936307	Rhdel08G0159100/Rhdel08G0159300	0.04598523
GO:0072358	cardiovascular system development	0.00113906	0.053936307	Rhdel08G0159100/Rhdel08G0159300	0.04598523
GO:1902884	positive regulation of response to oxidative stress	0.00113906	0.053936307	Rhdel08G0159100/Rhdel08G0159300	0.04598523
GO:0008175	tRNA methyltransferase activity	0.001362768	0.053936307	Rhdel11G0082900/Rhdel12G0121100	0.04598523
GO:0010594	regulation of endothelial cell migration	0.001362768	0.053936307	Rhdel08G0159100/Rhdel08G0159300	0.04598523
GO:0018202	peptidyl-histidine modification	0.001362768	0.053936307	Rhdel07G0217100/Rhdel12G0122800	0.04598523
GO:0030323	respiratory tube development	0.001362768	0.053936307	Rhdel08G0159100/Rhdel08G0159300	0.04598523
GO:0030324	lung development	0.001362768	0.053936307	Rhdel08G0159100/Rhdel08G0159300	0.04598523
GO:0051347	positive regulation of transferase activity	0.001386662	0.053936307	Rhdel01G0147700/Rhdel07G0192800/Rhdel08G0159100/Rhdel08G0159300	0.04598523
GO:0002097	tRNA wobble base modification	0.00160571	0.053936307	Rhdel11G0082900/Rhdel12G0121100	0.04598523
GO:0008198	ferrous iron binding	0.00160571	0.053936307	Rhdel11G0082900/Rhdel12G0121100	0.04598523
GO:0010632	regulation of epithelial cell migration	0.00160571	0.053936307	Rhdel08G0159100/Rhdel08G0159300	0.04598523
GO:0032876	negative regulation of DNA endoreduplication	0.00160571	0.053936307	Rhdel08G0159100/Rhdel08G0159300	0.04598523
GO:0060541	respiratory system development	0.00160571	0.053936307	Rhdel08G0159100/Rhdel08G0159300	0.04598523
GO:2001233	regulation of apoptotic signaling pathway	0.00160571	0.053936307	Rhdel08G0159100/Rhdel08G0159300	0.04598523
GO:0048471	perinuclear region of cytoplasm	0.001610768	0.053936307	Rhdel01G0147700/Rhdel08G0159100/Rhdel08G0159300	0.04598523
GO:0051098	regulation of binding	0.001804214	0.058636968	Rhdel08G0159100/Rhdel08G0159300/Rhdel11G0082800	0.049992938
GO:1903706	regulation of hemopoiesis	0.001867709	0.058966228	Rhdel08G0159100/Rhdel08G0159300	0.050273659
GO:0010469	regulation of signaling receptor activity	0.002148585	0.065280813	Rhdel08G0159100/Rhdel08G0159300	0.055657373
GO:0044427	chromosomal part	0.002185873	0.065280813	Rhdel02G0224800/Rhdel07G0172100/Rhdel10G0001300/Rhdel12G0105900/Rhdel12G0120200/Rhdel13G0123300/Rhdel13G0131800	0.055657373
GO:0017056	structural constituent of nuclear pore	0.002766269	0.076418193	Rhdel07G0189100/Rhdel07G0189200	0.065152925
GO:0030488	tRNA methylation	0.002766269	0.076418193	Rhdel11G0082900/Rhdel12G0121100	0.065152925
GO:1902882	regulation of response to oxidative stress	0.002766269	0.076418193	Rhdel08G0159100/Rhdel08G0159300	0.065152925
GO:0098813	nuclear chromosome segregation	0.002959595	0.079479778	Rhdel02G0224800/Rhdel08G0159100/Rhdel08G0159300/Rhdel13G0131800	0.067763183
GO:0000049	tRNA binding	0.003102729	0.079479778	Rhdel11G0082900/Rhdel12G0121100	0.067763183
GO:0031080	nuclear pore outer ring	0.003102729	0.079479778	Rhdel07G0189100/Rhdel07G0189200	0.067763183
GO:0016853	isomerase activity	0.003164806	0.079479778	Rhdel03G0160100/Rhdel03G0160200/Rhdel03G0160300/Rhdel03G0343600/Rhdel13G0131800	0.067763183
GO:0006606	protein import into nucleus	0.00326884	0.08026818	Rhdel07G0189100/Rhdel07G0189200/Rhdel13G0158700	0.068435362
GO:0010222	stem vascular tissue pattern formation	0.003457369	0.082484337	Rhdel07G0163500/Rhdel13G0123000	0.070324822
GO:0051170	import into nucleus	0.003566525	0.082484337	Rhdel07G0189100/Rhdel07G0189200/Rhdel13G0158700	0.070324822
GO:0051338	regulation of transferase activity	0.00358303	0.082484337	Rhdel01G0147700/Rhdel07G0192800/Rhdel08G0159100/Rhdel08G0159300	0.070324822
GO:0070063	RNA polymerase binding	0.003830019	0.08565078	Rhdel01G0147700/Rhdel02G0181400	0.073024481
GO:0005635	nuclear envelope	0.003875601	0.08565078	Rhdel02G0224800/Rhdel07G0189100/Rhdel07G0189200/Rhdel13G0158700	0.073024481
GO:0007059	chromosome segregation	0.003976618	0.086160062	Rhdel02G0224800/Rhdel08G0159100/Rhdel08G0159300/Rhdel13G0131800	0.073458686
GO:0071219	cellular response to molecule of bacterial origin	0.004220509	0.089685809	Rhdel01G0147700/Rhdel07G0217100	0.076464681
GO:0000775	chromosome, centromeric region	0.004557042	0.091264571	Rhdel02G0224800/Rhdel07G0172100/Rhdel10G0001300	0.077810708
GO:1901568	fatty acid derivative metabolic process	0.004736671	0.091264571	Rhdel12G0097100/Rhdel12G0097200/Rhdel13G0123100	0.077810708
GO:0034504	protein localization to nucleus	0.004920533	0.091264571	Rhdel07G0189100/Rhdel07G0189200/Rhdel13G0158700	0.077810708
GO:0045824	negative regulation of innate immune response	0.00505433	0.091264571	Rhdel08G0159100/Rhdel08G0159300	0.077810708
GO:0006511	ubiquitin-dependent protein catabolic process	0.005293058	0.091264571	Rhdel01G0147300/Rhdel07G0163600/Rhdel08G0159100/Rhdel08G0159200/Rhdel08G0159300/Rhdel12G0121000/Rhdel12G0123100	0.077810708
GO:0019941	modification-dependent protein catabolic process	0.005355422	0.091264571	Rhdel01G0147300/Rhdel07G0163600/Rhdel08G0159100/Rhdel08G0159200/Rhdel08G0159300/Rhdel12G0121000/Rhdel12G0123100	0.077810708
GO:0008156	negative regulation of DNA replication	0.005497328	0.091264571	Rhdel08G0159100/Rhdel08G0159300	0.077810708
GO:0030674	protein binding, bridging	0.005497328	0.091264571	Rhdel08G0159100/Rhdel08G0159300	0.077810708
GO:0043065	positive regulation of apoptotic process	0.005497328	0.091264571	Rhdel08G0159100/Rhdel08G0159300	0.077810708
GO:0051101	regulation of DNA binding	0.005497328	0.091264571	Rhdel08G0159100/Rhdel08G0159300	0.077810708
GO:0072359	circulatory system development	0.005497328	0.091264571	Rhdel08G0159100/Rhdel08G0159300	0.077810708
GO:2000104	negative regulation of DNA-dependent DNA replication	0.005497328	0.091264571	Rhdel08G0159100/Rhdel08G0159300	0.077810708
GO:0000911	cytokinesis by cell plate formation	0.005497801	0.091264571	Rhdel07G0172100/Rhdel08G0159100/Rhdel08G0159300	0.077810708
GO:0005694	chromosome	0.005675595	0.091264571	Rhdel02G0224800/Rhdel07G0172100/Rhdel10G0001300/Rhdel12G0105900/Rhdel12G0120200/Rhdel13G0123300/Rhdel13G0131800	0.077810708
GO:0009744	response to sucrose	0.005698874	0.091264571	Rhdel07G0192800/Rhdel12G0122800/Rhdel13G0284100	0.077810708
GO:0034285	response to disaccharide	0.005698874	0.091264571	Rhdel07G0192800/Rhdel12G0122800/Rhdel13G0284100	0.077810708
GO:1902410	mitotic cytokinetic process	0.005698874	0.091264571	Rhdel07G0172100/Rhdel08G0159100/Rhdel08G0159300	0.077810708
GO:0010588	cotyledon vascular tissue pattern formation	0.005957495	0.091431004	Rhdel07G0163500/Rhdel13G0123000	0.077952606
GO:0031398	positive regulation of protein ubiquitination	0.005957495	0.091431004	Rhdel08G0159100/Rhdel08G0159300	0.077952606
GO:0090316	positive regulation of intracellular protein transport	0.005957495	0.091431004	Rhdel08G0159100/Rhdel08G0159300	0.077952606
GO:0010440	stomatal lineage progression	0.006434668	0.09480411	Rhdel08G0159100/Rhdel08G0159300	0.080828463
GO:0032875	regulation of DNA endoreduplication	0.006434668	0.09480411	Rhdel08G0159100/Rhdel08G0159300	0.080828463
GO:1903322	positive regulation of protein modification by small protein conjugation or removal	0.006434668	0.09480411	Rhdel08G0159100/Rhdel08G0159300	0.080828463
GO:0010948	negative regulation of cell cycle process	0.006547091	0.095191264	Rhdel02G0224800/Rhdel08G0159100/Rhdel08G0159300	0.081158543
GO:0043632	modification-dependent macromolecule catabolic process	0.006648885	0.095415819	Rhdel01G0147300/Rhdel07G0163600/Rhdel08G0159100/Rhdel08G0159200/Rhdel08G0159300/Rhdel12G0121000/Rhdel12G0123100	0.081349995
GO:0004312	fatty acid synthase activity	0.006928683	0.098156342	Rhdel12G0097100/Rhdel12G0097200	0.083686521
GO:0032506	cytokinetic process	0.007230042	0.101129068	Rhdel07G0172100/Rhdel08G0159100/Rhdel08G0159300	0.08622102
GO:0043161	proteasome-mediated ubiquitin-dependent protein catabolic process	0.007577645	0.104666226	Rhdel01G0147300/Rhdel08G0159100/Rhdel08G0159200/Rhdel08G0159300/Rhdel12G0121000/Rhdel12G0123100	0.089236744
GO:0040007	growth	0.008077523	0.109223927	Rhdel08G0159100/Rhdel08G0159300/Rhdel11G0082800/Rhdel12G0097100/Rhdel12G0097200/Rhdel12G0122800/Rhdel13G0284800	0.093122567
GO:0034660	ncRNA metabolic process	0.008167638	0.109223927	Rhdel02G0223600/Rhdel03G0160100/Rhdel03G0160200/Rhdel03G0160300/Rhdel11G0082900/Rhdel12G0121100	0.093122567
GO:0010051	xylem and phloem pattern formation	0.00820415	0.109223927	Rhdel07G0163500/Rhdel12G0123100/Rhdel13G0123000	0.093122567
GO:0140014	mitotic nuclear division	0.008459152	0.111278133	Rhdel02G0224800/Rhdel07G0172100/Rhdel13G0131800	0.09487395
GO:0031396	regulation of protein ubiquitination	0.009069933	0.113388812	Rhdel08G0159100/Rhdel08G0159300	0.096673481
GO:0043410	positive regulation of MAPK cascade	0.009069933	0.113388812	Rhdel08G0159100/Rhdel08G0159300	0.096673481
GO:0048826	cotyledon morphogenesis	0.009069933	0.113388812	Rhdel07G0163500/Rhdel13G0123000	0.096673481
GO:1903829	positive regulation of cellular protein localization	0.009069933	0.113388812	Rhdel08G0159100/Rhdel08G0159300	0.096673481
GO:0031146	SCF-dependent proteasomal ubiquitin-dependent protein catabolic process	0.009251996	0.113388812	Rhdel08G0159100/Rhdel08G0159300/Rhdel12G0123100	0.096673481
GO:0016049	cell growth	0.009334437	0.113388812	Rhdel08G0159100/Rhdel08G0159300/Rhdel11G0082800/Rhdel12G0097100/Rhdel12G0097200/Rhdel13G0284800	0.096673481
GO:0010498	proteasomal protein catabolic process	0.009558786	0.113388812	Rhdel01G0147300/Rhdel08G0159100/Rhdel08G0159200/Rhdel08G0159300/Rhdel12G0121000/Rhdel12G0123100	0.096673481
GO:0010506	regulation of autophagy	0.009645745	0.113388812	Rhdel08G0159100/Rhdel08G0159300	0.096673481
GO:0032388	positive regulation of intracellular transport	0.009645745	0.113388812	Rhdel08G0159100/Rhdel08G0159300	0.096673481
GO:0050821	protein stabilization	0.009645745	0.113388812	Rhdel08G0159100/Rhdel08G0159300	0.096673481
GO:0045596	negative regulation of cell differentiation	0.010237442	0.119077617	Rhdel08G0159100/Rhdel08G0159300	0.101523665
GO:0044093	positive regulation of molecular function	0.010719769	0.123389011	Rhdel01G0147700/Rhdel07G0192800/Rhdel08G0159100/Rhdel08G0159300/Rhdel11G0082800	0.10519949
GO:0033157	regulation of intracellular protein transport	0.010844868	0.123542055	Rhdel08G0159100/Rhdel08G0159300	0.105329973
GO:0008173	RNA methyltransferase activity	0.011467869	0.127404286	Rhdel11G0082900/Rhdel12G0121100	0.108622849
GO:0050777	negative regulation of immune response	0.011467869	0.127404286	Rhdel08G0159100/Rhdel08G0159300	0.108622849
GO:0006733	oxidoreduction coenzyme metabolic process	0.011884878	0.127404286	Rhdel07G0172000/Rhdel12G0106600/Rhdel13G0284700	0.108622849
GO:0031329	regulation of cellular catabolic process	0.011986456	0.127404286	Rhdel01G0147700/Rhdel08G0159100/Rhdel08G0159300/Rhdel12G0122800	0.108622849
GO:0030334	regulation of cell migration	0.01210629	0.127404286	Rhdel08G0159100/Rhdel08G0159300	0.108622849
GO:0035239	tube morphogenesis	0.01210629	0.127404286	Rhdel08G0159100/Rhdel08G0159300	0.108622849
GO:0040012	regulation of locomotion	0.01210629	0.127404286	Rhdel08G0159100/Rhdel08G0159300	0.108622849
GO:2000145	regulation of cell motility	0.01210629	0.127404286	Rhdel08G0159100/Rhdel08G0159300	0.108622849
GO:0034470	ncRNA processing	0.012459223	0.128179787	Rhdel03G0160100/Rhdel03G0160200/Rhdel03G0160300/Rhdel11G0082900/Rhdel12G0121100	0.109284029
GO:0140101	catalytic activity, acting on a tRNA	0.012522511	0.128179787	Rhdel02G0223600/Rhdel11G0082900/Rhdel12G0121100	0.109284029
GO:0005506	iron ion binding	0.012759979	0.128179787	Rhdel11G0082900/Rhdel12G0121100	0.109284029
GO:0031647	regulation of protein stability	0.012759979	0.128179787	Rhdel08G0159100/Rhdel08G0159300	0.109284029
GO:0034644	cellular response to UV	0.012759979	0.128179787	Rhdel08G0159100/Rhdel08G0159300	0.109284029
GO:0033365	protein localization to organelle	0.012965045	0.129066437	Rhdel05G0137500/Rhdel07G0189100/Rhdel07G0189200/Rhdel13G0123500/Rhdel13G0158700	0.110039972
GO:1903320	regulation of protein modification by small protein conjugation or removal	0.013428785	0.132489347	Rhdel08G0159100/Rhdel08G0159300	0.112958291
GO:1903047	mitotic cell cycle process	0.013660939	0.133587062	Rhdel02G0224800/Rhdel07G0172100/Rhdel08G0159100/Rhdel08G0159300/Rhdel13G0131800	0.113894185
GO:0009894	regulation of catabolic process	0.01470315	0.142517376	Rhdel01G0147700/Rhdel08G0159100/Rhdel08G0159300/Rhdel12G0122800	0.121508027
GO:0032989	cellular component morphogenesis	0.015210624	0.144155163	Rhdel11G0082800/Rhdel12G0097000/Rhdel12G0097100/Rhdel12G0097200/Rhdel13G0123500/Rhdel13G0284800	0.122904378
GO:0009965	leaf morphogenesis	0.015267073	0.144155163	Rhdel07G0163500/Rhdel12G0123100/Rhdel13G0123000	0.122904378
GO:0051053	negative regulation of DNA metabolic process	0.015524402	0.144155163	Rhdel08G0159100/Rhdel08G0159300	0.122904378
GO:0051270	regulation of cellular component movement	0.015524402	0.144155163	Rhdel08G0159100/Rhdel08G0159300	0.122904378
GO:0060090	molecular adaptor activity	0.015524402	0.144155163	Rhdel08G0159100/Rhdel08G0159300	0.122904378
GO:0090558	plant epidermis development	0.016096345	0.148220507	Rhdel08G0159100/Rhdel08G0159300/Rhdel12G0119900/Rhdel13G0123500/Rhdel13G0284800	0.126370425
GO:0043408	regulation of MAPK cascade	0.01625218	0.148332352	Rhdel08G0159100/Rhdel08G0159300	0.126465782
GO:0060284	regulation of cell development	0.016376966	0.148332352	Rhdel08G0159100/Rhdel08G0159300/Rhdel11G0082800	0.126465782
GO:0098687	chromosomal region	0.016756769	0.150538456	Rhdel02G0224800/Rhdel07G0172100/Rhdel10G0001300	0.128346671
GO:0071216	cellular response to biotic stimulus	0.016994333	0.151441434	Rhdel01G0147700/Rhdel07G0217100	0.129116536
GO:2000060	positive regulation of ubiquitin-dependent protein catabolic process	0.017750715	0.156916319	Rhdel08G0159100/Rhdel08G0159300	0.133784335
GO:0000278	mitotic cell cycle	0.018371528	0.161115383	Rhdel02G0224800/Rhdel07G0172100/Rhdel08G0159100/Rhdel08G0159300/Rhdel13G0131800	0.137364389
GO:0002683	negative regulation of immune system process	0.018521182	0.161148864	Rhdel08G0159100/Rhdel08G0159300	0.137392935
GO:0017038	protein import	0.019139295	0.165225944	Rhdel07G0189100/Rhdel07G0189200/Rhdel13G0158700	0.140868987
GO:0035295	tube development	0.01930559	0.165369591	Rhdel08G0159100/Rhdel08G0159300	0.140991459
GO:0009063	cellular amino acid catabolic process	0.020103798	0.169577839	Rhdel02G0223600/Rhdel13G0284100	0.144579343
GO:0043068	positive regulation of programmed cell death	0.020103798	0.169577839	Rhdel08G0159100/Rhdel08G0159300	0.144579343
GO:0030136	clathrin-coated vesicle	0.020915664	0.173772997	Rhdel08G0159100/Rhdel08G0159300	0.148156068
GO:2000058	regulation of ubiquitin-dependent protein catabolic process	0.020915664	0.173772997	Rhdel08G0159100/Rhdel08G0159300	0.148156068
GO:0045786	negative regulation of cell cycle	0.021260979	0.175323742	Rhdel02G0224800/Rhdel08G0159100/Rhdel08G0159300	0.149478208
GO:0000070	mitotic sister chromatid segregation	0.021741047	0.17664601	Rhdel02G0224800/Rhdel13G0131800	0.150605553
GO:0001510	RNA methylation	0.021741047	0.17664601	Rhdel11G0082900/Rhdel12G0121100	0.150605553
GO:0006913	nucleocytoplasmic transport	0.023970925	0.191772074	Rhdel07G0189100/Rhdel07G0189200/Rhdel13G0158700	0.163501792
GO:0051169	nuclear transport	0.023970925	0.191772074	Rhdel07G0189100/Rhdel07G0189200/Rhdel13G0158700	0.163501792
GO:0009825	multidimensional cell growth	0.024296914	0.191772074	Rhdel08G0159100/Rhdel08G0159300	0.163501792
GO:0090329	regulation of DNA-dependent DNA replication	0.024296914	0.191772074	Rhdel08G0159100/Rhdel08G0159300	0.163501792
GO:0042626	ATPase activity, coupled to transmembrane movement of substances	0.02507818	0.195150629	Rhdel02G0223700/Rhdel07G0163500/Rhdel13G0123000/Rhdel13G0131500	0.166382293
GO:0043085	positive regulation of catalytic activity	0.02507818	0.195150629	Rhdel01G0147700/Rhdel07G0192800/Rhdel08G0159100/Rhdel08G0159300	0.166382293
GO:0006732	coenzyme metabolic process	0.026100019	0.201681965	Rhdel07G0172000/Rhdel12G0106600/Rhdel13G0123100/Rhdel13G0284700	0.171950806
GO:1902531	regulation of intracellular signal transduction	0.026859742	0.204118325	Rhdel07G0217100/Rhdel08G0159100/Rhdel08G0159300	0.174028007
GO:0002237	response to molecule of bacterial origin	0.02696948	0.204118325	Rhdel01G0147700/Rhdel07G0217100	0.174028007
GO:0032386	regulation of intracellular transport	0.02696948	0.204118325	Rhdel08G0159100/Rhdel08G0159300	0.174028007
GO:0000776	kinetochore	0.027885638	0.208200202	Rhdel02G0224800/Rhdel07G0172100	0.177508151
GO:1903827	regulation of cellular protein localization	0.027885638	0.208200202	Rhdel08G0159100/Rhdel08G0159300	0.177508151
GO:0072594	establishment of protein localization to organelle	0.028218337	0.20900063	Rhdel05G0137500/Rhdel07G0189100/Rhdel07G0189200/Rhdel13G0158700	0.178190582
GO:0000281	mitotic cytokinesis	0.028371126	0.20900063	Rhdel07G0172100/Rhdel08G0159100/Rhdel08G0159300	0.178190582
GO:0006275	regulation of DNA replication	0.02975511	0.216311823	Rhdel08G0159100/Rhdel08G0159300	0.184423988
GO:1902533	positive regulation of intracellular signal transduction	0.02975511	0.216311823	Rhdel08G0159100/Rhdel08G0159300	0.184423988
GO:0015399	primary active transmembrane transporter activity	0.030436846	0.218394253	Rhdel02G0223700/Rhdel07G0163500/Rhdel13G0123000/Rhdel13G0131500	0.186199435
GO:0015405	P-P-bond-hydrolysis-driven transmembrane transporter activity	0.030436846	0.218394253	Rhdel02G0223700/Rhdel07G0163500/Rhdel13G0123000/Rhdel13G0131500	0.186199435
GO:0000902	cell morphogenesis	0.031068984	0.221491786	Rhdel11G0082800/Rhdel12G0097100/Rhdel12G0097200/Rhdel13G0123500/Rhdel13G0284800	0.188840341
GO:0043492	ATPase activity, coupled to movement of substances	0.031971859	0.225720661	Rhdel02G0223700/Rhdel07G0163500/Rhdel13G0123000/Rhdel13G0131500	0.192445812
GO:0061640	cytoskeleton-dependent cytokinesis	0.032070718	0.225720661	Rhdel07G0172100/Rhdel08G0159100/Rhdel08G0159300	0.192445812
GO:0000910	cytokinesis	0.03261894	0.228126128	Rhdel07G0172100/Rhdel08G0159100/Rhdel08G0159300	0.194496675
GO:0005643	nuclear pore	0.033639024	0.230581902	Rhdel07G0189100/Rhdel07G0189200	0.196590428
GO:0016706	oxidoreductase activity, acting on paired donors, with incorporation or reduction of molecular oxygen, 2-oxoglutarate as one donor, and incorporation of one atom each of oxygen into both donors	0.033639024	0.230581902	Rhdel11G0082900/Rhdel12G0121100	0.196590428
GO:0006406	mRNA export from nucleus	0.034639453	0.230581902	Rhdel07G0189100/Rhdel07G0189200	0.196590428
GO:0010374	stomatal complex development	0.034639453	0.230581902	Rhdel08G0159100/Rhdel08G0159300	0.196590428
GO:0051028	mRNA transport	0.034639453	0.230581902	Rhdel07G0189100/Rhdel07G0189200	0.196590428
GO:0071427	mRNA-containing ribonucleoprotein complex export from nucleus	0.034639453	0.230581902	Rhdel07G0189100/Rhdel07G0189200	0.196590428
GO:1901800	positive regulation of proteasomal protein catabolic process	0.034639453	0.230581902	Rhdel08G0159100/Rhdel08G0159300	0.196590428
GO:1903052	positive regulation of proteolysis involved in cellular protein catabolic process	0.034639453	0.230581902	Rhdel08G0159100/Rhdel08G0159300	0.196590428
GO:1903364	positive regulation of cellular protein catabolic process	0.035651408	0.235897044	Rhdel08G0159100/Rhdel08G0159300	0.201122033
GO:0006090	pyruvate metabolic process	0.036674765	0.241223898	Rhdel07G0172000/Rhdel13G0284700	0.205663623
GO:0009743	response to carbohydrate	0.03718095	0.243106213	Rhdel07G0192800/Rhdel12G0122800/Rhdel13G0284100	0.207268455
GO:0030135	coated vesicle	0.038755182	0.250435534	Rhdel08G0159100/Rhdel08G0159300	0.213517317
GO:0048825	cotyledon development	0.038755182	0.250435534	Rhdel07G0163500/Rhdel13G0123000	0.213517317
GO:0019005	SCF ubiquitin ligase complex	0.039811997	0.254724587	Rhdel08G0159100/Rhdel08G0159300	0.217174094
GO:0009826	unidimensional cell growth	0.039879958	0.254724587	Rhdel11G0082800/Rhdel12G0097100/Rhdel12G0097200/Rhdel13G0284800	0.217174094
GO:0045732	positive regulation of protein catabolic process	0.040879721	0.258126236	Rhdel08G0159100/Rhdel08G0159300	0.220074285
GO:0080008	Cul4-RING E3 ubiquitin ligase complex	0.040879721	0.258126236	Rhdel08G0159100/Rhdel08G0159300	0.220074285
GO:0010564	regulation of cell cycle process	0.041427648	0.260099722	Rhdel02G0224800/Rhdel08G0159100/Rhdel08G0159300	0.221756848
GO:0061136	regulation of proteasomal protein catabolic process	0.043047408	0.262790763	Rhdel08G0159100/Rhdel08G0159300	0.224051186
GO:1903050	regulation of proteolysis involved in cellular protein catabolic process	0.043047408	0.262790763	Rhdel08G0159100/Rhdel08G0159300	0.224051186
GO:0048868	pollen tube development	0.043319727	0.262790763	Rhdel11G0082800/Rhdel12G0097100/Rhdel12G0097200	0.224051186
GO:0009736	cytokinin-activated signaling pathway	0.044147133	0.262790763	Rhdel07G0217100/Rhdel12G0122800	0.224051186
GO:1903362	regulation of cellular protein catabolic process	0.044147133	0.262790763	Rhdel08G0159100/Rhdel08G0159300	0.224051186
GO:0071368	cellular response to cytokinin stimulus	0.045257287	0.262790763	Rhdel07G0217100/Rhdel12G0122800	0.224051186
GO:0007064	mitotic sister chromatid cohesion	0.045505493	0.262790763	Rhdel13G0131800	0.224051186
GO:0009083	branched-chain amino acid catabolic process	0.045505493	0.262790763	Rhdel13G0284100	0.224051186
GO:0015105	arsenite transmembrane transporter activity	0.045505493	0.262790763	Rhdel13G0131500	0.224051186
GO:0015700	arsenite transport	0.045505493	0.262790763	Rhdel13G0131500	0.224051186
GO:0032104	regulation of response to extracellular stimulus	0.045505493	0.262790763	Rhdel12G0119900	0.224051186
GO:0032107	regulation of response to nutrient levels	0.045505493	0.262790763	Rhdel12G0119900	0.224051186
GO:0034724	DNA replication-independent nucleosome organization	0.045505493	0.262790763	Rhdel13G0123300	0.224051186
GO:1901683	arsenate ion transmembrane transporter activity	0.045505493	0.262790763	Rhdel13G0131500	0.224051186
GO:1901684	arsenate ion transmembrane transport	0.045505493	0.262790763	Rhdel13G0131500	0.224051186
GO:0045862	positive regulation of proteolysis	0.046377752	0.262790763	Rhdel08G0159100/Rhdel08G0159300	0.224051186
GO:0043648	dicarboxylic acid metabolic process	0.047508412	0.262790763	Rhdel07G0172000/Rhdel07G0192800	0.224051186
GO:0071166	ribonucleoprotein complex localization	0.047508412	0.262790763	Rhdel07G0189100/Rhdel07G0189200	0.224051186
GO:0071426	ribonucleoprotein complex export from nucleus	0.047508412	0.262790763	Rhdel07G0189100/Rhdel07G0189200	0.224051186
GO:0051241	negative regulation of multicellular organismal process	0.048573997	0.262790763	Rhdel01G0147300/Rhdel08G0159100/Rhdel08G0159300	0.224051186
GO:0006611	protein export from nucleus	0.048649151	0.262790763	Rhdel07G0189100/Rhdel07G0189200	0.224051186
GO:0015103	inorganic anion transmembrane transporter activity	0.049799854	0.262790763	Rhdel08G0158800/Rhdel13G0131500	0.224051186
GO:0003917	DNA topoisomerase type I activity	0.049942136	0.262790763	Rhdel13G0131800	0.224051186
GO:0031350	intrinsic component of plastid membrane	0.049942136	0.262790763	Rhdel02G0223400	0.224051186
GO:0031351	integral component of plastid membrane	0.049942136	0.262790763	Rhdel02G0223400	0.224051186
GO:0031983	vesicle lumen	0.049942136	0.262790763	Rhdel10G0001400	0.224051186
GO:0032496	response to lipopolysaccharide	0.049942136	0.262790763	Rhdel01G0147700	0.224051186
GO:0034067	protein localization to Golgi apparatus	0.049942136	0.262790763	Rhdel13G0123500	0.224051186
GO:0034774	secretory granule lumen	0.049942136	0.262790763	Rhdel10G0001400	0.224051186
GO:0043271	negative regulation of ion transport	0.049942136	0.262790763	Rhdel12G0122800	0.224051186
GO:0051567	histone H3-K9 methylation	0.049942136	0.262790763	Rhdel10G0001300	0.224051186
GO:0055078	sodium ion homeostasis	0.049942136	0.262790763	Rhdel13G0123500	0.224051186
GO:0060205	cytoplasmic vesicle lumen	0.049942136	0.262790763	Rhdel10G0001400	0.224051186
GO:0070676	intralumenal vesicle formation	0.049942136	0.262790763	Rhdel13G0123500	0.224051186
GO:0006405	RNA export from nucleus	0.050960406	0.264372059	Rhdel07G0189100/Rhdel07G0189200	0.225399374
GO:0042981	regulation of apoptotic process	0.050960406	0.264372059	Rhdel08G0159100/Rhdel08G0159300	0.225399374
GO:0045860	positive regulation of protein kinase activity	0.050960406	0.264372059	Rhdel08G0159100/Rhdel08G0159300	0.225399374
GO:0050657	nucleic acid transport	0.052130694	0.266687115	Rhdel07G0189100/Rhdel07G0189200	0.227373154
GO:0050658	RNA transport	0.052130694	0.266687115	Rhdel07G0189100/Rhdel07G0189200	0.227373154
GO:0051236	establishment of RNA localization	0.052130694	0.266687115	Rhdel07G0189100/Rhdel07G0189200	0.227373154
GO:0019676	ammonia assimilation cycle	0.054358442	0.267655695	Rhdel07G0192800	0.228198949
GO:0019740	nitrogen utilization	0.054358442	0.267655695	Rhdel07G0192800	0.228198949
GO:0031440	regulation of mRNA 3'-end processing	0.054358442	0.267655695	Rhdel01G0147700	0.228198949
GO:0031559	oxidosqualene cyclase activity	0.054358442	0.267655695	Rhdel03G0343600	0.228198949
GO:0042405	nuclear inclusion body	0.054358442	0.267655695	Rhdel01G0147700	0.228198949
GO:0045815	positive regulation of gene expression, epigenetic	0.054358442	0.267655695	Rhdel02G0181400	0.228198949
GO:0060359	response to ammonium ion	0.054358442	0.267655695	Rhdel08G0137900	0.228198949
GO:0061647	histone H3-K9 modification	0.054358442	0.267655695	Rhdel10G0001300	0.228198949
GO:0033674	positive regulation of kinase activity	0.054500028	0.267655695	Rhdel08G0159100/Rhdel08G0159300	0.228198949
GO:0045934	negative regulation of nucleobase-containing compound metabolic process	0.054903236	0.268442812	Rhdel01G0147700/Rhdel08G0159100/Rhdel08G0159300/Rhdel12G0119900/Rhdel13G0123300	0.228870033
GO:0042176	regulation of protein catabolic process	0.055698852	0.271133177	Rhdel08G0159100/Rhdel08G0159300	0.231163795
GO:0031503	protein-containing complex localization	0.056906965	0.271647388	Rhdel07G0189100/Rhdel07G0189200	0.231602203
GO:0051168	nuclear export	0.056906965	0.271647388	Rhdel07G0189100/Rhdel07G0189200	0.231602203
GO:0051093	negative regulation of developmental process	0.057013943	0.271647388	Rhdel01G0147300/Rhdel08G0159100/Rhdel08G0159300	0.231602203
GO:0033043	regulation of organelle organization	0.057129031	0.271647388	Rhdel02G0224800/Rhdel08G0159100/Rhdel08G0159300/Rhdel13G0123300	0.231602203
GO:0051052	regulation of DNA metabolic process	0.057746944	0.271647388	Rhdel08G0159100/Rhdel08G0159300/Rhdel13G0131800	0.231602203
GO:0046496	nicotinamide nucleotide metabolic process	0.05812426	0.271647388	Rhdel07G0172000/Rhdel13G0284700	0.231602203
GO:0005253	anion channel activity	0.058754503	0.271647388	Rhdel08G0158800	0.231602203
GO:0006490	oligosaccharide-lipid intermediate biosynthetic process	0.058754503	0.271647388	Rhdel12G0121000	0.231602203
GO:0006541	glutamine metabolic process	0.058754503	0.271647388	Rhdel07G0192800	0.231602203
GO:0006610	ribosomal protein import into nucleus	0.058754503	0.271647388	Rhdel13G0158700	0.231602203
GO:0019742	pentacyclic triterpenoid metabolic process	0.058754503	0.271647388	Rhdel03G0343600	0.231602203
GO:0019745	pentacyclic triterpenoid biosynthetic process	0.058754503	0.271647388	Rhdel03G0343600	0.231602203
GO:0019362	pyridine nucleotide metabolic process	0.059350627	0.272126317	Rhdel07G0172000/Rhdel13G0284700	0.23201053
GO:0031348	negative regulation of defense response	0.059350627	0.272126317	Rhdel08G0159100/Rhdel08G0159300	0.23201053
GO:0008168	methyltransferase activity	0.060723816	0.275170036	Rhdel10G0001300/Rhdel11G0082900/Rhdel12G0121100	0.234605556
GO:0006364	rRNA processing	0.063003168	0.275170036	Rhdel03G0160100/Rhdel03G0160200/Rhdel03G0160300	0.234605556
GO:0001077	proximal promoter DNA-binding transcription activator activity, RNA polymerase II-specific	0.06313041	0.275170036	Rhdel12G0122300	0.234605556
GO:0004743	pyruvate kinase activity	0.06313041	0.275170036	Rhdel13G0284700	0.234605556
GO:0006265	DNA topological change	0.06313041	0.275170036	Rhdel13G0131800	0.234605556
GO:0009051	pentose-phosphate shunt, oxidative branch	0.06313041	0.275170036	Rhdel07G0172000	0.234605556
GO:0018024	histone-lysine N-methyltransferase activity	0.06313041	0.275170036	Rhdel10G0001300	0.234605556
GO:0043570	maintenance of DNA repeat elements	0.06313041	0.275170036	Rhdel13G0131800	0.234605556
GO:0070301	cellular response to hydrogen peroxide	0.06313041	0.275170036	Rhdel07G0217100	0.234605556
GO:0010016	shoot system morphogenesis	0.063771767	0.275170036	Rhdel07G0163500/Rhdel12G0123100/Rhdel13G0123000	0.234605556
GO:0019693	ribose phosphate metabolic process	0.064544748	0.275170036	Rhdel07G0172000/Rhdel13G0123100/Rhdel13G0284700	0.234605556
GO:0010942	positive regulation of cell death	0.065614795	0.275170036	Rhdel08G0159100/Rhdel08G0159300	0.234605556
GO:0048513	animal organ development	0.065614795	0.275170036	Rhdel08G0159100/Rhdel08G0159300	0.234605556
GO:0051213	dioxygenase activity	0.065614795	0.275170036	Rhdel11G0082900/Rhdel12G0121100	0.234605556
GO:0072524	pyridine-containing compound metabolic process	0.065614795	0.275170036	Rhdel07G0172000/Rhdel13G0284700	0.234605556
GO:0022402	cell cycle process	0.066288322	0.275170036	Rhdel02G0224800/Rhdel07G0172100/Rhdel08G0159100/Rhdel08G0159300/Rhdel13G0131800	0.234605556
GO:0071897	DNA biosynthetic process	0.066893358	0.275170036	Rhdel12G0120200/Rhdel13G0131800	0.234605556
GO:0000993	RNA polymerase II complex binding	0.067486255	0.275170036	Rhdel02G0181400	0.234605556
GO:0043175	RNA polymerase core enzyme binding	0.067486255	0.275170036	Rhdel02G0181400	0.234605556
GO:0044815	DNA packaging complex	0.067486255	0.275170036	Rhdel12G0105900	0.234605556
GO:0051315	attachment of mitotic spindle microtubules to kinetochore	0.067486255	0.275170036	Rhdel02G0224800	0.234605556
GO:0080051	cutin transport	0.067486255	0.275170036	Rhdel13G0123000	0.234605556
GO:0051049	regulation of transport	0.069131654	0.275170036	Rhdel08G0159100/Rhdel08G0159300/Rhdel11G0082800/Rhdel12G0122800	0.234605556
GO:0016741	transferase activity, transferring one-carbon groups	0.069273777	0.275170036	Rhdel10G0001300/Rhdel11G0082900/Rhdel12G0121100	0.234605556
GO:0006403	RNA localization	0.06947538	0.275170036	Rhdel07G0189100/Rhdel07G0189200	0.234605556
GO:0034613	cellular protein localization	0.070192895	0.275170036	Rhdel05G0137500/Rhdel07G0189100/Rhdel07G0189200/Rhdel13G0123500/Rhdel13G0158700	0.234605556
GO:0060560	developmental growth involved in morphogenesis	0.070338238	0.275170036	Rhdel11G0082800/Rhdel12G0097100/Rhdel12G0097200/Rhdel13G0284800	0.234605556
GO:0003002	regionalization	0.070884458	0.275170036	Rhdel07G0163500/Rhdel12G0123100/Rhdel13G0123000	0.234605556
GO:0016072	rRNA metabolic process	0.070884458	0.275170036	Rhdel03G0160100/Rhdel03G0160200/Rhdel03G0160300	0.234605556
GO:0000060	protein import into nucleus, translocation	0.071822128	0.275170036	Rhdel13G0158700	0.234605556
GO:0002283	neutrophil activation involved in immune response	0.071822128	0.275170036	Rhdel10G0001400	0.234605556
GO:0002444	myeloid leukocyte mediated immunity	0.071822128	0.275170036	Rhdel10G0001400	0.234605556
GO:0002446	neutrophil mediated immunity	0.071822128	0.275170036	Rhdel10G0001400	0.234605556
GO:0006098	pentose-phosphate shunt	0.071822128	0.275170036	Rhdel07G0172000	0.234605556
GO:0016234	inclusion body	0.071822128	0.275170036	Rhdel01G0147700	0.234605556
GO:0042119	neutrophil activation	0.071822128	0.275170036	Rhdel10G0001400	0.234605556
GO:0043299	leukocyte degranulation	0.071822128	0.275170036	Rhdel10G0001400	0.234605556
GO:0043312	neutrophil degranulation	0.071822128	0.275170036	Rhdel10G0001400	0.234605556
GO:0090376	seed trichome differentiation	0.071822128	0.275170036	Rhdel13G0284800	0.234605556
GO:0090378	seed trichome elongation	0.071822128	0.275170036	Rhdel13G0284800	0.234605556
GO:0000280	nuclear division	0.072512088	0.275170036	Rhdel02G0224800/Rhdel07G0172100/Rhdel13G0131800	0.234605556
GO:0000325	plant-type vacuole	0.072512088	0.275170036	Rhdel02G0223700/Rhdel08G0158800/Rhdel13G0131500	0.234605556
GO:0015698	inorganic anion transport	0.074736172	0.275170036	Rhdel08G0158800/Rhdel13G0131500	0.234605556
GO:0071214	cellular response to abiotic stimulus	0.074985024	0.275170036	Rhdel02G0223400/Rhdel08G0159100/Rhdel08G0159300	0.234605556
GO:0104004	cellular response to environmental stimulus	0.074985024	0.275170036	Rhdel02G0223400/Rhdel08G0159100/Rhdel08G0159300	0.234605556
GO:0001934	positive regulation of protein phosphorylation	0.076070942	0.275170036	Rhdel08G0159100/Rhdel08G0159300	0.234605556
GO:0006743	ubiquinone metabolic process	0.076138119	0.275170036	Rhdel12G0106600	0.234605556
GO:0006744	ubiquinone biosynthetic process	0.076138119	0.275170036	Rhdel12G0106600	0.234605556
GO:0016104	triterpenoid biosynthetic process	0.076138119	0.275170036	Rhdel03G0343600	0.234605556
GO:0032092	positive regulation of protein binding	0.076138119	0.275170036	Rhdel11G0082800	0.234605556
GO:0032511	late endosome to vacuole transport via multivesicular body sorting pathway	0.076138119	0.275170036	Rhdel13G0123500	0.234605556
GO:0036230	granulocyte activation	0.076138119	0.275170036	Rhdel10G0001400	0.234605556
GO:0043620	regulation of DNA-templated transcription in response to stress	0.076138119	0.275170036	Rhdel12G0119900	0.234605556
GO:0090333	regulation of stomatal closure	0.076138119	0.275170036	Rhdel07G0217100	0.234605556
GO:1904424	regulation of GTP binding	0.076138119	0.275170036	Rhdel11G0082800	0.234605556
GO:1904426	positive regulation of GTP binding	0.076138119	0.275170036	Rhdel11G0082800	0.234605556
GO:1904475	regulation of Ras GTPase binding	0.076138119	0.275170036	Rhdel11G0082800	0.234605556
GO:1904477	positive regulation of Ras GTPase binding	0.076138119	0.275170036	Rhdel11G0082800	0.234605556
GO:1905097	regulation of guanyl-nucleotide exchange factor activity	0.076138119	0.275170036	Rhdel11G0082800	0.234605556
GO:1905099	positive regulation of guanyl-nucleotide exchange factor activity	0.076138119	0.275170036	Rhdel11G0082800	0.234605556
GO:2001106	regulation of Rho guanyl-nucleotide exchange factor activity	0.076138119	0.275170036	Rhdel11G0082800	0.234605556
GO:2001108	positive regulation of Rho guanyl-nucleotide exchange factor activity	0.076138119	0.275170036	Rhdel11G0082800	0.234605556
GO:0045595	regulation of cell differentiation	0.077495339	0.275170036	Rhdel08G0159100/Rhdel08G0159300/Rhdel11G0082800	0.234605556
GO:0043414	macromolecule methylation	0.078340337	0.275170036	Rhdel10G0001300/Rhdel11G0082900/Rhdel12G0121100	0.234605556
GO:0048598	embryonic morphogenesis	0.07876328	0.275170036	Rhdel07G0163500/Rhdel13G0123000	0.234605556
GO:0007049	cell cycle	0.078907557	0.275170036	Rhdel02G0224800/Rhdel07G0172100/Rhdel08G0159100/Rhdel08G0159300/Rhdel13G0131800	0.234605556
GO:0042327	positive regulation of phosphorylation	0.080120654	0.275170036	Rhdel08G0159100/Rhdel08G0159300	0.234605556
GO:0001098	basal transcription machinery binding	0.080434318	0.275170036	Rhdel02G0181400	0.234605556
GO:0001099	basal RNA polymerase II transcription machinery binding	0.080434318	0.275170036	Rhdel02G0181400	0.234605556
GO:0002274	myeloid leukocyte activation	0.080434318	0.275170036	Rhdel10G0001400	0.234605556
GO:0002275	myeloid cell activation involved in immune response	0.080434318	0.275170036	Rhdel10G0001400	0.234605556
GO:0002443	leukocyte mediated immunity	0.080434318	0.275170036	Rhdel10G0001400	0.234605556
GO:0006108	malate metabolic process	0.080434318	0.275170036	Rhdel07G0172000	0.234605556
GO:0007032	endosome organization	0.080434318	0.275170036	Rhdel13G0123500	0.234605556
GO:0016615	malate dehydrogenase activity	0.080434318	0.275170036	Rhdel07G0172000	0.234605556
GO:0030951	establishment or maintenance of microtubule cytoskeleton polarity	0.080434318	0.275170036	Rhdel07G0172100	0.234605556
GO:0030952	establishment or maintenance of cytoskeleton polarity	0.080434318	0.275170036	Rhdel07G0172100	0.234605556
GO:0046620	regulation of organ growth	0.080434318	0.275170036	Rhdel01G0147300	0.234605556
GO:0048640	negative regulation of developmental growth	0.080434318	0.275170036	Rhdel01G0147300	0.234605556
GO:0080001	mucilage extrusion from seed coat	0.080434318	0.275170036	Rhdel08G0138300	0.234605556
GO:1900057	positive regulation of leaf senescence	0.080434318	0.275170036	Rhdel01G0147300	0.234605556
GO:1905623	positive regulation of leaf development	0.080434318	0.275170036	Rhdel01G0147300	0.234605556
GO:0010562	positive regulation of phosphorus metabolic process	0.081485369	0.277050255	Rhdel08G0159100/Rhdel08G0159300	0.236208601
GO:0045937	positive regulation of phosphate metabolic process	0.081485369	0.277050255	Rhdel08G0159100/Rhdel08G0159300	0.236208601
GO:0045859	regulation of protein kinase activity	0.082857331	0.28085077	Rhdel08G0159100/Rhdel08G0159300	0.239448859
GO:0008327	methyl-CpG binding	0.084710815	0.28109745	Rhdel10G0001300	0.239659174
GO:0009313	oligosaccharide catabolic process	0.084710815	0.28109745	Rhdel10G0001400	0.239659174
GO:0009920	cell plate formation involved in plant-type cell wall biogenesis	0.084710815	0.28109745	Rhdel07G0172100	0.239659174
GO:0016278	lysine N-methyltransferase activity	0.084710815	0.28109745	Rhdel10G0001300	0.239659174
GO:0016279	protein-lysine N-methyltransferase activity	0.084710815	0.28109745	Rhdel10G0001300	0.239659174
GO:0046685	response to arsenic-containing substance	0.084710815	0.28109745	Rhdel13G0131500	0.239659174
GO:0072686	mitotic spindle	0.084710815	0.28109745	Rhdel02G0224800	0.239659174
GO:0006887	exocytosis	0.085622618	0.281397787	Rhdel07G0217300/Rhdel10G0001400	0.239915237
GO:0043549	regulation of kinase activity	0.087015755	0.281397787	Rhdel08G0159100/Rhdel08G0159300	0.239915237
GO:0000978	RNA polymerase II proximal promoter sequence-specific DNA binding	0.088967699	0.281397787	Rhdel12G0119900	0.239915237
GO:0006368	transcription elongation from RNA polymerase II promoter	0.088967699	0.281397787	Rhdel02G0181400	0.239915237
GO:0007080	mitotic metaphase plate congression	0.088967699	0.281397787	Rhdel02G0224800	0.239915237
GO:0008608	attachment of spindle microtubules to kinetochore	0.088967699	0.281397787	Rhdel02G0224800	0.239915237
GO:0032507	maintenance of protein location in cell	0.088967699	0.281397787	Rhdel13G0123500	0.239915237
GO:0032509	endosome transport via multivesicular body sorting pathway	0.088967699	0.281397787	Rhdel13G0123500	0.239915237
GO:0051010	microtubule plus-end binding	0.088967699	0.281397787	Rhdel07G0172100	0.239915237
GO:0071985	multivesicular body sorting pathway	0.088967699	0.281397787	Rhdel13G0123500	0.239915237
GO:0031331	positive regulation of cellular catabolic process	0.089822557	0.281397787	Rhdel08G0159100/Rhdel08G0159300	0.239915237
GO:0010026	trichome differentiation	0.091236038	0.281397787	Rhdel13G0123500/Rhdel13G0284800	0.239915237
GO:0031668	cellular response to extracellular stimulus	0.091495349	0.281397787	Rhdel02G0223400/Rhdel12G0122800/Rhdel13G0284100	0.239915237
GO:0005759	mitochondrial matrix	0.092656119	0.281397787	Rhdel07G0192800/Rhdel13G0284100	0.239915237
GO:0048046	apoplast	0.093185436	0.281397787	Rhdel02G0217700/Rhdel05G0137500/Rhdel07G0172000/Rhdel07G0192800	0.239915237
GO:0002263	cell activation involved in immune response	0.093205059	0.281397787	Rhdel10G0001400	0.239915237
GO:0002366	leukocyte activation involved in immune response	0.093205059	0.281397787	Rhdel10G0001400	0.239915237
GO:0005771	multivesicular body	0.093205059	0.281397787	Rhdel13G0123500	0.239915237
GO:0006354	DNA-templated transcription, elongation	0.093205059	0.281397787	Rhdel02G0181400	0.239915237
GO:0007094	mitotic spindle assembly checkpoint	0.093205059	0.281397787	Rhdel02G0224800	0.239915237
GO:0016638	oxidoreductase activity, acting on the CH-NH2 group of donors	0.093205059	0.281397787	Rhdel07G0192800	0.239915237
GO:0030894	replisome	0.093205059	0.281397787	Rhdel12G0120200	0.239915237
GO:0031577	spindle checkpoint	0.093205059	0.281397787	Rhdel02G0224800	0.239915237
GO:0043601	nuclear replisome	0.093205059	0.281397787	Rhdel12G0120200	0.239915237
GO:0045841	negative regulation of mitotic metaphase/anaphase transition	0.093205059	0.281397787	Rhdel02G0224800	0.239915237
GO:0050686	negative regulation of mRNA processing	0.093205059	0.281397787	Rhdel01G0147700	0.239915237
GO:0051156	glucose 6-phosphate metabolic process	0.093205059	0.281397787	Rhdel07G0172000	0.239915237
GO:0071173	spindle assembly checkpoint	0.093205059	0.281397787	Rhdel02G0224800	0.239915237
GO:0071174	mitotic spindle checkpoint	0.093205059	0.281397787	Rhdel02G0224800	0.239915237
GO:1902100	negative regulation of metaphase/anaphase transition of cell cycle	0.093205059	0.281397787	Rhdel02G0224800	0.239915237
GO:1902969	mitotic DNA replication	0.093205059	0.281397787	Rhdel13G0131800	0.239915237
GO:1905819	negative regulation of chromosome separation	0.093205059	0.281397787	Rhdel02G0224800	0.239915237
GO:2000816	negative regulation of mitotic sister chromatid separation	0.093205059	0.281397787	Rhdel02G0224800	0.239915237
GO:0009699	phenylpropanoid biosynthetic process	0.09408271	0.281812553	Rhdel08G0138300/Rhdel13G0123100	0.24026886
GO:0005819	spindle	0.095515721	0.281812553	Rhdel02G0224800/Rhdel07G0172100	0.24026886
GO:0010638	positive regulation of organelle organization	0.095515721	0.281812553	Rhdel08G0159100/Rhdel08G0159300	0.24026886
GO:0051222	positive regulation of protein transport	0.095515721	0.281812553	Rhdel08G0159100/Rhdel08G0159300	0.24026886
GO:0009856	pollination	0.096073967	0.281812553	Rhdel11G0082800/Rhdel12G0097100/Rhdel12G0097200	0.24026886
GO:0009896	positive regulation of catabolic process	0.096955065	0.281812553	Rhdel08G0159100/Rhdel08G0159300	0.24026886
GO:0044706	multi-multicellular organism process	0.097000915	0.281812553	Rhdel11G0082800/Rhdel12G0097100/Rhdel12G0097200	0.24026886
GO:0005089	Rho guanyl-nucleotide exchange factor activity	0.097422982	0.281812553	Rhdel11G0082800	0.24026886
GO:0006334	nucleosome assembly	0.097422982	0.281812553	Rhdel13G0123300	0.24026886
GO:0009084	glutamine family amino acid biosynthetic process	0.097422982	0.281812553	Rhdel07G0192800	0.24026886
GO:0010216	maintenance of DNA methylation	0.097422982	0.281812553	Rhdel10G0001300	0.24026886
GO:0010959	regulation of metal ion transport	0.097422982	0.281812553	Rhdel12G0122800	0.24026886
GO:0016998	cell wall macromolecule catabolic process	0.097422982	0.281812553	Rhdel08G0138300	0.24026886
GO:0031491	nucleosome binding	0.097422982	0.281812553	Rhdel13G0123300	0.24026886
GO:0045185	maintenance of protein location	0.097422982	0.281812553	Rhdel13G0123500	0.24026886
GO:0051310	metaphase plate congression	0.097422982	0.281812553	Rhdel02G0224800	0.24026886
GO:0051301	cell division	0.097931558	0.282544052	Rhdel07G0172100/Rhdel08G0159100/Rhdel08G0159300	0.240892524
GO:1904951	positive regulation of establishment of protein localization	0.098400654	0.283158132	Rhdel08G0159100/Rhdel08G0159300	0.241416079
GO:0071482	cellular response to light stimulus	0.099852401	0.285729824	Rhdel08G0159100/Rhdel08G0159300	0.243608662
GO:0000030	mannosyltransferase activity	0.101621557	0.285729824	Rhdel12G0121000	0.243608662
GO:0000982	transcription factor activity, RNA polymerase II proximal promoter sequence-specific DNA binding	0.101621557	0.285729824	Rhdel12G0122300	0.243608662
GO:0006536	glutamate metabolic process	0.101621557	0.285729824	Rhdel07G0192800	0.243608662
GO:0009567	double fertilization forming a zygote and endosperm	0.101621557	0.285729824	Rhdel13G0283700	0.243608662
GO:0043393	regulation of protein binding	0.101621557	0.285729824	Rhdel11G0082800	0.243608662
GO:0043424	protein histidine kinase binding	0.101621557	0.285729824	Rhdel12G0122800	0.243608662
GO:0051099	positive regulation of binding	0.101621557	0.285729824	Rhdel11G0082800	0.243608662
GO:0051303	establishment of chromosome localization	0.101621557	0.285729824	Rhdel02G0224800	0.243608662
GO:0006886	intracellular protein transport	0.102477273	0.287404535	Rhdel05G0137500/Rhdel07G0189100/Rhdel07G0189200/Rhdel13G0158700	0.245036493
GO:0006974	cellular response to DNA damage stimulus	0.103943952	0.290779915	Rhdel01G0147900/Rhdel08G0159100/Rhdel08G0159300/Rhdel13G0131800	0.247914288
GO:0006739	NADP metabolic process	0.105800872	0.293743626	Rhdel07G0172000	0.250441101
GO:0015245	fatty acid transmembrane transporter activity	0.105800872	0.293743626	Rhdel13G0123000	0.250441101
GO:0045321	leukocyte activation	0.105800872	0.293743626	Rhdel10G0001400	0.250441101
GO:0022603	regulation of anatomical structure morphogenesis	0.107437051	0.297426902	Rhdel08G0159100/Rhdel08G0159300/Rhdel11G0082800	0.253581403
GO:0031625	ubiquitin protein ligase binding	0.108687402	0.297426902	Rhdel08G0159100/Rhdel08G0159300	0.253581403
GO:0000904	cell morphogenesis involved in differentiation	0.109380563	0.297426902	Rhdel11G0082800/Rhdel13G0123500/Rhdel13G0284800	0.253581403
GO:0000987	proximal promoter sequence-specific DNA binding	0.109961012	0.297426902	Rhdel12G0119900	0.253581403
GO:0005088	Ras guanyl-nucleotide exchange factor activity	0.109961012	0.297426902	Rhdel11G0082800	0.253581403
GO:0015923	mannosidase activity	0.109961012	0.297426902	Rhdel10G0001400	0.253581403
GO:0017048	Rho GTPase binding	0.109961012	0.297426902	Rhdel11G0082800	0.253581403
GO:0033260	nuclear DNA replication	0.109961012	0.297426902	Rhdel13G0131800	0.253581403
GO:0036452	ESCRT complex	0.109961012	0.297426902	Rhdel13G0123500	0.253581403
GO:0097502	mannosylation	0.109961012	0.297426902	Rhdel12G0121000	0.253581403
GO:0044389	ubiquitin-like protein ligase binding	0.110179871	0.297426902	Rhdel08G0159100/Rhdel08G0159300	0.253581403
GO:0071496	cellular response to external stimulus	0.110357493	0.297426902	Rhdel02G0223400/Rhdel12G0122800/Rhdel13G0284100	0.253581403
GO:0032879	regulation of localization	0.111422471	0.298774368	Rhdel08G0159100/Rhdel08G0159300/Rhdel11G0082800/Rhdel12G0122800	0.25473023
GO:0070417	cellular response to cold	0.111677824	0.298774368	Rhdel02G0223400/Rhdel12G0122800	0.25473023
GO:0006607	NLS-bearing protein import into nucleus	0.114102066	0.298774368	Rhdel13G0158700	0.25473023
GO:0007004	telomere maintenance via telomerase	0.114102066	0.298774368	Rhdel13G0131800	0.25473023
GO:0010833	telomere maintenance via telomere lengthening	0.114102066	0.298774368	Rhdel13G0131800	0.25473023
GO:0015140	malate transmembrane transporter activity	0.114102066	0.298774368	Rhdel08G0158800	0.25473023
GO:0015743	malate transport	0.114102066	0.298774368	Rhdel08G0158800	0.25473023
GO:0031935	regulation of chromatin silencing	0.114102066	0.298774368	Rhdel13G0123300	0.25473023
GO:0071423	malate transmembrane transport	0.114102066	0.298774368	Rhdel08G0158800	0.25473023
GO:0090332	stomatal closure	0.114102066	0.298774368	Rhdel08G0158800	0.25473023
GO:1901661	quinone metabolic process	0.114102066	0.298774368	Rhdel12G0106600	0.25473023
GO:1901663	quinone biosynthetic process	0.114102066	0.298774368	Rhdel12G0106600	0.25473023
GO:0009698	phenylpropanoid metabolic process	0.116203781	0.299119882	Rhdel08G0138300/Rhdel13G0123100	0.25502481
GO:0016054	organic acid catabolic process	0.116203781	0.299119882	Rhdel02G0223600/Rhdel13G0284100	0.25502481
GO:0046395	carboxylic acid catabolic process	0.116203781	0.299119882	Rhdel02G0223600/Rhdel13G0284100	0.25502481
GO:0007389	pattern specification process	0.116290249	0.299119882	Rhdel07G0163500/Rhdel12G0123100/Rhdel13G0123000	0.25502481
GO:0008509	anion transmembrane transporter activity	0.117290718	0.299119882	Rhdel08G0158800/Rhdel13G0123000/Rhdel13G0131500	0.25502481
GO:0032504	multicellular organism reproduction	0.117290718	0.299119882	Rhdel01G0147900/Rhdel08G0138300/Rhdel13G0284800	0.25502481
GO:0080135	regulation of cellular response to stress	0.117722866	0.299119882	Rhdel08G0159100/Rhdel08G0159300	0.25502481
GO:0009566	fertilization	0.118224119	0.299119882	Rhdel13G0283700	0.25502481
GO:0010965	regulation of mitotic sister chromatid separation	0.118224119	0.299119882	Rhdel02G0224800	0.25502481
GO:0030071	regulation of mitotic metaphase/anaphase transition	0.118224119	0.299119882	Rhdel02G0224800	0.25502481
GO:0030141	secretory granule	0.118224119	0.299119882	Rhdel10G0001400	0.25502481
GO:0051051	negative regulation of transport	0.118224119	0.299119882	Rhdel12G0122800	0.25502481
GO:1902099	regulation of metaphase/anaphase transition of cell cycle	0.118224119	0.299119882	Rhdel02G0224800	0.25502481
GO:1905818	regulation of chromosome separation	0.118224119	0.299119882	Rhdel02G0224800	0.25502481
GO:0048285	organelle fission	0.118294469	0.299119882	Rhdel02G0224800/Rhdel07G0172100/Rhdel13G0131800	0.25502481
GO:0051260	protein homooligomerization	0.122310313	0.30239736	Rhdel07G0172000/Rhdel13G0123500	0.257819135
GO:0000919	cell plate assembly	0.122327258	0.30239736	Rhdel07G0172100	0.257819135
GO:0001775	cell activation	0.122327258	0.30239736	Rhdel10G0001400	0.257819135
GO:0004659	prenyltransferase activity	0.122327258	0.30239736	Rhdel12G0106600	0.257819135
GO:0008023	transcription elongation factor complex	0.122327258	0.30239736	Rhdel02G0181400	0.257819135
GO:0009081	branched-chain amino acid metabolic process	0.122327258	0.30239736	Rhdel13G0284100	0.257819135
GO:0019682	glyceraldehyde-3-phosphate metabolic process	0.122327258	0.30239736	Rhdel07G0172000	0.257819135
GO:0043596	nuclear replication fork	0.122327258	0.30239736	Rhdel12G0120200	0.257819135
GO:0043650	dicarboxylic acid biosynthetic process	0.122327258	0.30239736	Rhdel07G0192800	0.257819135
GO:0045055	regulated exocytosis	0.122327258	0.30239736	Rhdel10G0001400	0.257819135
GO:0048589	developmental growth	0.123081101	0.302905604	Rhdel11G0082800/Rhdel12G0097100/Rhdel12G0097200/Rhdel13G0284800	0.258252456
GO:0140098	catalytic activity, acting on RNA	0.123081101	0.302905604	Rhdel02G0223600/Rhdel11G0082900/Rhdel12G0106200/Rhdel12G0121100	0.258252456
GO:0022804	active transmembrane transporter activity	0.12467436	0.306144818	Rhdel02G0223700/Rhdel07G0163500/Rhdel13G0123000/Rhdel13G0131500	0.261014157
GO:0008139	nuclear localization sequence binding	0.126411568	0.307675732	Rhdel13G0158700	0.26231939
GO:0042181	ketone biosynthetic process	0.126411568	0.307675732	Rhdel12G0106600	0.26231939
GO:0050000	chromosome localization	0.126411568	0.307675732	Rhdel02G0224800	0.26231939
GO:0071218	cellular response to misfolded protein	0.126411568	0.307675732	Rhdel08G0159200	0.26231939
GO:0071478	cellular response to radiation	0.126941427	0.307948359	Rhdel08G0159100/Rhdel08G0159300	0.262551828
GO:0048366	leaf development	0.127080952	0.307948359	Rhdel07G0163500/Rhdel12G0122800/Rhdel12G0123100/Rhdel13G0123000	0.262551828
GO:0001932	regulation of protein phosphorylation	0.128494479	0.309639833	Rhdel08G0159100/Rhdel08G0159300	0.263993952
GO:0032940	secretion by cell	0.128494479	0.309639833	Rhdel07G0217300/Rhdel10G0001400	0.263993952
GO:0000922	spindle pole	0.130477133	0.309639833	Rhdel07G0172100	0.263993952
GO:0006900	vesicle budding from membrane	0.130477133	0.309639833	Rhdel13G0123500	0.263993952
GO:0009897	external side of plasma membrane	0.130477133	0.309639833	Rhdel13G0123000	0.263993952
GO:0015908	fatty acid transport	0.130477133	0.309639833	Rhdel13G0123000	0.263993952
GO:0046785	microtubule polymerization	0.130477133	0.309639833	Rhdel07G0172100	0.263993952
GO:0098656	anion transmembrane transport	0.130588162	0.309639833	Rhdel08G0158800/Rhdel13G0123000/Rhdel13G0131500	0.263993952
GO:0051223	regulation of protein transport	0.131614156	0.309639833	Rhdel08G0159100/Rhdel08G0159300	0.263993952
GO:0090087	regulation of peptide transport	0.131614156	0.309639833	Rhdel08G0159100/Rhdel08G0159300	0.263993952
GO:0043067	regulation of programmed cell death	0.133180633	0.309639833	Rhdel08G0159100/Rhdel08G0159300	0.263993952
GO:0046903	secretion	0.133180633	0.309639833	Rhdel07G0217300/Rhdel10G0001400	0.263993952
GO:0097237	cellular response to toxic substance	0.133180633	0.309639833	Rhdel07G0217100/Rhdel08G0138300	0.263993952
GO:0003714	transcription corepressor activity	0.13452404	0.309639833	Rhdel13G0123300	0.263993952
GO:0008143	poly(A) binding	0.13452404	0.309639833	Rhdel01G0147700	0.263993952
GO:0010091	trichome branching	0.13452404	0.309639833	Rhdel13G0123500	0.263993952
GO:0010105	negative regulation of ethylene-activated signaling pathway	0.13452404	0.309639833	Rhdel07G0217100	0.263993952
GO:0010305	leaf vascular tissue pattern formation	0.13452404	0.309639833	Rhdel12G0123100	0.263993952
GO:0015556	C4-dicarboxylate transmembrane transporter activity	0.13452404	0.309639833	Rhdel08G0158800	0.263993952
GO:0033048	negative regulation of mitotic sister chromatid segregation	0.13452404	0.309639833	Rhdel02G0224800	0.263993952
GO:0051651	maintenance of location in cell	0.13452404	0.309639833	Rhdel13G0123500	0.263993952
GO:0070298	negative regulation of phosphorelay signal transduction system	0.13452404	0.309639833	Rhdel07G0217100	0.263993952
GO:0071732	cellular response to nitric oxide	0.13452404	0.309639833	Rhdel07G0217100	0.263993952
GO:0070201	regulation of establishment of protein localization	0.134751439	0.309639833	Rhdel08G0159100/Rhdel08G0159300	0.263993952
GO:0009117	nucleotide metabolic process	0.134784398	0.309639833	Rhdel07G0172000/Rhdel13G0123100/Rhdel13G0284700	0.263993952
GO:0050790	regulation of catalytic activity	0.136073161	0.311951957	Rhdel01G0147700/Rhdel07G0192800/Rhdel08G0159100/Rhdel08G0159300	0.265965231
GO:0006753	nucleoside phosphate metabolic process	0.13690022	0.313198227	Rhdel07G0172000/Rhdel13G0123100/Rhdel13G0284700	0.267027781
GO:0031624	ubiquitin conjugating enzyme binding	0.138552372	0.316323081	Rhdel01G0147300	0.269691981
GO:0015931	nucleobase-containing compound transport	0.139489103	0.317805069	Rhdel07G0189100/Rhdel07G0189200	0.270955501
GO:0006520	cellular amino acid metabolic process	0.140095624	0.318530174	Rhdel02G0223600/Rhdel07G0192800/Rhdel13G0284100	0.271573713
GO:0000165	MAPK cascade	0.142562214	0.321492339	Rhdel01G0147700	0.274099208
GO:0006301	postreplication repair	0.142562214	0.321492339	Rhdel13G0131800	0.274099208
GO:0015740	C4-dicarboxylate transport	0.142562214	0.321492339	Rhdel08G0158800	0.274099208
GO:0051788	response to misfolded protein	0.142562214	0.321492339	Rhdel08G0159200	0.274099208
GO:0000712	resolution of meiotic recombination intermediates	0.146553648	0.32514705	Rhdel13G0131800	0.277215156
GO:0005788	endoplasmic reticulum lumen	0.146553648	0.32514705	Rhdel12G0106500	0.277215156
GO:0016620	oxidoreductase activity, acting on the aldehyde or oxo group of donors, NAD or NADP as acceptor	0.146553648	0.32514705	Rhdel13G0123100	0.277215156
GO:0042054	histone methyltransferase activity	0.146553648	0.32514705	Rhdel10G0001300	0.277215156
GO:0071731	response to nitric oxide	0.146553648	0.32514705	Rhdel07G0217100	0.277215156
GO:0097366	response to bronchodilator	0.146553648	0.32514705	Rhdel07G0217100	0.277215156
GO:1905392	plant organ morphogenesis	0.147028707	0.32514705	Rhdel07G0163500/Rhdel12G0119900/Rhdel12G0123100/Rhdel13G0123000	0.277215156
GO:0005310	dicarboxylic acid transmembrane transporter activity	0.150526759	0.32514705	Rhdel08G0158800	0.277215156
GO:0006515	protein quality control for misfolded or incompletely synthesized proteins	0.150526759	0.32514705	Rhdel08G0159200	0.277215156
GO:0010584	pollen exine formation	0.150526759	0.32514705	Rhdel12G0097000	0.277215156
GO:0031109	microtubule polymerization or depolymerization	0.150526759	0.32514705	Rhdel07G0172100	0.277215156
GO:0033046	negative regulation of sister chromatid segregation	0.150526759	0.32514705	Rhdel02G0224800	0.277215156
GO:0051985	negative regulation of chromosome segregation	0.150526759	0.32514705	Rhdel02G0224800	0.277215156
GO:0070717	poly-purine tract binding	0.150526759	0.32514705	Rhdel01G0147700	0.277215156
GO:0099503	secretory vesicle	0.150526759	0.32514705	Rhdel10G0001400	0.277215156
GO:1900055	regulation of leaf senescence	0.150526759	0.32514705	Rhdel01G0147300	0.277215156
GO:1901991	negative regulation of mitotic cell cycle phase transition	0.150526759	0.32514705	Rhdel02G0224800	0.277215156
GO:0005342	organic acid transmembrane transporter activity	0.152295644	0.32514705	Rhdel08G0158800/Rhdel13G0123000	0.277215156
GO:0006366	transcription by RNA polymerase II	0.152295644	0.32514705	Rhdel02G0181400/Rhdel12G0122300	0.277215156
GO:0046943	carboxylic acid transmembrane transporter activity	0.152295644	0.32514705	Rhdel08G0158800/Rhdel13G0123000	0.277215156
GO:0051050	positive regulation of transport	0.152295644	0.32514705	Rhdel08G0159100/Rhdel08G0159300	0.277215156
GO:0015031	protein transport	0.153068817	0.32514705	Rhdel05G0137500/Rhdel07G0189100/Rhdel07G0189200/Rhdel13G0158700	0.277215156
GO:0051186	cofactor metabolic process	0.153068817	0.32514705	Rhdel07G0172000/Rhdel12G0106600/Rhdel13G0123100/Rhdel13G0284700	0.277215156
GO:0042325	regulation of phosphorylation	0.153912896	0.32514705	Rhdel08G0159100/Rhdel08G0159300	0.277215156
GO:0005048	signal sequence binding	0.15448163	0.32514705	Rhdel13G0158700	0.277215156
GO:0006637	acyl-CoA metabolic process	0.15448163	0.32514705	Rhdel13G0123100	0.277215156
GO:0007163	establishment or maintenance of cell polarity	0.15448163	0.32514705	Rhdel07G0172100	0.277215156
GO:0031497	chromatin assembly	0.15448163	0.32514705	Rhdel13G0123300	0.277215156
GO:0035383	thioester metabolic process	0.15448163	0.32514705	Rhdel13G0123100	0.277215156
GO:0035861	site of double-strand break	0.15448163	0.32514705	Rhdel13G0131800	0.277215156
GO:0043687	post-translational protein modification	0.15448163	0.32514705	Rhdel12G0106500	0.277215156
GO:0045036	protein targeting to chloroplast	0.15448163	0.32514705	Rhdel05G0137500	0.277215156
GO:0045324	late endosome to vacuole transport	0.15448163	0.32514705	Rhdel13G0123500	0.277215156
GO:0051307	meiotic chromosome separation	0.15448163	0.32514705	Rhdel13G0131800	0.277215156
GO:0072596	establishment of protein localization to chloroplast	0.15448163	0.32514705	Rhdel05G0137500	0.277215156
GO:1903825	organic acid transmembrane transport	0.155533579	0.326118794	Rhdel08G0158800/Rhdel13G0123000	0.278043649
GO:1905039	carboxylic acid transmembrane transport	0.155533579	0.326118794	Rhdel08G0158800/Rhdel13G0123000	0.278043649
GO:0006835	dicarboxylic acid transport	0.158418343	0.329665289	Rhdel08G0158800	0.281067334
GO:0009574	preprophase band	0.158418343	0.329665289	Rhdel07G0172100	0.281067334
GO:0016903	oxidoreductase activity, acting on the aldehyde or oxo group of donors	0.158418343	0.329665289	Rhdel13G0123100	0.281067334
GO:1901988	negative regulation of cell cycle phase transition	0.158418343	0.329665289	Rhdel02G0224800	0.281067334
GO:0016052	carbohydrate catabolic process	0.15878497	0.329807128	Rhdel10G0001400/Rhdel13G0284700	0.281188264
GO:0033044	regulation of chromosome organization	0.160415551	0.332568824	Rhdel02G0224800/Rhdel13G0123300	0.283542842
GO:0009064	glutamine family amino acid metabolic process	0.162336979	0.333424465	Rhdel07G0192800	0.284272347
GO:0042631	cellular response to water deprivation	0.162336979	0.333424465	Rhdel02G0223400	0.284272347
GO:0051304	chromosome separation	0.162336979	0.333424465	Rhdel13G0131800	0.284272347
GO:0072598	protein localization to chloroplast	0.162336979	0.333424465	Rhdel05G0137500	0.284272347
GO:0090734	site of DNA damage	0.162336979	0.333424465	Rhdel13G0131800	0.284272347
GO:0071103	DNA conformation change	0.165326064	0.338518624	Rhdel13G0123300/Rhdel13G0131800	0.288615545
GO:0010558	negative regulation of macromolecule biosynthetic process	0.165429916	0.338518624	Rhdel08G0159100/Rhdel08G0159300/Rhdel12G0119900/Rhdel13G0123300	0.288615545
GO:0051258	protein polymerization	0.166237622	0.338916185	Rhdel07G0172100	0.288954499
GO:0071462	cellular response to water stimulus	0.166237622	0.338916185	Rhdel02G0223400	0.288954499
GO:0031401	positive regulation of protein modification process	0.16696895	0.339780277	Rhdel08G0159100/Rhdel08G0159300	0.28969121
GO:0009411	response to UV	0.168614757	0.342409816	Rhdel08G0159100/Rhdel08G0159300	0.291933113
GO:0010345	suberin biosynthetic process	0.170120352	0.342409816	Rhdel13G0123100	0.291933113
GO:0033047	regulation of mitotic sister chromatid segregation	0.170120352	0.342409816	Rhdel02G0224800	0.291933113
GO:0044786	cell cycle DNA replication	0.170120352	0.342409816	Rhdel13G0131800	0.291933113
GO:1902170	cellular response to reactive nitrogen species	0.170120352	0.342409816	Rhdel07G0217100	0.291933113
GO:1903312	negative regulation of mRNA metabolic process	0.170120352	0.342409816	Rhdel01G0147700	0.291933113
GO:0009991	response to extracellular stimulus	0.172217551	0.34578004	Rhdel02G0223400/Rhdel12G0122800/Rhdel13G0284100	0.294806512
GO:0031461	cullin-RING ubiquitin ligase complex	0.17356909	0.34578004	Rhdel08G0159100/Rhdel08G0159300	0.294806512
GO:0003887	DNA-directed DNA polymerase activity	0.173985251	0.34578004	Rhdel12G0120200	0.294806512
GO:0008170	N-methyltransferase activity	0.173985251	0.34578004	Rhdel10G0001300	0.294806512
GO:0030981	cortical microtubule cytoskeleton	0.173985251	0.34578004	Rhdel07G0172100	0.294806512
GO:1901606	alpha-amino acid catabolic process	0.173985251	0.34578004	Rhdel02G0223600	0.294806512
GO:2000012	regulation of auxin polar transport	0.173985251	0.34578004	Rhdel11G0082800	0.294806512
GO:0009267	cellular response to starvation	0.17522597	0.345959156	Rhdel12G0122800/Rhdel13G0284100	0.294959224
GO:0042254	ribosome biogenesis	0.175656635	0.345959156	Rhdel03G0160100/Rhdel03G0160200/Rhdel03G0160300	0.294959224
GO:0031327	negative regulation of cellular biosynthetic process	0.176307212	0.345959156	Rhdel08G0159100/Rhdel08G0159300/Rhdel12G0119900/Rhdel13G0123300	0.294959224
GO:0045893	positive regulation of transcription, DNA-templated	0.176307212	0.345959156	Rhdel02G0181400/Rhdel07G0189100/Rhdel07G0189200/Rhdel12G0122300	0.294959224
GO:0015849	organic acid transport	0.17688547	0.345959156	Rhdel08G0158800/Rhdel13G0123000	0.294959224
GO:0032880	regulation of protein localization	0.17688547	0.345959156	Rhdel08G0159100/Rhdel08G0159300	0.294959224
GO:0046942	carboxylic acid transport	0.17688547	0.345959156	Rhdel08G0158800/Rhdel13G0123000	0.294959224
GO:0004190	aspartic-type endopeptidase activity	0.177832399	0.345959156	Rhdel08G0158900	0.294959224
GO:0008276	protein methyltransferase activity	0.177832399	0.345959156	Rhdel10G0001300	0.294959224
GO:0010104	regulation of ethylene-activated signaling pathway	0.177832399	0.345959156	Rhdel07G0217100	0.294959224
GO:0070001	aspartic-type peptidase activity	0.177832399	0.345959156	Rhdel08G0158900	0.294959224
GO:0070297	regulation of phosphorelay signal transduction system	0.177832399	0.345959156	Rhdel07G0217100	0.294959224
GO:0051259	protein complex oligomerization	0.178547529	0.346739929	Rhdel07G0172000/Rhdel13G0123500	0.295624897
GO:0045184	establishment of protein localization	0.1809121	0.348838593	Rhdel05G0137500/Rhdel07G0189100/Rhdel07G0189200/Rhdel13G0158700	0.297414185
GO:0003916	DNA topoisomerase activity	0.181661877	0.348838593	Rhdel13G0131800	0.297414185
GO:0008285	negative regulation of cell proliferation	0.181661877	0.348838593	Rhdel01G0147300	0.297414185
GO:0009631	cold acclimation	0.181661877	0.348838593	Rhdel02G0223400	0.297414185
GO:0034061	DNA polymerase activity	0.181661877	0.348838593	Rhdel12G0120200	0.297414185
GO:0045839	negative regulation of mitotic nuclear division	0.181661877	0.348838593	Rhdel02G0224800	0.297414185
GO:0009890	negative regulation of biosynthetic process	0.181838036	0.348838593	Rhdel08G0159100/Rhdel08G0159300/Rhdel12G0119900/Rhdel13G0123300	0.297414185
GO:0009150	purine ribonucleotide metabolic process	0.183548483	0.349741484	Rhdel13G0123100/Rhdel13G0284700	0.298183975
GO:0009108	coenzyme biosynthetic process	0.185220202	0.349741484	Rhdel12G0106600/Rhdel13G0284700	0.298183975
GO:0009967	positive regulation of signal transduction	0.185220202	0.349741484	Rhdel08G0159100/Rhdel08G0159300	0.298183975
GO:0030162	regulation of proteolysis	0.185220202	0.349741484	Rhdel08G0159100/Rhdel08G0159300	0.298183975
GO:0004252	serine-type endopeptidase activity	0.185473764	0.349741484	Rhdel13G0283700	0.298183975
GO:0033865	nucleoside bisphosphate metabolic process	0.185473764	0.349741484	Rhdel13G0123100	0.298183975
GO:0033875	ribonucleoside bisphosphate metabolic process	0.185473764	0.349741484	Rhdel13G0123100	0.298183975
GO:0034032	purine nucleoside bisphosphate metabolic process	0.185473764	0.349741484	Rhdel13G0123100	0.298183975
GO:0034728	nucleosome organization	0.185473764	0.349741484	Rhdel13G0123300	0.298183975
GO:0043488	regulation of mRNA stability	0.185473764	0.349741484	Rhdel01G0147700	0.298183975
GO:0051726	regulation of cell cycle	0.187259079	0.352506443	Rhdel02G0224800/Rhdel08G0159100/Rhdel08G0159300	0.300541335
GO:0006096	glycolytic process	0.189268141	0.353876981	Rhdel13G0284700	0.301709834
GO:0006757	ATP generation from ADP	0.189268141	0.353876981	Rhdel13G0284700	0.301709834
GO:0009646	response to absence of light	0.189268141	0.353876981	Rhdel13G0284100	0.301709834
GO:0033045	regulation of sister chromatid segregation	0.189268141	0.353876981	Rhdel02G0224800	0.301709834
GO:0015833	peptide transport	0.191185449	0.356285757	Rhdel05G0137500/Rhdel07G0189100/Rhdel07G0189200/Rhdel13G0158700	0.303763517
GO:0000723	telomere maintenance	0.193045087	0.356285757	Rhdel13G0131800	0.303763517
GO:0006333	chromatin assembly or disassembly	0.193045087	0.356285757	Rhdel13G0123300	0.303763517
GO:0010208	pollen wall assembly	0.193045087	0.356285757	Rhdel12G0097000	0.303763517
GO:0042866	pyruvate biosynthetic process	0.193045087	0.356285757	Rhdel13G0284700	0.303763517
GO:0051784	negative regulation of nuclear division	0.193045087	0.356285757	Rhdel02G0224800	0.303763517
GO:0085029	extracellular matrix assembly	0.193045087	0.356285757	Rhdel12G0097000	0.303763517
GO:0032259	methylation	0.193135899	0.356285757	Rhdel10G0001300/Rhdel11G0082900/Rhdel12G0121100	0.303763517
GO:0060341	regulation of cellular localization	0.193611767	0.356568337	Rhdel08G0159100/Rhdel08G0159300	0.304004441
GO:0004175	endopeptidase activity	0.195296287	0.357881256	Rhdel08G0158900/Rhdel13G0283700	0.305123814
GO:0006163	purine nucleotide metabolic process	0.195296287	0.357881256	Rhdel13G0123100/Rhdel13G0284700	0.305123814
GO:0008270	zinc ion binding	0.195296287	0.357881256	Rhdel11G0082900/Rhdel12G0121100	0.305123814
GO:0009706	chloroplast inner membrane	0.19680468	0.359453176	Rhdel02G0223400	0.306464008
GO:0046031	ADP metabolic process	0.19680468	0.359453176	Rhdel13G0284700	0.306464008
GO:0008028	monocarboxylic acid transmembrane transporter activity	0.200546999	0.364480977	Rhdel13G0123000	0.310750631
GO:0032200	telomere organization	0.200546999	0.364480977	Rhdel13G0131800	0.310750631
GO:0090056	regulation of chlorophyll metabolic process	0.200546999	0.364480977	Rhdel12G0122800	0.310750631
GO:0042594	response to starvation	0.202053263	0.365835812	Rhdel12G0122800/Rhdel13G0284100	0.311905742
GO:0019220	regulation of phosphate metabolic process	0.203746967	0.365835812	Rhdel08G0159100/Rhdel08G0159300	0.311905742
GO:0051130	positive regulation of cellular component organization	0.203746967	0.365835812	Rhdel08G0159100/Rhdel08G0159300	0.311905742
GO:0051174	regulation of phosphorus metabolic process	0.203746967	0.365835812	Rhdel08G0159100/Rhdel08G0159300	0.311905742
GO:0009135	purine nucleoside diphosphate metabolic process	0.204272123	0.365835812	Rhdel13G0284700	0.311905742
GO:0009179	purine ribonucleoside diphosphate metabolic process	0.204272123	0.365835812	Rhdel13G0284700	0.311905742
GO:0009185	ribonucleoside diphosphate metabolic process	0.204272123	0.365835812	Rhdel13G0284700	0.311905742
GO:0030433	ubiquitin-dependent ERAD pathway	0.204272123	0.365835812	Rhdel12G0121000	0.311905742
GO:0044390	ubiquitin-like protein conjugating enzyme binding	0.204272123	0.365835812	Rhdel01G0147300	0.311905742
GO:0009259	ribonucleotide metabolic process	0.207139363	0.369482385	Rhdel13G0123100/Rhdel13G0284700	0.315014751
GO:0006165	nucleoside diphosphate phosphorylation	0.20798013	0.369482385	Rhdel13G0284700	0.315014751
GO:0009809	lignin biosynthetic process	0.20798013	0.369482385	Rhdel08G0138300	0.315014751
GO:1901401	regulation of tetrapyrrole metabolic process	0.20798013	0.369482385	Rhdel12G0122800	0.315014751
GO:1904949	ATPase complex	0.20798013	0.369482385	Rhdel13G0123500	0.315014751
GO:0044282	small molecule catabolic process	0.210538071	0.371854628	Rhdel02G0223600/Rhdel13G0284100	0.317037287
GO:1901605	alpha-amino acid metabolic process	0.210538071	0.371854628	Rhdel02G0223600/Rhdel07G0192800	0.317037287
GO:0005657	replication fork	0.211671096	0.371854628	Rhdel12G0120200	0.317037287
GO:0009528	plastid inner membrane	0.211671096	0.371854628	Rhdel02G0223400	0.317037287
GO:0009853	photorespiration	0.211671096	0.371854628	Rhdel07G0192800	0.317037287
GO:0019359	nicotinamide nucleotide biosynthetic process	0.211671096	0.371854628	Rhdel13G0284700	0.317037287
GO:0051983	regulation of chromosome segregation	0.211671096	0.371854628	Rhdel02G0224800	0.317037287
GO:0044092	negative regulation of molecular function	0.21394269	0.375248687	Rhdel08G0159100/Rhdel08G0159300	0.319931007
GO:0006278	RNA-dependent DNA biosynthetic process	0.2153451	0.375259901	Rhdel13G0131800	0.319940569
GO:0009986	cell surface	0.2153451	0.375259901	Rhdel13G0123000	0.319940569
GO:0019363	pyridine nucleotide biosynthetic process	0.2153451	0.375259901	Rhdel13G0284700	0.319940569
GO:1902532	negative regulation of intracellular signal transduction	0.2153451	0.375259901	Rhdel07G0217100	0.319940569
GO:0045088	regulation of innate immune response	0.215647093	0.375259901	Rhdel08G0159100/Rhdel08G0159300	0.319940569
GO:0008514	organic anion transmembrane transporter activity	0.217352825	0.376177356	Rhdel08G0158800/Rhdel13G0123000	0.320722775
GO:0001228	DNA-binding transcription activator activity, RNA polymerase II-specific	0.219002217	0.376177356	Rhdel12G0122300	0.320722775
GO:0003730	mRNA 3'-UTR binding	0.219002217	0.376177356	Rhdel07G0172200	0.320722775
GO:0006722	triterpenoid metabolic process	0.219002217	0.376177356	Rhdel03G0343600	0.320722775
GO:0034399	nuclear periphery	0.219002217	0.376177356	Rhdel13G0158700	0.320722775
GO:0042180	cellular ketone metabolic process	0.219002217	0.376177356	Rhdel12G0106600	0.320722775
GO:0051865	protein autoubiquitination	0.219002217	0.376177356	Rhdel01G0147300	0.320722775
GO:0044433	cytoplasmic vesicle part	0.21905984	0.376177356	Rhdel10G0001400/Rhdel13G0123500	0.320722775
GO:0006820	anion transport	0.219520608	0.376177356	Rhdel08G0158800/Rhdel13G0123000/Rhdel13G0131500	0.320722775
GO:0031669	cellular response to nutrient levels	0.220768089	0.376177356	Rhdel12G0122800/Rhdel13G0284100	0.320722775
GO:0044877	protein-containing complex binding	0.220768089	0.376177356	Rhdel02G0181400/Rhdel13G0123300	0.320722775
GO:0055086	nucleobase-containing small molecule metabolic process	0.221957299	0.376177356	Rhdel07G0172000/Rhdel13G0123100/Rhdel13G0284700	0.320722775
GO:0030198	extracellular matrix organization	0.222642526	0.376177356	Rhdel12G0097000	0.320722775
GO:0030863	cortical cytoskeleton	0.222642526	0.376177356	Rhdel07G0172100	0.320722775
GO:0035967	cellular response to topologically incorrect protein	0.222642526	0.376177356	Rhdel08G0159200	0.320722775
GO:0043062	extracellular structure organization	0.222642526	0.376177356	Rhdel12G0097000	0.320722775
GO:0043487	regulation of RNA stability	0.222642526	0.376177356	Rhdel01G0147700	0.320722775
GO:0046939	nucleotide phosphorylation	0.222642526	0.376177356	Rhdel13G0284700	0.320722775
GO:0060249	anatomical structure homeostasis	0.222642526	0.376177356	Rhdel13G0131800	0.320722775
GO:0006325	chromatin organization	0.224399678	0.378567396	Rhdel02G0181400/Rhdel10G0001300/Rhdel13G0123300	0.322760485
GO:0018193	peptidyl-amino acid modification	0.228073585	0.383594082	Rhdel07G0217100/Rhdel10G0001300/Rhdel12G0122800	0.327046157
GO:0098772	molecular function regulator	0.228073585	0.383594082	Rhdel08G0159100/Rhdel08G0159300/Rhdel11G0082800	0.327046157
GO:0000018	regulation of DNA recombination	0.229873018	0.38370043	Rhdel13G0131800	0.327136828
GO:0009132	nucleoside diphosphate metabolic process	0.229873018	0.38370043	Rhdel13G0284700	0.327136828
GO:0009166	nucleotide catabolic process	0.229873018	0.38370043	Rhdel13G0284700	0.327136828
GO:0051235	maintenance of location	0.229873018	0.38370043	Rhdel13G0123500	0.327136828
GO:1901990	regulation of mitotic cell cycle phase transition	0.229873018	0.38370043	Rhdel02G0224800	0.327136828
GO:0007093	mitotic cell cycle checkpoint	0.233463353	0.386772122	Rhdel02G0224800	0.329755703
GO:0019318	hexose metabolic process	0.233463353	0.386772122	Rhdel10G0001400	0.329755703
GO:0031965	nuclear membrane	0.233463353	0.386772122	Rhdel13G0158700	0.329755703
GO:0072525	pyridine-containing compound biosynthetic process	0.233463353	0.386772122	Rhdel13G0284700	0.329755703
GO:0080092	regulation of pollen tube growth	0.233463353	0.386772122	Rhdel11G0082800	0.329755703
GO:0048585	negative regulation of response to stimulus	0.234223096	0.387449883	Rhdel07G0217100/Rhdel08G0159100/Rhdel08G0159300	0.330333551
GO:0009808	lignin metabolic process	0.237037182	0.389191808	Rhdel08G0138300	0.331818688
GO:0015718	monocarboxylic acid transport	0.237037182	0.389191808	Rhdel13G0123000	0.331818688
GO:0032993	protein-DNA complex	0.237037182	0.389191808	Rhdel12G0120200	0.331818688
GO:0034968	histone lysine methylation	0.237037182	0.389191808	Rhdel10G0001300	0.331818688
GO:1901292	nucleoside phosphate catabolic process	0.237037182	0.389191808	Rhdel13G0284700	0.331818688
GO:0044454	nuclear chromosome part	0.237908205	0.390042384	Rhdel12G0120200/Rhdel13G0123300	0.332543876
GO:0019953	sexual reproduction	0.239626983	0.392278246	Rhdel01G0147900/Rhdel13G0283700	0.334450136
GO:0006323	DNA packaging	0.240594579	0.393279601	Rhdel13G0123300	0.335303875
GO:0007088	regulation of mitotic nuclear division	0.244135619	0.39672038	Rhdel02G0224800	0.338237428
GO:0034614	cellular response to reactive oxygen species	0.244135619	0.39672038	Rhdel07G0217100	0.338237428
GO:0061013	regulation of mRNA catabolic process	0.244135619	0.39672038	Rhdel01G0147700	0.338237428
GO:1901987	regulation of cell cycle phase transition	0.244135619	0.39672038	Rhdel02G0224800	0.338237428
GO:0005319	lipid transporter activity	0.247660375	0.401267909	Rhdel13G0123000	0.342114579
GO:0010927	cellular component assembly involved in morphogenesis	0.247660375	0.401267909	Rhdel12G0097000	0.342114579
GO:0072521	purine-containing compound metabolic process	0.249952661	0.403990769	Rhdel13G0123100/Rhdel13G0284700	0.344436045
GO:0000122	negative regulation of transcription by RNA polymerase II	0.251168922	0.403990769	Rhdel12G0119900	0.344436045
GO:0000793	condensed chromosome	0.251168922	0.403990769	Rhdel12G0105900	0.344436045
GO:0010212	response to ionizing radiation	0.251168922	0.403990769	Rhdel01G0147900	0.344436045
GO:0023014	signal transduction by protein phosphorylation	0.251168922	0.403990769	Rhdel01G0147700	0.344436045
GO:1901699	cellular response to nitrogen compound	0.253398507	0.405476617	Rhdel07G0217100/Rhdel08G0137900	0.345702855
GO:0000977	RNA polymerase II regulatory region sequence-specific DNA binding	0.254661332	0.405476617	Rhdel12G0119900	0.345702855
GO:0001012	RNA polymerase II regulatory region DNA binding	0.254661332	0.405476617	Rhdel12G0119900	0.345702855
GO:0016236	macroautophagy	0.254661332	0.405476617	Rhdel13G0123500	0.345702855
GO:0018022	peptidyl-lysine methylation	0.254661332	0.405476617	Rhdel10G0001300	0.345702855
GO:0035966	response to topologically incorrect protein	0.254661332	0.405476617	Rhdel08G0159200	0.345702855
GO:1901505	carbohydrate derivative transmembrane transporter activity	0.254661332	0.405476617	Rhdel13G0131500	0.345702855
GO:0006351	transcription, DNA-templated	0.255121988	0.405625606	Rhdel02G0181400/Rhdel12G0122300	0.345829881
GO:0050776	regulation of immune response	0.256845786	0.407779589	Rhdel08G0159100/Rhdel08G0159300	0.347666332
GO:0097659	nucleic acid-templated transcription	0.258569864	0.409927833	Rhdel02G0181400/Rhdel12G0122300	0.34949789
GO:0010941	regulation of cell death	0.26029418	0.4120703	Rhdel08G0159100/Rhdel08G0159300	0.351324523
GO:0010928	regulation of auxin mediated signaling pathway	0.261598038	0.412362101	Rhdel12G0123100	0.351573308
GO:0017016	Ras GTPase binding	0.261598038	0.412362101	Rhdel11G0082800	0.351573308
GO:0031267	small GTPase binding	0.261598038	0.412362101	Rhdel11G0082800	0.351573308
GO:0051188	cofactor biosynthetic process	0.263743377	0.414246025	Rhdel12G0106600/Rhdel13G0284700	0.353179511
GO:0004601	peroxidase activity	0.265042479	0.414246025	Rhdel08G0138300	0.353179511
GO:0010769	regulation of cell morphogenesis involved in differentiation	0.265042479	0.414246025	Rhdel11G0082800	0.353179511
GO:0016197	endosomal transport	0.265042479	0.414246025	Rhdel13G0123500	0.353179511
GO:0016684	oxidoreductase activity, acting on peroxide as acceptor	0.265042479	0.414246025	Rhdel08G0138300	0.353179511
GO:0055075	potassium ion homeostasis	0.265042479	0.414246025	Rhdel13G0123500	0.353179511
GO:0022613	ribonucleoprotein complex biogenesis	0.266648494	0.416167493	Rhdel03G0160100/Rhdel03G0160200/Rhdel03G0160300	0.354817725
GO:0006754	ATP biosynthetic process	0.268471074	0.417244075	Rhdel13G0284700	0.355735601
GO:0009311	oligosaccharide metabolic process	0.268471074	0.417244075	Rhdel10G0001400	0.355735601
GO:0050684	regulation of mRNA processing	0.268471074	0.417244075	Rhdel01G0147700	0.355735601
GO:0000228	nuclear chromosome	0.268918008	0.417351684	Rhdel12G0120200/Rhdel13G0123300	0.355827347
GO:0140097	catalytic activity, acting on DNA	0.272367882	0.422112916	Rhdel12G0120200/Rhdel13G0131800	0.359886697
GO:0016036	cellular response to phosphate starvation	0.275281017	0.425434299	Rhdel12G0122800	0.362718454
GO:0060968	regulation of gene silencing	0.275281017	0.425434299	Rhdel13G0123300	0.362718454
GO:0048638	regulation of developmental growth	0.275817508	0.425668082	Rhdel01G0147300/Rhdel11G0082800	0.362917774
GO:0000151	ubiquitin ligase complex	0.277542139	0.427732306	Rhdel08G0159100/Rhdel08G0159300	0.364677698
GO:0098552	side of membrane	0.278662506	0.428860821	Rhdel13G0123000	0.365639852
GO:0007051	spindle organization	0.282028436	0.432234982	Rhdel07G0172100	0.368516608
GO:0042277	peptide binding	0.282028436	0.432234982	Rhdel13G0158700	0.368516608
GO:2001251	negative regulation of chromosome organization	0.282028436	0.432234982	Rhdel02G0224800	0.368516608
GO:0051253	negative regulation of RNA metabolic process	0.283077946	0.433242562	Rhdel01G0147700/Rhdel12G0119900/Rhdel13G0123300	0.369375654
GO:0009579	thylakoid	0.28434616	0.434581614	Rhdel02G0217700/Rhdel02G0223400/Rhdel05G0137500	0.370517309
GO:0006081	cellular aldehyde metabolic process	0.285378877	0.435557541	Rhdel07G0172000	0.371349368
GO:0036503	ERAD pathway	0.288713899	0.43943369	Rhdel12G0121000	0.37465411
GO:0071236	cellular response to antibiotic	0.288713899	0.43943369	Rhdel07G0217100	0.37465411
GO:0044703	multi-organism reproductive process	0.289607862	0.439583363	Rhdel01G0147900/Rhdel13G0283700	0.374781719
GO:0048609	multicellular organismal reproductive process	0.289607862	0.439583363	Rhdel01G0147900/Rhdel08G0138300	0.374781719
GO:0009145	purine nucleoside triphosphate biosynthetic process	0.292033573	0.439822713	Rhdel13G0284700	0.374985785
GO:0009206	purine ribonucleoside triphosphate biosynthetic process	0.292033573	0.439822713	Rhdel13G0284700	0.374985785
GO:0031301	integral component of organelle membrane	0.292033573	0.439822713	Rhdel02G0223400	0.374985785
GO:0051783	regulation of nuclear division	0.292033573	0.439822713	Rhdel02G0224800	0.374985785
GO:0065004	protein-DNA complex assembly	0.292033573	0.439822713	Rhdel13G0123300	0.374985785
GO:0002682	regulation of immune system process	0.29477343	0.439822713	Rhdel08G0159100/Rhdel08G0159300	0.374985785
GO:0032774	RNA biosynthetic process	0.29477343	0.439822713	Rhdel02G0181400/Rhdel12G0122300	0.374985785
GO:0000075	cell cycle checkpoint	0.295337967	0.439822713	Rhdel02G0224800	0.374985785
GO:0006914	autophagy	0.295337967	0.439822713	Rhdel13G0123500	0.374985785
GO:0009127	purine nucleoside monophosphate biosynthetic process	0.295337967	0.439822713	Rhdel13G0284700	0.374985785
GO:0009168	purine ribonucleoside monophosphate biosynthetic process	0.295337967	0.439822713	Rhdel13G0284700	0.374985785
GO:0009873	ethylene-activated signaling pathway	0.295337967	0.439822713	Rhdel02G0224000	0.374985785
GO:0031300	intrinsic component of organelle membrane	0.295337967	0.439822713	Rhdel02G0223400	0.374985785
GO:0061919	process utilizing autophagic mechanism	0.295337967	0.439822713	Rhdel13G0123500	0.374985785
GO:0009201	ribonucleoside triphosphate biosynthetic process	0.298627151	0.44352554	Rhdel13G0284700	0.378142756
GO:1990204	oxidoreductase complex	0.298627151	0.44352554	Rhdel13G0284100	0.378142756
GO:0048468	cell development	0.300877096	0.445990401	Rhdel11G0082800/Rhdel13G0123500/Rhdel13G0284800	0.380244257
GO:0003690	double-stranded DNA binding	0.301653611	0.445990401	Rhdel10G0001300/Rhdel12G0119900	0.380244257
GO:0005770	late endosome	0.301901194	0.445990401	Rhdel13G0123500	0.380244257
GO:0051656	establishment of organelle localization	0.301901194	0.445990401	Rhdel02G0224800	0.380244257
GO:0016705	oxidoreductase activity, acting on paired donors, with incorporation or reduction of molecular oxygen	0.305090027	0.449602644	Rhdel11G0082900/Rhdel12G0121100	0.383323997
GO:0010090	trichome morphogenesis	0.305160166	0.449602644	Rhdel13G0123500	0.383323997
GO:0090698	post-embryonic plant morphogenesis	0.306807208	0.450725978	Rhdel07G0163500/Rhdel13G0123000	0.384281734
GO:0006338	chromatin remodeling	0.308404133	0.450725978	Rhdel02G0181400	0.384281734
GO:0034404	nucleobase-containing small molecule biosynthetic process	0.308404133	0.450725978	Rhdel13G0284700	0.384281734
GO:0071322	cellular response to carbohydrate stimulus	0.308404133	0.450725978	Rhdel12G0122800	0.384281734
GO:1901264	carbohydrate derivative transport	0.308404133	0.450725978	Rhdel13G0131500	0.384281734
GO:0007131	reciprocal meiotic recombination	0.311633165	0.450725978	Rhdel13G0131800	0.384281734
GO:0008236	serine-type peptidase activity	0.311633165	0.450725978	Rhdel13G0283700	0.384281734
GO:0009156	ribonucleoside monophosphate biosynthetic process	0.311633165	0.450725978	Rhdel13G0284700	0.384281734
GO:0009788	negative regulation of abscisic acid-activated signaling pathway	0.311633165	0.450725978	Rhdel07G0217100	0.384281734
GO:0017171	serine hydrolase activity	0.311633165	0.450725978	Rhdel13G0283700	0.384281734
GO:0035825	homologous recombination	0.311633165	0.450725978	Rhdel13G0131800	0.384281734
GO:1901420	negative regulation of response to alcohol	0.311633165	0.450725978	Rhdel07G0217100	0.384281734
GO:1902275	regulation of chromatin organization	0.311633165	0.450725978	Rhdel13G0123300	0.384281734
GO:1905958	negative regulation of cellular response to alcohol	0.311633165	0.450725978	Rhdel07G0217100	0.384281734
GO:0015711	organic anion transport	0.313668383	0.451826362	Rhdel08G0158800/Rhdel13G0123000	0.385219904
GO:0031399	regulation of protein modification process	0.313668383	0.451826362	Rhdel08G0159100/Rhdel08G0159300	0.385219904
GO:0005085	guanyl-nucleotide exchange factor activity	0.314847329	0.451826362	Rhdel11G0082800	0.385219904
GO:0009142	nucleoside triphosphate biosynthetic process	0.314847329	0.451826362	Rhdel13G0284700	0.385219904
GO:0044448	cell cortex part	0.314847329	0.451826362	Rhdel07G0172100	0.385219904
GO:0045132	meiotic chromosome segregation	0.314847329	0.451826362	Rhdel13G0131800	0.385219904
GO:0009735	response to cytokinin	0.317094028	0.45405891	Rhdel07G0217100/Rhdel12G0122800	0.387123338
GO:0009524	phragmoplast	0.318046693	0.45405891	Rhdel07G0172100	0.387123338
GO:0045930	negative regulation of mitotic cell cycle	0.318046693	0.45405891	Rhdel02G0224800	0.387123338
GO:2000024	regulation of leaf development	0.318046693	0.45405891	Rhdel01G0147300	0.387123338
GO:0045926	negative regulation of growth	0.321231324	0.457423471	Rhdel01G0147300	0.389991909
GO:0051510	regulation of unidimensional cell growth	0.321231324	0.457423471	Rhdel11G0082800	0.389991909
GO:0023056	positive regulation of signaling	0.322225669	0.45824886	Rhdel08G0159100/Rhdel08G0159300	0.390695622
GO:0009124	nucleoside monophosphate biosynthetic process	0.324401289	0.459568492	Rhdel13G0284700	0.39182072
GO:0016571	histone methylation	0.324401289	0.459568492	Rhdel10G0001300	0.39182072
GO:0046434	organophosphate catabolic process	0.324401289	0.459568492	Rhdel13G0284700	0.39182072
GO:0008565	protein transporter activity	0.327556654	0.463444433	Rhdel13G0158700	0.395125285
GO:2000113	negative regulation of cellular macromolecule biosynthetic process	0.328968219	0.464846397	Rhdel08G0159100/Rhdel08G0159300/Rhdel12G0119900	0.396320577
GO:0033218	amide binding	0.330697485	0.466693131	Rhdel13G0158700	0.397895072
GO:0010647	positive regulation of cell communication	0.332461628	0.46858431	Rhdel08G0159100/Rhdel08G0159300	0.399507461
GO:0005764	lysosome	0.33382385	0.46990491	Rhdel10G0001400	0.400633383
GO:0032270	positive regulation of cellular protein metabolic process	0.33586473	0.472176243	Rhdel08G0159100/Rhdel08G0159300	0.402569885
GO:0019829	cation-transporting ATPase activity	0.336935813	0.472479788	Rhdel13G0131500	0.402828683
GO:0099132	ATP hydrolysis coupled cation transmembrane transport	0.336935813	0.472479788	Rhdel13G0131500	0.402828683
GO:0016747	transferase activity, transferring acyl groups other than amino-acyl groups	0.339263042	0.473817088	Rhdel12G0097100/Rhdel12G0097200	0.403968843
GO:0022853	active ion transmembrane transporter activity	0.340033439	0.473817088	Rhdel13G0131500	0.403968843
GO:0042625	ATPase coupled ion transmembrane transporter activity	0.340033439	0.473817088	Rhdel13G0131500	0.403968843
GO:0090662	ATP hydrolysis coupled transmembrane transport	0.340033439	0.473817088	Rhdel13G0131500	0.403968843
GO:0099131	ATP hydrolysis coupled ion transmembrane transport	0.340033439	0.473817088	Rhdel13G0131500	0.403968843
GO:0043094	cellular metabolic compound salvage	0.346185944	0.481782706	Rhdel07G0192800	0.410760202
GO:0051247	positive regulation of protein metabolic process	0.347736554	0.482646379	Rhdel08G0159100/Rhdel08G0159300	0.411496556
GO:0000160	phosphorelay signal transduction system	0.349240952	0.482646379	Rhdel02G0224000	0.411496556
GO:0003712	transcription coregulator activity	0.349240952	0.482646379	Rhdel13G0123300	0.411496556
GO:0007033	vacuole organization	0.349240952	0.482646379	Rhdel13G0123500	0.411496556
GO:0016125	sterol metabolic process	0.349240952	0.482646379	Rhdel13G0123500	0.411496556
GO:0031667	response to nutrient levels	0.349427243	0.482646379	Rhdel12G0122800/Rhdel13G0284100	0.411496556
GO:0005996	monosaccharide metabolic process	0.352281882	0.483567055	Rhdel10G0001400	0.412281509
GO:0006479	protein methylation	0.352281882	0.483567055	Rhdel10G0001300	0.412281509
GO:0007127	meiosis I	0.352281882	0.483567055	Rhdel13G0131800	0.412281509
GO:0008213	protein alkylation	0.352281882	0.483567055	Rhdel10G0001300	0.412281509
GO:0010119	regulation of stomatal movement	0.352281882	0.483567055	Rhdel07G0217100	0.412281509
GO:0015979	photosynthesis	0.355308799	0.487116901	Rhdel13G0131900	0.415308051
GO:0009627	systemic acquired resistance	0.358321765	0.490031622	Rhdel02G0217700	0.417793095
GO:0019901	protein kinase binding	0.358321765	0.490031622	Rhdel12G0122800	0.417793095
GO:0030234	enzyme regulator activity	0.359541304	0.490595295	Rhdel08G0159100/Rhdel08G0159300	0.418273674
GO:0016192	vesicle-mediated transport	0.359621891	0.490595295	Rhdel07G0217300/Rhdel10G0001400/Rhdel13G0123500	0.418273674
GO:0071824	protein-DNA complex subunit organization	0.361320846	0.492305221	Rhdel13G0123300	0.419731529
GO:0044550	secondary metabolite biosynthetic process	0.36625371	0.497965334	Rhdel08G0138300/Rhdel13G0123100	0.424557251
GO:0044452	nucleolar part	0.367277599	0.497965334	Rhdel13G0123300	0.424557251
GO:0046034	ATP metabolic process	0.367277599	0.497965334	Rhdel13G0284700	0.424557251
GO:0061982	meiosis I cell cycle process	0.367277599	0.497965334	Rhdel13G0131800	0.424557251
GO:0000323	lytic vacuole	0.373179561	0.505347322	Rhdel10G0001400	0.430851015
GO:0006869	lipid transport	0.379027227	0.512011107	Rhdel13G0123000	0.436532451
GO:0007034	vacuolar transport	0.379027227	0.512011107	Rhdel13G0123500	0.436532451
GO:0019637	organophosphate metabolic process	0.381243149	0.513422862	Rhdel07G0172000/Rhdel13G0123100/Rhdel13G0284700	0.437736091
GO:0003697	single-stranded DNA binding	0.381930853	0.513422862	Rhdel12G0120200	0.437736091
GO:0003727	single-stranded RNA binding	0.381930853	0.513422862	Rhdel01G0147700	0.437736091
GO:0010008	endosome membrane	0.381930853	0.513422862	Rhdel13G0123500	0.437736091
GO:0016746	transferase activity, transferring acyl groups	0.384575505	0.516052554	Rhdel12G0097100/Rhdel12G0097200	0.439978124
GO:0005509	calcium ion binding	0.38482109	0.516052554	Rhdel12G0106500	0.439978124
GO:0070011	peptidase activity, acting on L-amino acid peptides	0.386230491	0.517314779	Rhdel08G0158900/Rhdel13G0283700	0.441054277
GO:0009152	purine ribonucleotide biosynthetic process	0.393412072	0.523759445	Rhdel13G0284700	0.446548895
GO:0009205	purine ribonucleoside triphosphate metabolic process	0.393412072	0.523759445	Rhdel13G0284700	0.446548895
GO:0016324	apical plasma membrane	0.393412072	0.523759445	Rhdel11G0082800	0.446548895
GO:0016616	oxidoreductase activity, acting on the CH-OH group of donors, NAD or NADP as acceptor	0.393412072	0.523759445	Rhdel07G0172000	0.446548895
GO:0071369	cellular response to ethylene stimulus	0.393412072	0.523759445	Rhdel02G0224000	0.446548895
GO:0009144	purine nucleoside triphosphate metabolic process	0.396249357	0.525636902	Rhdel13G0284700	0.448149585
GO:0016050	vesicle organization	0.396249357	0.525636902	Rhdel13G0123500	0.448149585
GO:0051193	regulation of cofactor metabolic process	0.396249357	0.525636902	Rhdel12G0122800	0.448149585
GO:0008017	microtubule binding	0.399073554	0.526030145	Rhdel07G0172100	0.448484859
GO:0009126	purine nucleoside monophosphate metabolic process	0.399073554	0.526030145	Rhdel13G0284700	0.448484859
GO:0009167	purine ribonucleoside monophosphate metabolic process	0.399073554	0.526030145	Rhdel13G0284700	0.448484859
GO:0009199	ribonucleoside triphosphate metabolic process	0.399073554	0.526030145	Rhdel13G0284700	0.448484859
GO:0010256	endomembrane system organization	0.399073554	0.526030145	Rhdel13G0123500	0.448484859
GO:0009505	plant-type cell wall	0.399402074	0.526030145	Rhdel08G0138300/Rhdel10G0001400	0.448484859
GO:0004565	beta-galactosidase activity	0.401884723	0.528669785	Rhdel12G0106400	0.450735373
GO:0006164	purine nucleotide biosynthetic process	0.404682923	0.531717753	Rhdel13G0284700	0.453334021
GO:0016209	antioxidant activity	0.407468214	0.534107208	Rhdel08G0138300	0.455371232
GO:0055067	monovalent inorganic cation homeostasis	0.407468214	0.534107208	Rhdel13G0123500	0.455371232
GO:0042803	protein homodimerization activity	0.409197391	0.53573829	Rhdel13G0123000/Rhdel13G0123500	0.456761867
GO:0015925	galactosidase activity	0.410240652	0.535834422	Rhdel12G0106400	0.456843827
GO:0090626	plant epidermis morphogenesis	0.410240652	0.535834422	Rhdel13G0123500	0.456843827
GO:0016765	transferase activity, transferring alkyl or aryl (other than methyl) groups	0.413000298	0.538802042	Rhdel12G0106600	0.459373973
GO:0009161	ribonucleoside monophosphate metabolic process	0.41574721	0.539202661	Rhdel13G0284700	0.459715533
GO:0010029	regulation of seed germination	0.41574721	0.539202661	Rhdel12G0122800	0.459715533
GO:0045177	apical part of cell	0.41574721	0.539202661	Rhdel11G0082800	0.459715533
GO:0098869	cellular oxidant detoxification	0.41574721	0.539202661	Rhdel08G0138300	0.459715533
GO:1901607	alpha-amino acid biosynthetic process	0.41574721	0.539202661	Rhdel07G0192800	0.459715533
GO:0034976	response to endoplasmic reticulum stress	0.418481444	0.54084444	Rhdel12G0121000	0.461115288
GO:0043621	protein self-association	0.418481444	0.54084444	Rhdel01G0147700	0.461115288
GO:0070085	glycosylation	0.418481444	0.54084444	Rhdel12G0121000	0.461115288
GO:0015630	microtubule cytoskeleton	0.420529708	0.541826987	Rhdel02G0224800/Rhdel07G0172100	0.461952992
GO:0004004	ATP-dependent RNA helicase activity	0.42120306	0.541826987	Rhdel12G0106200	0.461952992
GO:0008186	RNA-dependent ATPase activity	0.42120306	0.541826987	Rhdel12G0106200	0.461952992
GO:0009141	nucleoside triphosphate metabolic process	0.42120306	0.541826987	Rhdel13G0284700	0.461952992
GO:0000976	transcription regulatory region sequence-specific DNA binding	0.423912114	0.542784341	Rhdel12G0119900	0.462769217
GO:0003724	RNA helicase activity	0.423912114	0.542784341	Rhdel12G0106200	0.462769217
GO:0010639	negative regulation of organelle organization	0.423912114	0.542784341	Rhdel02G0224800	0.462769217
GO:0019900	kinase binding	0.423912114	0.542784341	Rhdel12G0122800	0.462769217
GO:0009100	glycoprotein metabolic process	0.426608664	0.542908773	Rhdel10G0001400	0.462875305
GO:0009860	pollen tube growth	0.426608664	0.542908773	Rhdel11G0082800	0.462875305
GO:0010087	phloem or xylem histogenesis	0.426608664	0.542908773	Rhdel12G0122800	0.462875305
GO:0022412	cellular process involved in reproduction in multicellular organism	0.426608664	0.542908773	Rhdel13G0284800	0.462875305
GO:1990748	cellular detoxification	0.426608664	0.542908773	Rhdel08G0138300	0.462875305
GO:0009534	chloroplast thylakoid	0.426957216	0.542908773	Rhdel02G0217700/Rhdel02G0223400	0.462875305
GO:0009260	ribonucleotide biosynthetic process	0.429292766	0.543848984	Rhdel13G0284700	0.463676914
GO:0046390	ribose phosphate biosynthetic process	0.429292766	0.543848984	Rhdel13G0284700	0.463676914
GO:1900140	regulation of seedling development	0.429292766	0.543848984	Rhdel12G0122800	0.463676914
GO:0031976	plastid thylakoid	0.430157477	0.543848984	Rhdel02G0217700/Rhdel02G0223400	0.463676914
GO:0040008	regulation of growth	0.430157477	0.543848984	Rhdel01G0147300/Rhdel11G0082800	0.463676914
GO:0000790	nuclear chromatin	0.431964478	0.544886698	Rhdel13G0123300	0.464561653
GO:0072522	purine-containing compound biosynthetic process	0.431964478	0.544886698	Rhdel13G0284700	0.464561653
GO:0007166	cell surface receptor signaling pathway	0.433348595	0.545129806	Rhdel08G0159100/Rhdel08G0159300	0.464768923
GO:0010876	lipid localization	0.434623854	0.545129806	Rhdel13G0123000	0.464768923
GO:0042127	regulation of cell proliferation	0.434623854	0.545129806	Rhdel01G0147300	0.464768923
GO:0044440	endosomal part	0.434623854	0.545129806	Rhdel13G0123500	0.464768923
GO:1903311	regulation of mRNA metabolic process	0.434623854	0.545129806	Rhdel01G0147700	0.464768923
GO:0008233	peptidase activity	0.436530466	0.546588691	Rhdel08G0158900/Rhdel13G0283700	0.466012745
GO:0006261	DNA-dependent DNA replication	0.437270953	0.546588691	Rhdel13G0131800	0.466012745
GO:0015631	tubulin binding	0.437270953	0.546588691	Rhdel07G0172100	0.466012745
GO:0071396	cellular response to lipid	0.439702984	0.547405339	Rhdel01G0147700/Rhdel12G0122800	0.466709006
GO:0005615	extracellular space	0.439905829	0.547405339	Rhdel10G0001400	0.466709006
GO:0034599	cellular response to oxidative stress	0.439905829	0.547405339	Rhdel07G0217100	0.466709006
GO:0055029	nuclear DNA-directed RNA polymerase complex	0.439905829	0.547405339	Rhdel12G0120200	0.466709006
GO:0005198	structural molecule activity	0.441285705	0.548504728	Rhdel07G0189100/Rhdel07G0189200	0.467646327
GO:0007276	gamete generation	0.442528539	0.5494315	Rhdel01G0147900	0.468436478
GO:0032101	regulation of response to external stimulus	0.445139137	0.552052465	Rhdel12G0119900	0.47067107
GO:0010383	cell wall polysaccharide metabolic process	0.447737679	0.554031506	Rhdel08G0138300	0.472358369
GO:0022604	regulation of cell morphogenesis	0.447737679	0.554031506	Rhdel11G0082800	0.472358369
GO:0140013	meiotic nuclear division	0.450324219	0.556608794	Rhdel13G0131800	0.474555724
GO:0097435	supramolecular fiber organization	0.452898813	0.558541505	Rhdel07G0172100	0.476203522
GO:0098590	plasma membrane region	0.452898813	0.558541505	Rhdel11G0082800	0.476203522
GO:0031347	regulation of defense response	0.453860934	0.559104049	Rhdel08G0159100/Rhdel08G0159300	0.476683138
GO:0005874	microtubule	0.455461515	0.559205526	Rhdel07G0172100	0.476769656
GO:0008202	steroid metabolic process	0.455461515	0.559205526	Rhdel13G0123500	0.476769656
GO:0031969	chloroplast membrane	0.455461515	0.559205526	Rhdel02G0223400	0.476769656
GO:0002252	immune effector process	0.458012378	0.559849201	Rhdel10G0001400	0.477318442
GO:0010053	root epidermal cell differentiation	0.458012378	0.559849201	Rhdel12G0119900	0.477318442
GO:0016114	terpenoid biosynthetic process	0.458012378	0.559849201	Rhdel03G0343600	0.477318442
GO:0052689	carboxylic ester hydrolase activity	0.458012378	0.559849201	Rhdel02G0223600	0.477318442
GO:0008652	cellular amino acid biosynthetic process	0.460551457	0.560472864	Rhdel07G0192800	0.477850167
GO:0009123	nucleoside monophosphate metabolic process	0.460551457	0.560472864	Rhdel13G0284700	0.477850167
GO:0009705	plant-type vacuole membrane	0.460551457	0.560472864	Rhdel08G0158800	0.477850167
GO:0016614	oxidoreductase activity, acting on CH-OH group of donors	0.460551457	0.560472864	Rhdel07G0172000	0.477850167
GO:0005938	cell cortex	0.463078806	0.562928581	Rhdel07G0172100	0.479943873
GO:0000428	DNA-directed RNA polymerase complex	0.465594478	0.564744125	Rhdel12G0120200	0.481491776
GO:0030880	RNA polymerase complex	0.465594478	0.564744125	Rhdel12G0120200	0.481491776
GO:0010118	stomatal movement	0.468098525	0.567158849	Rhdel08G0158800	0.483550531
GO:0016607	nuclear speck	0.473071961	0.571930543	Rhdel01G0147700	0.487618801
GO:0016779	nucleotidyltransferase activity	0.473071961	0.571930543	Rhdel12G0120200	0.487618801
GO:0046983	protein dimerization activity	0.47548422	0.57303523	Rhdel13G0123000/Rhdel13G0123500	0.488560639
GO:0048527	lateral root development	0.475541454	0.57303523	Rhdel12G0119900	0.488560639
GO:0051640	organelle localization	0.475541454	0.57303523	Rhdel02G0224800	0.488560639
GO:0044421	extracellular region part	0.477999533	0.575369808	Rhdel10G0001400	0.490551063
GO:0048831	regulation of shoot system development	0.47853212	0.575384105	Rhdel01G0147300/Rhdel12G0122800	0.490563253
GO:0042170	plastid membrane	0.480446251	0.57643117	Rhdel02G0223400	0.491455963
GO:0051020	GTPase binding	0.480446251	0.57643117	Rhdel11G0082800	0.491455963
GO:0099513	polymeric cytoskeletal fiber	0.487718752	0.583888647	Rhdel07G0172100	0.497814088
GO:0099568	cytoplasmic region	0.487718752	0.583888647	Rhdel07G0172100	0.497814088
GO:1990837	sequence-specific double-stranded DNA binding	0.49012054	0.586129	Rhdel12G0119900	0.499724178
GO:1902679	negative regulation of RNA biosynthetic process	0.492116653	0.587081878	Rhdel12G0119900/Rhdel13G0123300	0.500536585
GO:1903507	negative regulation of nucleic acid-templated transcription	0.492116653	0.587081878	Rhdel12G0119900/Rhdel13G0123300	0.500536585
GO:0005216	ion channel activity	0.492511222	0.587081878	Rhdel08G0158800	0.500536585
GO:0009932	cell tip growth	0.494890851	0.58890426	Rhdel11G0082800	0.502090319
GO:0044430	cytoskeletal part	0.495105934	0.58890426	Rhdel02G0224800/Rhdel07G0172100	0.502090319
GO:0043269	regulation of ion transport	0.497259475	0.590456627	Rhdel12G0122800	0.503413842
GO:0000166	nucleotide binding	0.499569473	0.590456627	Rhdel10G0001300/Rhdel13G0123500	0.503413842
GO:1901265	nucleoside phosphate binding	0.499569473	0.590456627	Rhdel10G0001300/Rhdel13G0123500	0.503413842
GO:0009787	regulation of abscisic acid-activated signaling pathway	0.499617146	0.590456627	Rhdel07G0217100	0.503413842
GO:1901419	regulation of response to alcohol	0.499617146	0.590456627	Rhdel07G0217100	0.503413842
GO:1905957	regulation of cellular response to alcohol	0.499617146	0.590456627	Rhdel07G0217100	0.503413842
GO:0008026	ATP-dependent helicase activity	0.501963912	0.591963846	Rhdel12G0106200	0.504698873
GO:0070035	purine NTP-dependent helicase activity	0.501963912	0.591963846	Rhdel12G0106200	0.504698873
GO:0046914	transition metal ion binding	0.502531493	0.592001386	Rhdel11G0082900/Rhdel12G0121100	0.504730879
GO:0048528	post-embryonic root development	0.504299825	0.592820539	Rhdel12G0119900	0.505429276
GO:0051129	negative regulation of cellular component organization	0.504299825	0.592820539	Rhdel02G0224800	0.505429276
GO:0001558	regulation of cell growth	0.506624934	0.594289333	Rhdel11G0082800	0.506681546
GO:0018205	peptidyl-lysine modification	0.506624934	0.594289333	Rhdel10G0001300	0.506681546
GO:0006260	DNA replication	0.508939287	0.596371062	Rhdel13G0131800	0.508456395
GO:0045944	positive regulation of transcription by RNA polymerase II	0.513535923	0.599215623	Rhdel12G0122300	0.510881622
GO:0099080	supramolecular complex	0.513535923	0.599215623	Rhdel07G0172100	0.510881622
GO:0099081	supramolecular polymer	0.513535923	0.599215623	Rhdel07G0172100	0.510881622
GO:0099512	supramolecular fiber	0.513535923	0.599215623	Rhdel07G0172100	0.510881622
GO:0046686	response to cadmium ion	0.515723693	0.599978132	Rhdel05G0137500/Rhdel07G0172000	0.511531725
GO:0005524	ATP binding	0.515818304	0.599978132	Rhdel13G0123500	0.511531725
GO:0044036	cell wall macromolecule metabolic process	0.515818304	0.599978132	Rhdel08G0138300	0.511531725
GO:0044432	endoplasmic reticulum part	0.517175541	0.600924262	Rhdel12G0106500/Rhdel12G0122800	0.51233838
GO:0098798	mitochondrial protein complex	0.518090124	0.601354608	Rhdel13G0284100	0.512705286
GO:0004553	hydrolase activity, hydrolyzing O-glycosyl compounds	0.521514193	0.60342269	Rhdel10G0001400/Rhdel12G0106400	0.5144685
GO:0008757	S-adenosylmethionine-dependent methyltransferase activity	0.522602276	0.60342269	Rhdel10G0001300	0.5144685
GO:0009642	response to light intensity	0.522602276	0.60342269	Rhdel13G0284100	0.5144685
GO:0010150	leaf senescence	0.522602276	0.60342269	Rhdel12G0122800	0.5144685
GO:0090627	plant epidermal cell differentiation	0.522602276	0.60342269	Rhdel12G0119900	0.5144685
GO:0004386	helicase activity	0.524842703	0.605377022	Rhdel12G0106200	0.516134732
GO:1901137	carbohydrate derivative biosynthetic process	0.527259449	0.607530439	Rhdel12G0121000/Rhdel13G0284700	0.517970701
GO:0019748	secondary metabolic process	0.532959138	0.613035156	Rhdel08G0138300/Rhdel13G0123100	0.522663934
GO:0015291	secondary active transmembrane transporter activity	0.533701195	0.613035156	Rhdel13G0131500	0.522663934
GO:0090693	plant organ senescence	0.533701195	0.613035156	Rhdel12G0122800	0.522663934
GO:0003682	chromatin binding	0.538069167	0.617393493	Rhdel13G0123300	0.526379782
GO:0010243	response to organonitrogen compound	0.538612966	0.617393493	Rhdel02G0224000/Rhdel12G0121000	0.526379782
GO:0008299	isoprenoid biosynthetic process	0.540237998	0.618614495	Rhdel03G0343600	0.527420789
GO:0009165	nucleotide biosynthetic process	0.542396787	0.619648244	Rhdel13G0284700	0.528302147
GO:1901293	nucleoside phosphate biosynthetic process	0.542396787	0.619648244	Rhdel13G0284700	0.528302147
GO:0009636	response to toxic substance	0.542823077	0.619648244	Rhdel07G0217100/Rhdel08G0138300	0.528302147
GO:0048509	regulation of meristem development	0.544545579	0.620973029	Rhdel12G0122800	0.529431637
GO:0000226	microtubule cytoskeleton organization	0.546684421	0.622127997	Rhdel07G0172100	0.530416344
GO:0042542	response to hydrogen peroxide	0.546684421	0.622127997	Rhdel07G0217100	0.530416344
GO:0009832	plant-type cell wall biogenesis	0.548813357	0.623908189	Rhdel07G0172100	0.531934107
GO:0000981	DNA-binding transcription factor activity, RNA polymerase II-specific	0.550932433	0.625673524	Rhdel12G0122300	0.533439203
GO:0006357	regulation of transcription by RNA polymerase II	0.553922416	0.628423274	Rhdel12G0119900/Rhdel12G0122300	0.535783597
GO:0005856	cytoskeleton	0.556668098	0.63023562	Rhdel02G0224800/Rhdel07G0172100	0.537328773
GO:0071215	cellular response to abscisic acid stimulus	0.557230951	0.63023562	Rhdel12G0122800	0.537328773
GO:0098754	detoxification	0.557230951	0.63023562	Rhdel08G0138300	0.537328773
GO:0044429	mitochondrial part	0.55803655	0.630501419	Rhdel07G0192800/Rhdel13G0284100	0.53755539
GO:0006310	DNA recombination	0.561381482	0.632341017	Rhdel13G0131800	0.539123801
GO:0007346	regulation of mitotic cell cycle	0.561381482	0.632341017	Rhdel02G0224800	0.539123801
GO:0097306	cellular response to alcohol	0.561381482	0.632341017	Rhdel12G0122800	0.539123801
GO:0016798	hydrolase activity, acting on glycosyl bonds	0.562124316	0.632532962	Rhdel10G0001400/Rhdel12G0106400	0.53928745
GO:0030554	adenyl nucleotide binding	0.565493642	0.63503097	Rhdel13G0123500	0.541417212
GO:0032559	adenyl ribonucleotide binding	0.565493642	0.63503097	Rhdel13G0123500	0.541417212
GO:0010200	response to chitin	0.567535442	0.636676815	Rhdel02G0224000	0.542820433
GO:0061695	transferase complex, transferring phosphorus-containing groups	0.571590699	0.640575783	Rhdel12G0120200	0.546144631
GO:0009414	response to water deprivation	0.57953169	0.64822459	Rhdel02G0223400/Rhdel12G0122800	0.55266588
GO:0022838	substrate-specific channel activity	0.579589045	0.64822459	Rhdel08G0158800	0.55266588
GO:0006605	protein targeting	0.581565512	0.649121101	Rhdel05G0137500	0.553430232
GO:0048588	developmental cell growth	0.581565512	0.649121101	Rhdel11G0082800	0.553430232
GO:0009415	response to water	0.583477807	0.650003791	Rhdel02G0223400/Rhdel12G0122800	0.554182799
GO:1903046	meiotic cell cycle process	0.583532815	0.650003791	Rhdel13G0131800	0.554182799
GO:0007568	aging	0.591311229	0.657342965	Rhdel12G0122800	0.560440061
GO:0071241	cellular response to inorganic substance	0.591311229	0.657342965	Rhdel07G0217100	0.560440061
GO:0009968	negative regulation of signal transduction	0.593233339	0.658816925	Rhdel07G0217100	0.561696735
GO:2000241	regulation of reproductive process	0.595155858	0.660288377	Rhdel11G0082800/Rhdel12G0122800	0.562951271
GO:0035690	cellular response to drug	0.597050857	0.661726376	Rhdel07G0217100	0.564177286
GO:0036094	small molecule binding	0.598995032	0.663215943	Rhdel10G0001300/Rhdel13G0123500	0.565447267
GO:0034622	cellular protein-containing complex assembly	0.600268807	0.663960992	Rhdel07G0172100/Rhdel13G0123300	0.566082484
GO:0016570	histone modification	0.602710981	0.665330304	Rhdel10G0001300	0.567249937
GO:0035639	purine ribonucleoside triphosphate binding	0.602710981	0.665330304	Rhdel13G0123500	0.567249937
GO:0010648	negative regulation of cell communication	0.606440766	0.667447257	Rhdel07G0217100	0.569054818
GO:0023057	negative regulation of signaling	0.606440766	0.667447257	Rhdel07G0217100	0.569054818
GO:0051321	meiotic cell cycle	0.606440766	0.667447257	Rhdel13G0131800	0.569054818
GO:0015267	channel activity	0.608292688	0.668154493	Rhdel08G0158800	0.569657796
GO:0022803	passive transmembrane transporter activity	0.608292688	0.668154493	Rhdel08G0158800	0.569657796
GO:0016569	covalent chromatin modification	0.611970791	0.670866211	Rhdel10G0001300	0.571969763
GO:0016053	organic acid biosynthetic process	0.612842863	0.670866211	Rhdel07G0192800/Rhdel13G0284700	0.571969763
GO:0046394	carboxylic acid biosynthetic process	0.612842863	0.670866211	Rhdel07G0192800/Rhdel13G0284700	0.571969763
GO:0034655	nucleobase-containing compound catabolic process	0.613797049	0.670866211	Rhdel13G0284700	0.571969763
GO:0061024	membrane organization	0.613797049	0.670866211	Rhdel13G0123500	0.571969763
GO:0043900	regulation of multi-organism process	0.621017706	0.678087515	Rhdel11G0082800	0.578126531
GO:0000785	chromatin	0.624577946	0.680548754	Rhdel13G0123300	0.580224944
GO:0071229	cellular response to acid chemical	0.625119444	0.680548754	Rhdel02G0223400/Rhdel12G0122800	0.580224944
GO:0071554	cell wall organization or biogenesis	0.625119444	0.680548754	Rhdel07G0172100/Rhdel08G0138300	0.580224944
GO:0032787	monocarboxylic acid metabolic process	0.62753911	0.682454521	Rhdel07G0172000/Rhdel13G0284700	0.58184977
GO:0042546	cell wall biogenesis	0.628105201	0.682454521	Rhdel07G0172100	0.58184977
GO:0042742	defense response to bacterium	0.62994691	0.683783237	Rhdel12G0122800/Rhdel13G0284600	0.582982612
GO:0006721	terpenoid metabolic process	0.633334895	0.686786123	Rhdel03G0343600	0.585542824
GO:0016604	nuclear body	0.636780999	0.689846082	Rhdel01G0147700	0.588151697
GO:0009845	seed germination	0.638492054	0.691022253	Rhdel08G0138300	0.589154481
GO:0048584	positive regulation of response to stimulus	0.639459631	0.691392262	Rhdel08G0159100/Rhdel08G0159300	0.589469945
GO:0090696	post-embryonic plant organ development	0.641890354	0.692456988	Rhdel12G0119900	0.590377713
GO:0044451	nucleoplasm part	0.642978127	0.692456988	Rhdel01G0147700/Rhdel02G0181400	0.590377713
GO:0008092	cytoskeletal protein binding	0.643577671	0.692456988	Rhdel07G0172100	0.590377713
GO:0017076	purine nucleotide binding	0.643577671	0.692456988	Rhdel13G0123500	0.590377713
GO:0032555	purine ribonucleotide binding	0.643577671	0.692456988	Rhdel13G0123500	0.590377713
GO:0006955	immune response	0.656787233	0.70567271	Rhdel02G0217700/Rhdel10G0001400	0.601645225
GO:0035556	intracellular signal transduction	0.65791893	0.70567271	Rhdel01G0147700/Rhdel02G0224000	0.601645225
GO:0051094	positive regulation of developmental process	0.65841499	0.70567271	Rhdel01G0147300	0.601645225
GO:0072330	monocarboxylic acid biosynthetic process	0.65841499	0.70567271	Rhdel13G0284700	0.601645225
GO:0040029	regulation of gene expression, epigenetic	0.663224094	0.710138201	Rhdel02G0181400	0.605452432
GO:0008144	drug binding	0.664812243	0.710461827	Rhdel13G0123500	0.605728349
GO:0009909	regulation of flower development	0.664812243	0.710461827	Rhdel12G0122800	0.605728349
GO:0090351	seedling development	0.671091321	0.71647914	Rhdel08G0138300	0.610858614
GO:0032553	ribonucleotide binding	0.674187218	0.719089649	Rhdel13G0123500	0.613084292
GO:0032268	regulation of cellular protein metabolic process	0.676712623	0.721087222	Rhdel08G0159100/Rhdel08G0159300	0.614787391
GO:0045229	external encapsulating structure organization	0.681801801	0.725810203	Rhdel12G0097000	0.618814128
GO:0007017	microtubule-based process	0.684798256	0.728298434	Rhdel07G0172100	0.620935554
GO:0009535	chloroplast thylakoid membrane	0.686286031	0.729178908	Rhdel02G0223400	0.621686233
GO:0009723	response to ethylene	0.687766881	0.73005034	Rhdel02G0224000	0.622429201
GO:0006720	isoprenoid metabolic process	0.690707932	0.731766314	Rhdel03G0343600	0.623892213
GO:0044270	cellular nitrogen compound catabolic process	0.690707932	0.731766314	Rhdel13G0284700	0.623892213
GO:0055035	plastid thylakoid membrane	0.693621662	0.734149364	Rhdel02G0223400	0.625923964
GO:0007010	cytoskeleton organization	0.697941574	0.738014774	Rhdel07G0172100	0.629219551
GO:0006091	generation of precursor metabolites and energy	0.699368154	0.738816262	Rhdel13G0284700	0.629902886
GO:0046700	heterocycle catabolic process	0.700788089	0.739609206	Rhdel13G0284700	0.630578937
GO:0055065	metal ion homeostasis	0.710544138	0.749190146	Rhdel13G0123500	0.638747493
GO:0010015	root morphogenesis	0.715977475	0.753458765	Rhdel12G0119900	0.642386849
GO:0042651	thylakoid membrane	0.715977475	0.753458765	Rhdel02G0223400	0.642386849
GO:0009814	defense response, incompatible interaction	0.717320019	0.753458765	Rhdel02G0217700	0.642386849
GO:0034357	photosynthetic membrane	0.717320019	0.753458765	Rhdel02G0223400	0.642386849
GO:0048437	floral organ development	0.722627896	0.756875664	Rhdel01G0147300	0.645300042
GO:0071669	plant-type cell wall organization or biogenesis	0.722627896	0.756875664	Rhdel07G0172100	0.645300042
GO:0097367	carbohydrate derivative binding	0.722627896	0.756875664	Rhdel13G0123500	0.645300042
GO:0019439	aromatic compound catabolic process	0.726544191	0.760256943	Rhdel13G0284700	0.648182866
GO:0006790	sulfur compound metabolic process	0.737968835	0.771481137	Rhdel13G0123100	0.657752434
GO:0051240	positive regulation of multicellular organismal process	0.741671431	0.774619028	Rhdel01G0147300	0.660427749
GO:0044436	thylakoid part	0.744111117	0.776433224	Rhdel02G0223400	0.661974504
GO:0090407	organophosphate biosynthetic process	0.746528079	0.778003347	Rhdel13G0284700	0.663313165
GO:0061630	ubiquitin protein ligase activity	0.747728103	0.778003347	Rhdel01G0147300	0.663313165
GO:1901361	organic cyclic compound catabolic process	0.747728103	0.778003347	Rhdel13G0284700	0.663313165
GO:0061659	ubiquitin-like protein ligase activity	0.752472432	0.782203234	Rhdel01G0147300	0.666893922
GO:0010608	posttranscriptional regulation of gene expression	0.7536447	0.78268552	Rhdel01G0147700	0.667305111
GO:0019866	organelle inner membrane	0.761698677	0.790307078	Rhdel02G0223400	0.673803129
GO:0006281	DNA repair	0.765070374	0.793060753	Rhdel13G0131800	0.676150868
GO:0055080	cation homeostasis	0.766183784	0.793470554	Rhdel13G0123500	0.676500258
GO:0000302	response to reactive oxygen species	0.769492888	0.79615135	Rhdel07G0217100	0.678785861
GO:0004888	transmembrane signaling receptor activity	0.772755801	0.798779383	Rhdel12G0122800	0.681026481
GO:0005976	polysaccharide metabolic process	0.777035597	0.80245265	Rhdel08G0138300	0.684158249
GO:0098771	inorganic ion homeostasis	0.78227371	0.807107796	Rhdel13G0123500	0.688127152
GO:0005789	endoplasmic reticulum membrane	0.786376665	0.810584156	Rhdel12G0122800	0.69109104
GO:0045892	negative regulation of transcription, DNA-templated	0.790403356	0.813975497	Rhdel12G0119900	0.693982443
GO:0009408	response to heat	0.79238854	0.81526009	Rhdel05G0137500	0.695077667
GO:0098827	endoplasmic reticulum subcompartment	0.793374168	0.815514842	Rhdel12G0122800	0.695294864
GO:0042175	nuclear outer membrane-endoplasmic reticulum membrane network	0.794355181	0.815764382	Rhdel12G0122800	0.695507617
GO:0048646	anatomical structure formation involved in morphogenesis	0.802980125	0.823856117	Rhdel12G0097000	0.702406501
GO:0038023	signaling receptor activity	0.808530885	0.828781659	Rhdel12G0122800	0.706605939
GO:0050832	defense response to fungus	0.812145421	0.831715191	Rhdel08G0158900	0.709107021
GO:0009611	response to wounding	0.813927372	0.832768284	Rhdel13G0123000	0.710004872
GO:0009555	pollen development	0.819173815	0.837360838	Rhdel12G0097000	0.713920409
GO:0003729	mRNA binding	0.82089	0.838339603	Rhdel07G0172200	0.714754889
GO:0050801	ion homeostasis	0.822590122	0.839300171	Rhdel13G0123500	0.715573853
GO:0044212	transcription regulatory region DNA binding	0.825110508	0.841095122	Rhdel12G0119900	0.7171042
GO:0001067	regulatory region nucleic acid binding	0.825942765	0.841167517	Rhdel12G0119900	0.717165923
GO:1901615	organic hydroxy compound metabolic process	0.826771116	0.841235804	Rhdel13G0123500	0.717224144
GO:0060089	molecular transducer activity	0.830854914	0.844613321	Rhdel12G0122800	0.72010376
GO:0022890	inorganic cation transmembrane transporter activity	0.836413174	0.84948213	Rhdel13G0131500	0.724254829
GO:0098796	membrane protein complex	0.843295544	0.855685561	Rhdel13G0123500	0.729543774
GO:0009908	flower development	0.852029652	0.863754831	Rhdel01G0147300	0.736423504
GO:0008324	cation transmembrane transporter activity	0.861614102	0.872406457	Rhdel13G0131500	0.743799742
GO:0090567	reproductive shoot system development	0.862274786	0.872406457	Rhdel01G0147300	0.743799742
GO:0005768	endosome	0.86293236	0.872406457	Rhdel13G0123500	0.743799742
GO:0046677	response to antibiotic	0.866174073	0.874883319	Rhdel07G0217100	0.745911475
GO:0098655	cation transmembrane transport	0.877817516	0.885025872	Rhdel13G0131500	0.754558852
GO:0098660	inorganic ion transmembrane transport	0.877817516	0.885025872	Rhdel13G0131500	0.754558852
GO:0017144	drug metabolic process	0.879562262	0.885749448	Rhdel13G0284700	0.755175762
GO:0008610	lipid biosynthetic process	0.880138366	0.885749448	Rhdel03G0343600	0.755175762
GO:0045087	innate immune response	0.882978373	0.887799001	Rhdel02G0217700	0.756923178
GO:0043168	anion binding	0.884095703	0.88811432	Rhdel13G0123500	0.757192014
GO:0009620	response to fungus	0.886843211	0.890065166	Rhdel08G0158900	0.758855274
GO:0016758	transferase activity, transferring hexosyl groups	0.891106208	0.893244553	Rhdel12G0121000	0.761565968
GO:0048229	gametophyte development	0.89162782	0.893244553	Rhdel12G0097000	0.761565968
GO:0043603	cellular amide metabolic process	0.899162651	0.89997711	Rhdel13G0123100	0.767306038
GO:0048580	regulation of post-embryonic development	0.902967506	0.902967506	Rhdel12G0122800	0.769855602
