# Supplementary material for: Genome and GWAS analysis identified genes significantly related to phenotypic state of Rhododendron bark
Source: Hortic Res. 2024 Jan 10;11(3):uhae008. doi: 10.1093/hr/uhae008 (PMC10939351; doi:10.1093/hr/uhae008)
Supplement: Web_Material_uhae008 [file web_material_uhae008.zip › Supplementary Data13.txt]

Rhododendron selected region genes KEGG entries information
ID	Description	pvalue	p.adjust	geneID	qvalue
KO:05165	serine/threonine-protein phosphatase 2A regulatory subunit B'	0.000991778	0.092260012	Rhdel02G0218300/Rhdel05G0137400/Rhdel07G0171900/Rhdel13G0284200/Rhdel13G0284700	0.088769913
KO:05166	ANAPC11 anaphase-promoting complex subunit 11	0.001441563	0.092260012	Rhdel02G0218000/Rhdel02G0218300/Rhdel02G0228500/Rhdel05G0137400/Rhdel13G0172100/Rhdel13G0284200	0.088769913
KO:03440	RPA1, rpa replication factor A1	0.002620242	0.111796981	Rhdel02G0181000/Rhdel02G0218300/Rhdel02G0218600/Rhdel13G0131800	0.107567819
KO:05203	gelsolin	0.010712005	0.285565999	Rhdel02G0224800/Rhdel07G0171900/Rhdel13G0284200/Rhdel13G0284700	0.274763338
KO:04110	CDC46 DNA replication licensing factor MCM5	0.011154922	0.285565999	Rhdel02G0218300/Rhdel02G0224800/Rhdel05G0137400/Rhdel07G0171900	0.274763338
KO:03030	RNASEH1 ribonuclease HI	0.022477441	0.394288074	Rhdel02G0181000/Rhdel02G0218600/Rhdel12G0120200	0.379372571
KO:05215	kinase	0.02746782	0.394288074	Rhdel05G0137400/Rhdel07G0171900	0.379372571
KO:00073	fatty acid omega-hydroxylase	0.033861614	0.394288074	Rhdel13G0123100/Rhdel13G0123200	0.379372571
KO:03460	RPA1, rpa replication factor A1	0.034348337	0.394288074	Rhdel02G0181000/Rhdel02G0218600/Rhdel13G0131800	0.379372571
KO:00062	pectinesterase	0.046907161	0.394288074	Rhdel12G0097100/Rhdel12G0097200	0.379372571
KO:04914	ANAPC11 anaphase-promoting complex subunit 11	0.046907161	0.394288074	Rhdel02G0224800/Rhdel07G0171900	0.379372571
KO:04711	kinase	0.055508026	0.394288074	Rhdel05G0137400	0.379372571
KO:00010	glucose-6-phosphate 1-epimerase	0.056723301	0.394288074	Rhdel02G0181200/Rhdel03G0160600/Rhdel13G0284700	0.379372571
KO:05217	kinase	0.060401767	0.394288074	Rhdel05G0137400	0.379372571
KO:04115	E3 ubiquitin-protein ligase SIAH1	0.064277457	0.394288074	Rhdel02G0218300/Rhdel07G0171900	0.379372571
KO:05202	SFRS4_5_6 serine/arginine-rich splicing factor 4/5/6	0.064277457	0.394288074	Rhdel02G0181300/Rhdel02G0218300	0.379372571
KO:05226	kinase	0.065692273	0.394288074	Rhdel05G0137400/Rhdel07G0171900	0.379372571
KO:04130	synaptobrevin homolog YKT6	0.069626229	0.394288074	Rhdel02G0224100/Rhdel07G0188700/Rhdel07G0188800/Rhdel11G0083000	0.379372571
KO:04977	LMBR1 domain-containing protein 1	0.070114788	0.394288074	Rhdel13G0131500	0.379372571
KO:04068	AMPK 5'-AMP-activated protein kinase, catalytic alpha subunit	0.072921081	0.394288074	Rhdel02G0218300/Rhdel07G0171900	0.379372571
KO:03430	RPA1, rpa replication factor A1	0.074396813	0.394288074	Rhdel02G0181000/Rhdel02G0218600	0.379372571
KO:00333	OAR1 3-oxoacyl- acyl-carrier protein] reductase	0.074934315	0.394288074	Rhdel13G0284100	0.379372571
KO:05222	transcription factor E2F3	0.074934315	0.394288074	Rhdel07G0171900	0.379372571
KO:04550	telomere-associated protein RIF1	0.089246431	0.394288074	Rhdel05G0137400	0.379372571
KO:04012	kinase	0.09396872	0.394288074	Rhdel05G0137400	0.379372571
KO:04218	protein lin-54	0.10412434	0.394288074	Rhdel02G0218300/Rhdel07G0171900	0.379372571
KO:01120	glucose-6-phosphate 1-epimerase	0.113647912	0.394288074	Rhdel02G0181200/Rhdel03G0160600/Rhdel07G0172000/Rhdel07G0192800/Rhdel13G0284700	0.379372571
KO:02010	ATP-binding cassette, subfamily C (CFTR/MRP), member 2	0.114097802	0.394288074	Rhdel02G0223700/Rhdel13G0131500	0.379372571
KO:04071	phospholipase D1/2	0.11578382	0.394288074	Rhdel02G0199700/Rhdel13G0131500	0.379372571
KO:05213	kinase	0.12180246	0.394288074	Rhdel05G0137400	0.379372571
KO:05224	kinase	0.12180246	0.394288074	Rhdel05G0137400	0.379372571
KO:03420	CDK-activating kinase assembly factor MAT1	0.122591778	0.394288074	Rhdel02G0181000/Rhdel02G0218600	0.379372571
KO:01220	adh alcohol dehydrogenase (NADP+)	0.126359187	0.394288074	Rhdel03G0160600	0.379372571
KO:04930	hexokinase	0.126359187	0.394288074	Rhdel13G0284700	0.379372571
KO:00620	dld D-lactate dehydrogenase (cytochrome)	0.129496822	0.394288074	Rhdel07G0172000/Rhdel13G0284700	0.379372571
KO:04146	ACOX1, ACOX3 acyl-CoA oxidase	0.132983662	0.394288074	Rhdel13G0123100/Rhdel13G0123200	0.379372571
KO:04370	Ras-related C3 botulinum toxin substrate 1	0.135403211	0.394288074	Rhdel02G0199700	0.379372571
KO:04660	kinase	0.135403211	0.394288074	Rhdel05G0137400	0.379372571
KO:00780	bifunctional dethiobiotin synthetase / adenosylmethionine---8-amino-7-oxononanoate aminotransferase EC:6.3.3.3	0.139890737	0.394288074	Rhdel13G0284100	0.379372571
KO:04662	Ras-related C3 botulinum toxin substrate 1	0.139890737	0.394288074	Rhdel05G0137400	0.379372571
KO:05206	CDC46 DNA replication licensing factor MCM5	0.143571767	0.394288074	Rhdel02G0218300/Rhdel13G0131500	0.379372571
KO:00511	beta-galactosidase	0.144355427	0.394288074	Rhdel10G0001400	0.379372571
KO:04212	steroid 17alpha-monooxygenase / 17alpha-hydroxyprogesterone deacetylase EC:1.14.14.19	0.147141052	0.394288074	Rhdel13G0123100/Rhdel13G0123200	0.379372571
KO:05169	pepA leucyl aminopeptidase	0.151634051	0.394288074	Rhdel05G0137400/Rhdel05G0137500/Rhdel07G0171900/Rhdel13G0284200	0.379372571
KO:04062	Ras-related C3 botulinum toxin substrate 1	0.153216749	0.394288074	Rhdel05G0137400	0.379372571
KO:03013	translation initiation factor 4G	0.157177288	0.394288074	Rhdel05G0137300/Rhdel07G0189100/Rhdel07G0189200	0.379372571
KO:05160	kinase	0.157613607	0.394288074	Rhdel05G0137400	0.379372571
KO:04910	AMPK 5'-AMP-activated protein kinase, catalytic alpha subunit	0.157958057	0.394288074	Rhdel05G0137400/Rhdel07G0217300	0.379372571
KO:00640	succinyl-CoA synthetase beta subunit EC:6.2.1.4	0.161988081	0.394288074	Rhdel13G0284100	0.379372571
KO:01521	kinase	0.161988081	0.394288074	Rhdel05G0137400	0.379372571
KO:05161	bel ATP-dependent RNA helicase DDX3X	0.161988081	0.394288074	Rhdel07G0171900	0.379372571
KO:05168	SFRS4_5_6 serine/arginine-rich splicing factor 4/5/6	0.16525307	0.394288074	Rhdel07G0171900/Rhdel13G0284200	0.379372571
KO:00910	nitrilase	0.166340281	0.394288074	Rhdel07G0192800	0.379372571
KO:04510	Ras-related C3 botulinum toxin substrate 1	0.166340281	0.394288074	Rhdel05G0137400	0.379372571
KO:04151	AMPK 5'-AMP-activated protein kinase, catalytic alpha subunit	0.178161373	0.398163666	Rhdel05G0137400/Rhdel07G0171900	0.383101554
KO:04916	kinase	0.179264352	0.398163666	Rhdel05G0137400	0.383101554
KO:05210	Ras-related C3 botulinum toxin substrate 1	0.179264352	0.398163666	Rhdel05G0137400	0.383101554
KO:00513	stromal membrane-associated protein	0.183528565	0.398163666	Rhdel12G0121000	0.383101554
KO:03320	ACOX1, ACOX3 acyl-CoA oxidase	0.183528565	0.398163666	Rhdel12G0106100	0.383101554
KO:01040	ACOX1, ACOX3 acyl-CoA oxidase	0.187771055	0.400578251	Rhdel13G0284100	0.385424798
KO:04934	steroid 17alpha-monooxygenase / 17alpha-hydroxyprogesterone deacetylase EC:1.14.14.19	0.191226091	0.401261305	Rhdel05G0137400/Rhdel07G0171900	0.386082013
KO:04360	Ras-related C3 botulinum toxin substrate 1	0.200369271	0.407099471	Rhdel05G0137400	0.391699326
KO:04657	kinase	0.200369271	0.407099471	Rhdel05G0137400	0.391699326
KO:00600	beta-galactosidase	0.204525949	0.409051897	Rhdel02G0199700	0.393577895
KO:00280	aldehyde dehydrogenase (NAD+)	0.21686929	0.427065678	Rhdel13G0284100	0.410910233
KO:04390	kinase	0.220941857	0.428493298	Rhdel05G0137400	0.412283848
KO:00510	alpha-1,3-glucosyltransferase	0.233035379	0.445201918	Rhdel12G0121000	0.428360398
KO:05230	pdhA pyruvate dehydrogenase E1 component alpha subunit	0.252783483	0.459330392	Rhdel13G0284700	0.441954407
KO:04072	DGK diacylglycerol kinase (ATP)	0.256672852	0.459330392	Rhdel02G0199700	0.441954407
KO:04919	kinase	0.264392141	0.459330392	Rhdel05G0137400	0.441954407
KO:00310	protein-histidine N-methyltransferase	0.268222259	0.459330392	Rhdel10G0001300	0.441954407
KO:04141	protein transport protein SEC61 subunit alpha	0.268507774	0.459330392	Rhdel05G0137500/Rhdel13G0172400/Rhdel13G0284600	0.441954407
KO:00061	fatty acyl-ACP thioesterase B EC:3.1.2.14	0.272032823	0.459330392	Rhdel13G0284100	0.441954407
KO:04020	phosphatidylinositol phospholipase C, delta	0.272032823	0.459330392	Rhdel02G0199700	0.441954407
KO:04340	kinase	0.272032823	0.459330392	Rhdel05G0137400	0.441954407
KO:04214	poly ADP-ribose] polymerase 2/3/4	0.275823931	0.459330392	Rhdel02G0218300	0.441954407
KO:03022	CDK-activating kinase assembly factor MAT1	0.279595682	0.459330392	Rhdel13G0284200	0.441954407
KO:05322	histone H2A	0.283348171	0.459330392	Rhdel02G0181300	0.441954407
KO:04666	gelsolin	0.287081495	0.459330392	Rhdel02G0199700	0.441954407
KO:05167	Ras-related C3 botulinum toxin substrate 1	0.287081495	0.459330392	Rhdel05G0137400	0.441954407
KO:00040	adh alcohol dehydrogenase (NADP+)	0.292704502	0.462545386	Rhdel03G0160600/Rhdel07G0217200	0.445047781
KO:01524	ATP-binding cassette, subfamily C (CFTR/MRP), member 2	0.296553833	0.462913301	Rhdel02G0218300/Rhdel13G0131500	0.445401778
KO:04931	AMPK 5'-AMP-activated protein kinase, catalytic alpha subunit	0.312686146	0.482214779	Rhdel05G0137400	0.463973101
KO:04728	serine/threonine-protein phosphatase 2A regulatory subunit B'	0.337388593	0.500324039	Rhdel05G0137400	0.481397307
KO:04341	kinase	0.340845696	0.500324039	Rhdel05G0137400	0.481397307
KO:00520	fcl GDP-L-fucose synthase	0.344353987	0.500324039	Rhdel03G0160700/Rhdel03G0160800	0.481397307
KO:01523	phosphoribosylaminoimidazolecarboxamide formyltransferase / IMP cyclohydrolase EC:2.1.2.3	0.351111248	0.500324039	Rhdel13G0131500	0.481397307
KO:04210	cathepsin L	0.351111248	0.500324039	Rhdel02G0218300	0.481397307
KO:04211	AMPK 5'-AMP-activated protein kinase, catalytic alpha subunit	0.351111248	0.500324039	Rhdel10G0001300	0.481397307
KO:00230	pepA leucyl aminopeptidase	0.353812566	0.500324039	Rhdel12G0120200/Rhdel13G0284700	0.481397307
KO:05200	Ras-related C3 botulinum toxin substrate 1	0.355699121	0.500324039	Rhdel05G0137400/Rhdel07G0171900	0.481397307
KO:00909	(-)-germacrene D synthase	0.371174338	0.51538378	Rhdel03G0343600	0.495887354
KO:00710	pgk phosphoglycerate kinase	0.374458528	0.51538378	Rhdel07G0172000	0.495887354
KO:05134	heat shock 70kDa protein 1/2/6/8	0.387427949	0.527561462	Rhdel05G0137500	0.507604367
KO:04150	AMPK 5'-AMP-activated protein kinase, catalytic alpha subunit	0.403269471	0.54335255	Rhdel05G0137400	0.522798095
KO:00630	glyoxylate/hydroxypyruvate reductase EC:1.1.1.79	0.412580854	0.54688542	Rhdel07G0192800	0.52619732
KO:00561	adh alcohol dehydrogenase (NADP+)	0.415652878	0.54688542	Rhdel03G0160600	0.52619732
KO:05034	histone H2A	0.418709149	0.54688542	Rhdel02G0181300	0.52619732
KO:04144	heat shock 70kDa protein 1/2/6/8	0.423997187	0.548198383	Rhdel05G0137500/Rhdel13G0123500	0.527460616
KO:04922	AMPK 5'-AMP-activated protein kinase, catalytic alpha subunit	0.430778289	0.550029241	Rhdel13G0284700	0.529222214
KO:04976	ATP-binding cassette, subfamily C (CFTR/MRP), member 2	0.436720385	0.550029241	Rhdel13G0131500	0.529222214
KO:04612	cathepsin L	0.442601655	0.550029241	Rhdel05G0137500	0.529222214
KO:04915	heat shock 70kDa protein 1/2/6/8	0.442601655	0.550029241	Rhdel05G0137500	0.529222214
KO:04371	AMPK 5'-AMP-activated protein kinase, catalytic alpha subunit	0.44842271	0.551904874	Rhdel02G0199700	0.531026893
KO:01212	fatty acyl-ACP thioesterase B EC:3.1.2.14	0.465530595	0.567503964	Rhdel13G0284100	0.546035886
KO:04213	AMPK 5'-AMP-activated protein kinase, catalytic alpha subunit	0.47938887	0.578884673	Rhdel05G0137500	0.556986076
KO:04917	steroid 17alpha-monooxygenase / 17alpha-hydroxyprogesterone deacetylase EC:1.14.14.19	0.500832647	0.589523448	Rhdel05G0137400	0.567222396
KO:05225	kinase	0.500832647	0.589523448	Rhdel05G0137400	0.567222396
KO:04310	E3 ubiquitin-protein ligase SIAH1	0.503451466	0.589523448	Rhdel05G0137400	0.567222396
KO:04217	high mobility group protein B1	0.508648757	0.589523448	Rhdel13G0123500	0.567222396
KO:04932	AMPK 5'-AMP-activated protein kinase, catalytic alpha subunit	0.511227365	0.589523448	Rhdel05G0137400	0.567222396
KO:01200	aceF, pdhC pyruvate dehydrogenase E2 component (dihydrolipoamide acetyltransferase)	0.529683998	0.601921859	Rhdel07G0172000/Rhdel13G0284700	0.579151789
KO:04114	ANAPC11 anaphase-promoting complex subunit 11	0.531384142	0.601921859	Rhdel07G0171900	0.579151789
KO:04111	F-box and leucine-rich repeat protein GRR1	0.571549435	0.641739716	Rhdel12G0105900	0.617463378
KO:03040	FUSIP1 serine/arginine-rich splicing factor 10	0.582021237	0.647814942	Rhdel05G0137500/Rhdel12G0106200	0.623308784
KO:03015	serine/threonine-protein phosphatase 2A regulatory subunit B'	0.591426421	0.652608465	Rhdel05G0137300	0.627920974
KO:05010	NADH dehydrogenase (ubiquinone) flavoprotein 2	0.597848964	0.653098913	Rhdel05G0137400	0.628392869
KO:00240	pepA leucyl aminopeptidase	0.60207556	0.653098913	Rhdel12G0120200	0.628392869
KO:05164	interleukin-1 receptor-associated kinase 4	0.608007274	0.653991017	Rhdel05G0137400/Rhdel05G0137500	0.629251225
KO:05016	pepA leucyl aminopeptidase	0.643907313	0.686834467	Rhdel13G0284200	0.660852242
KO:00190	PMA2 H+-transporting ATPase	0.667609214	0.706231234	Rhdel13G0131900	0.67951525
KO:01230	bifunctional aspartokinase / homoserine dehydrogenase 1 EC:2.7.2.4	0.796395797	0.835562804	Rhdel13G0284700	0.803954342
KO:00940	4-coumarate--CoA ligase	0.820972655	0.854345527	Rhdel08G0138300	0.822026535
KO:04075	xyloglucan:xyloglucosyl transferase TCH4	0.839211366	0.866282701	Rhdel12G0122800	0.833512138
KO:03010	MRPS6, rpsF small subunit ribosomal protein S6	0.858704468	0.879313375	Rhdel12G0106100	0.846049876
KO:04064	interleukin-1 receptor-associated kinase 4	0.89099508	0.905137859	Rhdel02G0218300	0.870897447
KO:04722	interleukin-1 receptor-associated kinase 4	0.916017738	0.923230476	Rhdel05G0137400	0.888305639
KO:05145	interleukin-1 receptor-associated kinase 4	0.924282619	0.924282619	Rhdel05G0137500	0.88931798
