# Supplementary material for: Genome and GWAS analysis identified genes significantly related to phenotypic state of Rhododendron bark
Source: Hortic Res. 2024 Jan 10;11(3):uhae008. doi: 10.1093/hr/uhae008 (PMC10939351; doi:10.1093/hr/uhae008)
Supplement: Web_Material_uhae008 [file web_material_uhae008.zip › Supplementary Tables.xlsx]

## Sheet: Table S1
Table S1. Sequencing sample information
Sample number			ID	Raw_Reads	Clean_Reads	Clean_Base	Q20(%)	Q30(%)	GC(%)
MY01	R01		R01	29407605	29407605	8808968346	96.68	91.33	41.07
MY02	R02		R02	30969194	30969194	9277539736	96.67	91.36	41.18
MY03	R03		R03	29734739	29734739	8907789496	96.56	91.13	41.76
MY04	R04		R04	36884579	36884579	11046797740	96.89	91.84	40.99
MY05	R05		R05	33067156	33067156	9900496478	96.53	91.1	41.08
MY06	R06		R06	31474229	31474229	9427955238	96.42	90.85	41.26
MY07	R07		R07	35893994	35893994	10749468630	97.01	92.14	42.22
MY08	R08		R08	29882021	29882021	8948563918	96.74	91.55	44.47
MY09	R09		R09	28269332	28269332	8462183060	96.81	91.83	42.63
MY10	R10		R10	29723620	29723620	8904953966	97.85	94.17	41.62
H040	R100		R100	28362384	28362384	8495138472	97.27	92.62	44.43
H041	R101		R101	29584263	29584263	8860398316	97.08	92.18	42.16
H042	R102		R102	30433377	30433377	9116866248	97.08	92.18	41.67
H043	R103		R103	28921955	28921955	8663583242	97.27	92.59	41.91
H044	R104		R104	27581871	27581871	8260036790	97.31	92.65	42.01
H045	R105		R105	32216828	32216828	9647859652	97.1	92.22	42.41
H046	R106		R106	29523003	29523003	8843702076	97.2	92.41	42.08
H047	R107		R107	38039410	38039410	11391451474	97.38	92.92	42.35
H048	R108		R108	28835396	28835396	8637263428	97.27	92.61	42.08
H049	R109		R109	29962745	29962745	8976412138	97.23	92.51	41.51
MY11	R11		R11	30245370	30245370	9056240350	96.61	91.23	41.31
H050	R110		R110	28879325	28879325	8650748504	96.99	92.01	42.42
H051	R111		R111	26721308	26721308	8002940644	97.4	92.89	43.21
H052	R112		R112	26880138	26880138	8052725706	97.31	92.69	42.21
H053	R113		R113	30340147	30340147	9088405988	97.55	93.15	41.84
H054	R114		R114	28586117	28586117	8561384878	97.4	92.93	45.88
H055	R115		R115	31330593	31330593	9384373214	97.37	92.83	42.02
H056	R116		R116	27095126	27095126	8117339096	97.22	92.48	41.76
H057	R117		R117	28792897	28792897	8625200064	97.18	92.45	44.11
H058	R118		R118	32734571	32734571	9806273766	97.3	92.69	42.77
H059	R119		R119	30039255	30039255	8998209420	97.36	92.78	42.12
MY12	R12		R12	31680849	31680849	9489905582	97.87	94.24	41.27
H060	R120		R120	28951318	28951318	8672318044	97.38	92.81	43.68
H061	R121		R121	27120941	27120941	8122701170	97.42	93.07	42.39
H062	R122		R122	28387001	28387001	8501068426	97.54	93.27	40.57
H063	R123		R123	28306797	28306797	8476366870	97.58	93.4	42.52
H064	R124		R124	27680352	27680352	8290298508	97.42	93.08	41.64
H065	R125		R125	26966443	26966443	8071828938	97.3	92.82	41.33
H066	R126		R126	28878238	28878238	8643654200	97.43	93.05	42.47
H067	R127		R127	27998825	27998825	8385322910	97.28	92.76	42.84
H068	R128		R128	28447643	28447643	8517635540	97.34	92.9	41.64
H069	R129		R129	28357680	28357680	8491049008	97.56	93.36	40.87
MY13	R13		R13	27849040	27849040	8341750866	97.85	94.17	41.48
H070	R130		R130	30051947	30051947	8980180598	96.93	92.06	42.36
H071	R131		R131	27773751	27773751	8317639600	97.46	93.17	41.78
H072	R132		R132	28629983	28629983	8573422234	97.51	93.29	41.34
H073	R133		R133	28389361	28389361	8500967502	97.46	93.23	42.55
H074	R134		R134	27637580	27637580	8273703330	97.46	93.18	41.94
H075	R135		R135	28110702	28110702	8417891836	97.47	93.19	40.95
H076	R136		R136	28158748	28158748	8434878900	97.35	92.95	45.4
H077	R137		R137	28914900	28914900	8659199440	97.46	93.16	42.81
H078	R138		R138	28253619	28253619	8462865776	97.59	93.45	41.71
H079	R139		R139	28218731	28218731	8452388170	97.06	91.94	42.27
MY14	R14		R14	28433545	28433545	8516553210	97.67	93.82	41.32
H080	R140		R140	28416089	28416089	8513081458	97.1	92.45	43.47
H081	R141		R141	28158636	28158636	8432388680	97.47	93.23	42.41
H082	R142		R142	30059008	30059008	9003941470	97.54	93.33	41.93
H083	R143		R143	27222584	27222584	8155073436	97.31	92.74	40.45
H084	R144		R144	27987488	27987488	8382003628	97.61	93.53	41.73
H085	R145		R145	27765272	27765272	8317491324	97.55	93.39	42.28
H086	R146		R146	28289675	28289675	8474415278	97.42	93.05	41.9
H087	R147		R147	29436323	29436323	8818521728	97.53	93.34	42.35
H088	R148		R148	30198150	30198150	9046206780	97.47	93.17	41.75
H089	R149		R149	27542843	27542843	8250459482	97.6	93.47	41.17
MY15	R15		R15	31261204	31261204	9363531154	97.82	94.08	41.47
H090	R150		R150	28748284	28748284	8612642364	97.59	93.46	42.53
H091	R151		R151	28860186	28860186	8644320848	97.41	93.03	40.71
H092	R152		R152	27246278	27246278	8160930184	97.52	93.29	41.05
H093	R153		R153	30008772	30008772	8989530126	97.41	92.99	40.66
H094	R154		R154	28960410	28960410	8675865188	97.45	93.13	42.35
H095	R155		R155	28379178	28379178	8498466094	97.39	92.98	41.5
H096	R156		R156	27968189	27968189	8375115156	97.58	93.41	41.69
H097	R157		R157	28551158	28551158	8551427308	97.61	93.53	44.62
H098	R158		R158	29950563	29950563	8972023646	97.6	93.5	42.43
H099	R159		R159	28434450	28434450	8517765160	97.34	92.93	42.97
MY16	R16		R16	31804351	31804351	9526735434	97.83	94.11	41.49
H100	R160		R160	29895856	29895856	8952554512	97.57	93.46	44.76
H101	R161		R161	28152283	28152283	8430952110	97.31	92.86	42.99
H102	R162		R162	29133534	29133534	8716039642	97.44	93.16	42.88
H103	R163		R163	28580755	28580755	8559503468	97.6	93.5	44.3
H104	R164		R164	32288378	32288378	9668939538	97.65	93.56	41.54
H105	R165		R165	28657190	28657190	8582648088	97.43	93.08	41.98
H106	R166		R166	28290827	28290827	8472815720	97.52	93.25	42.51
H107	R167		R167	28166598	28166598	8435317088	97.54	93.33	41.94
H108	R168		R168	32462250	32462250	9723833820	97.63	93.57	41.91
H109	R169		R169	29120296	29120296	8721054348	97.33	93	43.08
MY17	R17		R17	28828648	28828648	8633982368	97.22	92.5	42.54
H110	R170		R170	31476279	31476279	9426128340	97.85	94.22	40.96
H111	R171		R171	30392374	30392374	9103703952	98.05	94.67	41.88
H112	R172		R172	41406907	41406907	12405606872	97.98	94.5	42.49
H113	R173		R173	34932011	34932011	10465208414	97.6	93.62	41.77
H114	R174		R174	30157544	30157544	9031488168	97.96	94.49	42.48
H115	R175		R175	33169053	33169053	9937560766	97.93	94.42	44.68
H116	R176		R176	31072937	31072937	9307775194	97.87	94.33	43.35
H117	R177		R177	34671000	34671000	10381406856	97.99	94.54	43.06
H118	R178		R178	33500290	33500290	10032913354	98.02	94.59	43.55
H119	R179		R179	33499703	33499703	10035011790	97.95	94.39	42.5
MY18	R18		R18	27286294	27286294	8172460090	97.31	92.67	41.09
H120	R180		R180	33707741	33707741	10097045316	97.86	94.23	44.29
H121	R181		R181	40789114	40789114	12219709340	97.87	94.24	42.36
H122	R182		R182	32836252	32836252	9835042554	98.01	94.59	46.13
H123	R183		R183	36003616	36003616	10784640118	97.98	94.48	42.44
H124	R184		R184	34868695	34868695	10444654406	97.94	94.41	42.62
H125	R185		R185	34359013	34359013	10291723206	97.96	94.45	42.24
H126	R186		R186	29160383	29160383	8730713384	97.29	93.2	42.91
H127	R187		R187	34274069	34274069	10267654356	97.94	94.42	41.76
H128	R188		R188	34685549	34685549	10389740750	97.98	94.47	41.48
H129	R189		R189	31536819	31536819	9444465882	97.97	94.44	42.47
MY19	R19		R19	29094993	29094993	8713929026	96.97	91.97	43.17
H130	R190		R190	34322361	34322361	10282157386	97.91	94.29	42.26
H131	R191		R191	30787100	30787100	9223671652	98.02	94.57	42.16
H132	R192		R192	35449640	35449640	10620036226	97.88	94.28	44.1
H133	R193		R193	33902613	33902613	10156821690	97.73	93.89	41.54
H134	R194		R194	34369117	34369117	10297193368	97.93	94.37	41.56
H135	R195		R195	31743622	31743622	9507656856	97.74	94	40.86
H136	R196		R196	31432096	31432096	9407974480	97.91	94.37	43.16
H137	R197		R197	36204994	36204994	10847095820	98	94.48	40.85
H138	R198		R198	36987386	36987386	11077527286	97.97	94.45	41.84
H139	R199		R199	28748914	28748914	8610367702	97.64	93.82	42.64
MY20	R20		R20	28594953	28594953	8565040138	97.14	92.3	41.89
H140	R200		R200	36351192	36351192	10887707926	97.76	93.96	42.4
H141	R201		R201	37144892	37144892	11126083318	97.91	94.27	41.9
H142	R202		R202	29379747	29379747	8798785474	96.6	91.14	41.66
H143	R203		R203	31079579	31079579	9312008810	96.25	90.45	41.55
H144	R204		R204	33635445	33635445	10072014732	97.66	93.6	42.22
H145	R205		R205	30072447	30072447	9007107800	97.37	92.96	42.66
H146	R206		R206	30132465	30132465	9026113376	97.6	93.5	42.83
H147	R207		R207	31937301	31937301	9566528056	97.55	93.39	41.02
H148	R208		R208	32637171	32637171	9776071146	97.53	93.3	41.08
H149	R209		R209	28949799	28949799	8669823026	97.55	93.36	41.4
MY21	R21		R21	31717655	31717655	9498224744	97.23	92.47	41.05
H150	R210		R210	35833804	35833804	10731542458	97.35	93	41.57
H151	R211		R211	33110547	33110547	9916969362	97.35	92.9	42.43
H152	R212		R212	34383283	34383283	10298272282	97.51	93.29	40.94
H153	R213		R213	28231908	28231908	8457618318	96.38	90.77	41.92
H154	R214		R214	28842752	28842752	8637672774	97.43	93.1	41.13
H155	R215		R215	31118858	31118858	9320785616	97.37	93.03	40.88
H156	R216		R216	31472630	31472630	9427636540	97.31	92.81	41.07
H157	R217		R217	30741110	30741110	9203554058	97.38	93	41.68
H158	R218		R218	31547846	31547846	9450462734	97.5	93.22	41.25
H159	R219		R219	29692833	29692833	8891759010	97.49	93.25	41.35
MY22	R22		R22	30333866	30333866	9089231866	96.93	91.85	43.57
H160	R220		R220	32064597	32064597	9601503640	97.04	92.17	40.63
H161	R221		R221	29594997	29594997	8862146128	97.04	92.18	40.97
H162	R222		R222	33306194	33306194	9975975678	96.67	91.47	42.21
H163	R223		R223	28712051	28712051	8599320116	96.8	91.73	40.91
H164	R224		R224	32921353	32921353	9858108264	96.97	92.05	41.63
H165	R225		R225	33104711	33104711	9917065752	96.69	91.46	41.86
H166	R226		R226	28189829	28189829	8443595418	97.16	92.43	41.75
H167	R227		R227	28296930	28296930	8474953570	96.71	91.56	40.96
H168	R228		R228	34341398	34341398	10287455350	97	92.11	40.53
H169	R229		R229	31953063	31953063	9570732090	96.98	92.13	41.31
MY23	R23		R23	27550760	27550760	8249218540	97.5	93.02	41.09
H170	R230		R230	29711877	29711877	8898427824	97.05	92.24	42.9
H171	R231		R231	27409776	27409776	8209124952	97.03	92.18	40.59
H172	R232		R232	33741701	33741701	10105803958	96.86	91.88	41.21
H173	R233		R233	33501925	33501925	10031848930	96.7	91.52	40.99
H174	R234		R234	24650996	24650996	7382406920	96.93	91.98	40.96
H175	R235		R235	29422399	29422399	8814503756	95.41	89.1	42.58
H176	R236		R236	31056923	31056923	9299927388	96.78	91.7	41.66
H177	R237		R237	28324129	28324129	8484864496	96.82	91.79	41.2
H178	R238		R238	30734757	30734757	9207668416	96.57	91.27	41.45
H179	R239		R239	28228389	28228389	8456103840	96.58	91.27	41.13
MY24	R24		R24	28540879	28540879	8548538522	97.08	92.15	41.93
H180	R240		R240	34444022	34444022	10317939508	96.86	91.82	40.96
H181	R241		R241	28289835	28289835	8472349368	96.86	91.82	41.1
H182	R242		R242	30595999	30595999	9163768776	96.75	91.62	41.73
H183	R243		R243	34919386	34919386	10459562942	96.91	91.95	41.06
H184	R244		R244	32488103	32488103	9732477282	96.82	91.78	41.25
H185	R245		R245	28939129	26156148	7835297970	96.86	91.84	41.32
H186	R246		R246	31064635	31064635	9304404650	97.02	92.22	42
H187	R247		R247	39341058	39341058	11777117904	96.8	91.68	40.73
H188	R248		R248	29094633	29094633	8715693306	96.71	91.51	41.15
H189	R249		R249	29737640	29737640	8905558882	96.76	91.68	41.41
MY25	R25		R25	30038697	30038697	8998069662	97.23	92.51	41.85
H190	R250		R250	33417255	33417255	10008377658	96.85	91.84	41.22
H191	R251		R251	37973663	37973663	11355216694	97.6	93.55	43.37
H192	R252		R252	27670846	27670846	8288025214	96.91	91.95	40.72
H193	R253		R253	28082176	28082176	8411839550	96.78	91.74	41.05
H194	R254		R254	28026710	28026710	8395264300	96.65	91.54	41.29
H195	R255		R255	34588495	34588495	10359202882	96.97	92.09	41.24
H196	R256		R256	28469952	28469952	8525190860	96.9	91.98	42.12
H197	R257		R257	28739920	28739920	8608125450	96.61	91.35	41.46
H198	R258		R258	30791163	30791163	9222496554	96.6	91.39	42.75
H199	R259		R259	33572686	33572686	10056436838	96.9	91.95	40.88
MY26	R26		R26	28357317	28357317	8493317024	97.3	92.65	41.92
H200	R260		R260	28056073	28056073	8404735876	96.12	90.1	41.07
MY27	R27		R27	29505073	29505073	8834987334	97.31	92.69	43.27
MY28	R28		R28	28279961	28279961	8468160618	97.32	92.71	42.66
MY29	R29		R29	32434736	32434736	9712894092	97.13	92.35	41.89
MY30	R30		R30	29495703	29495703	8829690610	97	92.03	42.44
LZ01	R31		R31	28186315	28186315	8426678938	97.36	92.97	42.78
LZ02	R32		R32	29390050	29390050	8804473726	95.69	89.38	41.01
LZ03	R33		R33	32584022	32584022	9760240910	97.04	92.09	40.84
LZ04	R34		R34	29376499	29376499	8799393764	97.08	92.19	41.51
LZ05	R35		R35	34629898	34629898	10374073962	97.81	94.08	42.65
LZ06	R36		R36	33747918	33747918	10108071306	97.73	93.94	42.39
LZ07	R37		R37	33448317	33448317	10020216650	97.76	94.02	42.46
LZ08	R38		R38	31929996	31929996	9563440582	96.69	91.36	41.03
LZ09	R39		R39	29612682	29612682	8870785570	96.48	90.93	41.38
LZ10	R40		R40	37087560	37087560	11110420644	97.9	94.28	41.55
LZ11	R41		R41	35635643	35635643	10675224120	97.9	94.27	40.71
LZ12	R42		R42	36199683	36199683	10844957024	97.8	94.1	40.9
LZ13	R43		R43	29245075	29245075	8760562804	97.73	93.92	40.68
LZ14	R44		R44	28623413	28623413	8571412020	97.4	93.3	40.74
LZ15	R45		R45	31958485	31958485	9573811050	97.66	93.76	41.35
LZ16	R46		R46	29707307	29707307	8898845180	97.76	94	42.78
LZ17	R47		R47	33071876	33071876	9905880996	97.89	94.29	41.22
LZ18	R48		R48	29387497	29387497	8793229276	97.02	92.32	41.85
LZ19	R49		R49	28821425	28821425	8628485288	97.12	92.52	42.07
LZ20	R50		R50	33852474	33852474	10141462918	97.82	94.15	41.06
LZ21	R51		R51	29584162	29584162	8862919296	97.03	92.12	40.86
LZ22	R52		R52	29143108	29143108	8729322474	97.06	92.19	41.08
LZ23	R53		R53	28207008	28207008	8448141454	97.38	92.84	42.17
LZ24	R54		R54	28976361	28976361	8680552950	97.11	92.31	41.94
LZ25	R55		R55	28926240	28926240	8665114072	97.15	92.37	41.75
LZ26	R56		R56	29291356	29291356	8774748402	96.91	91.86	40.79
LZ27	R57		R57	28330873	28330873	8487017838	96.91	91.86	41.06
LZ28	R58		R58	28959262	28959262	8675541280	97.13	92.35	41.01
LZ29	R59		R59	28898536	28898536	8657710216	97.1	92.26	41.34
LZ30	R60		R60	26093685	28540427	8550697638	96.59	91.23	41.35
H001	R61		R61	31767962	31767962	9517630326	97.19	92.43	41.94
H002	R62		R62	28016100	28016100	8390943656	97.38	92.84	43.5
H003	R63		R63	31861747	31861747	9544693178	96.98	92.04	41.42
H004	R64		R64	32811050	32811050	9829529058	96.89	91.84	41.5
H005	R65		R65	40881834	40881834	12243669016	97.04	92.23	44.86
H006	R66		R66	27776921	27776921	8317183414	96.99	92.09	43.21
H007	R67		R67	30781084	30781084	9218975536	96.5	91.08	41.68
H008	R68		R68	31309594	31309594	9377159512	96.77	91.62	41.82
H009	R69		R69	38233336	38233336	11446705068	97.93	94.36	41.11
H010	R70		R70	37125603	37125603	11122144900	97.81	94.09	44.13
H011	R71		R71	31237688	31237688	9346822472	98.22	95.04	44.04
H012	R72		R72	37058883	37058883	11099515850	97.81	94.11	41.69
H013	R73		R73	36789533	36789533	11021314614	98	94.54	42.84
H014	R74		R74	37738772	37738772	11306059904	98	94.54	41.57
H015	R75		R75	40008539	40008539	11984621616	97.91	94.31	41.54
H016	R76		R76	36513333	36513333	10930889532	97.97	94.49	41.93
H017	R77		R77	36364921	36364921	10895220328	97.86	94.21	41.29
H018	R78		R78	44177966	44177966	13230866708	97.67	93.81	42.2
H019	R79		R79	44997743	44997743	13480521464	97.84	94.17	41.52
H020	R80		R80	29397064	29397064	8805044682	95.4	88.9	41.38
H021	R81		R81	32360404	32360404	9690382268	96.8	91.71	43.96
H022	R82		R82	31768729	31768729	9517469214	96.79	91.69	43.79
H023	R83		R83	30226125	30226125	9054923818	96.48	91	43.75
H024	R84		R84	30161202	30161202	9034085542	96.41	90.84	42.77
H025	R85		R85	30573454	30573454	9158648010	96.5	91.02	42.04
H026	R86		R86	30151870	30151870	9032347458	96.98	92.05	42.63
H027	R87		R87	29826108	29826108	8934576548	96.77	91.58	42.06
H028	R88		R88	29395383	29395383	8802824276	97.58	93.75	42.89
H029	R89		R89	28559444	28559444	8550384008	97.35	92.76	41.62
H030	R90		R90	33842833	33842833	10138104284	97.97	94.53	42.15
H031	R91		R91	33391459	33391459	10002577486	97.76	94.03	41.33
H032	R92		R92	34032815	34032815	10194469042	97.95	94.45	42.76
H033	R93		R93	34926150	34926150	10462721892	97.87	94.19	41.52
H034	R94		R94	33245277	33245277	9959165942	97.22	92.51	43.1
H035	R95		R95	30649603	30649603	9173804066	97.69	93.94	43.49
H036	R96		R96	28032821	28032821	8394017378	97.29	92.69	43.3
H037	R97		R97	27094581	27094581	8112055114	97.3	92.67	41.82
H038	R98		R98	27523338	27523338	8239955414	97.32	92.69	41.36
H039	R99		R99	38904477	38904477	11653190556	96.95	92.01	41.46

## Sheet: Table S2
Table S2. Average sequencing depth of samples
Sample number			INDV	N_SITES (locus numbers)	MEAN_DEPTH
MY01	R01		H-R100	49839127	5.59764
MY02	R02		H-R101	49822939	7.26049
MY03	R03		H-R102	49844305	7.98269
MY04	R04		H-R103	49831727	7.34389
MY05	R05		H-R104	49834065	6.32398
MY06	R06		H-R105	49821268	7.11492
MY07	R07		H-R106	49813444	6.94866
MY08	R08		H-R107	49837960	9.65253
MY09	R09		H-R108	49843985	6.54201
MY10	R10		H-R109	49846470	7.43674
H040	R100		H-R110	49841346	6.63503
H041	R101		H-R111	49839552	5.70494
H042	R102		H-R112	49841350	6.45175
H043	R103		H-R113	49845027	7.6449
H044	R104		H-R114	49839365	5.23597
H045	R105		H-R115	49843369	6.96211
H046	R106		H-R116	49843598	7.07101
H047	R107		H-R117	49839638	5.99299
H048	R108		H-R118	49842443	6.88321
H049	R109		H-R119	49844200	6.9333
MY11	R11		H-R120	49840365	6.32756
H050	R110		H-R121	49842528	6.71448
H051	R111		H-R122	49824122	7.29761
H052	R112		H-R123	49840220	5.85176
H053	R113		H-R124	49843048	6.89675
H054	R114		H-R125	49842200	6.41328
H055	R115		H-R126	49839677	5.71446
H056	R116		H-R127	49846405	6.13815
H057	R117		H-R128	49846107	6.82077
H058	R118		H-R129	49851244	6.87463
H059	R119		H-R130	49850691	7.05494
MY12	R12		H-R131	49840604	6.09195
H060	R120		H-R132	49843428	6.75417
H061	R121		H-R133	49842071	6.49659
H062	R122		H-R134	49841366	6.1818
H063	R123		H-R135	49845380	7.83181
H064	R124		H-R136	49842313	6.36063
H065	R125		H-R137	49844508	7.11484
H066	R126		H-R138	49843764	7.33726
H067	R127		H-R139	49841947	6.78875
H068	R128		H-R140	49841856	6.72716
H069	R129		H-R141	49843153	7.12364
MY13	R13		H-R142	49850808	7.91037
H070	R130		H-R143	49847336	6.73572
H071	R131		H-R144	49852933	7.27111
H072	R132		H-R145	49840799	5.90911
H073	R133		H-R146	49842566	7.07385
H074	R134		H-R147	49843998	7.81632
H075	R135		H-R148	49844064	7.76008
H076	R136		H-R149	49841693	7.93246
H077	R137		H-R150	49840803	7.38565
H078	R138		H-R151	49848544	7.81184
H079	R139		H-R152	49849944	7.53729
MY14	R14		H-R153	49852916	8.39287
H080	R140		H-R154	49846433	7.22512
H081	R141		H-R155	49831367	7.75348
H082	R142		H-R156	49850203	7.19115
H083	R143		H-R157	49841263	5.87183
H084	R144		H-R158	49845926	6.47051
H085	R145		H-R159	49840770	6.00275
H086	R146		H-R160	49846623	6.14894
H087	R147		H-R161	49852014	6.58684
H088	R148		H-R162	49843922	3.91944
H089	R149		H-R163	49849749	5.7657
MY15	R15		H-R164	49851539	7.57015
H090	R150		H-R165	49851523	7.2068
H091	R151		H-R166	49842238	6.20397
H092	R152		H-R167	49843466	6.68025
H093	R153		H-R168	49834391	8.04075
H094	R154		H-R169	49834378	6.69462
H095	R155		H-R170	49849581	7.7599
H096	R156		H-R171	49831842	7.02223
H097	R157		H-R172	49846976	9.15979
H098	R158		H-R173	49838047	8.93831
H099	R159		H-R174	49836241	6.2365
MY16	R16		H-R175	49842507	6.80922
H100	R160		H-R176	49846781	6.32056
H101	R161		H-R177	49845786	7.2491
H102	R162		H-R178	49843000	6.54415
H103	R163		H-R179	49850627	7.26656
H104	R164		H-R180	49849634	7.02346
H105	R165		H-R181	49845957	8.86713
H106	R166		H-R182	49840290	5.71986
H107	R167		H-R183	49846403	8.64381
H108	R168		H-R184	49848411	8.248
H109	R169		H-R185	49847213	8.52872
MY17	R17		H-R186	49841955	6.13287
H110	R170		H-R187	49846627	8.84269
H111	R171		H-R188	49847030	8.50293
H112	R172		H-R189	49846021	7.17417
H113	R173		H-R190	49854734	8.61039
H114	R174		H-R191	49847795	7.45522
H115	R175		H-R192	49829007	7.07027
H116	R176		H-R193	49850751	8.93853
H117	R177		H-R194	49819248	8.83884
H118	R178		H-R195	49851083	7.66117
H119	R179		H-R196	49846978	6.97151
MY18	R18		H-R197	49848352	9.01906
H120	R180		H-R198	49849733	9.54192
H121	R181		H-R199	49845035	6.8615
H122	R182		H-R200	49846445	8.57147
H123	R183		H-R201	49847793	9.27679
H124	R184		H-R202	49844339	7.78538
H125	R185		H-R203	49843793	8.78403
H126	R186		H-R204	49847915	9.13139
H127	R187		H-R205	49845034	7.55409
H128	R188		H-R206	49845575	7.68337
H129	R189		H-R207	49853317	8.83906
MY19	R19		H-R208	49853377	9.33686
H130	R190		H-R209	49846403	8.05073
H131	R191		H-R210	49831974	8.84279
H132	R192		H-R211	49846029	8.37558
H133	R193		H-R212	49849390	8.28326
H134	R194		H-R213	49846326	7.51984
H135	R195		H-R214	49851708	7.64905
H136	R196		H-R215	49847077	8.58394
H137	R197		H-R216	49833315	8.26179
H138	R198		H-R217	49847181	8.05192
H139	R199		H-R218	49844357	8.41566
MY20	R20		H-R219	49854764	8.49654
H140	R200		H-R220	49852120	8.58489
H141	R201		H-R221	49838213	8.97887
H142	R202		H-R222	49846537	9.18434
H143	R203		H-R223	49853988	8.50238
H144	R204		H-R224	49847380	8.85194
H145	R205		H-R225	49846298	9.30788
H146	R206		H-R226	49845304	7.9031
H147	R207		H-R227	49844598	8.10913
H148	R208		H-R228	49846994	9.53211
H149	R209		H-R229	49848114	9.5874
MY21	R21		H-R230	49833549	7.51191
H150	R210		H-R231	49826704	7.62093
H151	R211		H-R232	49833338	10.0849
H152	R212		H-R233	49830747	9.39755
H153	R213		H-R234	49828850	5.68027
H154	R214		H-R235	49846233	7.79893
H155	R215		H-R236	49846594	8.35934
H156	R216		H-R237	49844509	7.62754
H157	R217		H-R238	49848258	8.52521
H158	R218		H-R239	49835131	7.90778
H159	R219		H-R240	49845680	9.8032
MY22	R22		H-R241	49844512	7.78517
H160	R220		H-R242	49846120	8.82843
H161	R221		H-R243	49848232	10.2674
H162	R222		H-R244	49842178	8.88353
H163	R223		H-R245	49825041	7.86618
H164	R224		H-R246	49825352	7.67582
H165	R225		H-R247	49819732	10.4438
H166	R226		H-R248	49845588	8.29905
H167	R227		H-R249	49849795	7.85362
H168	R228		H-R250	49830805	9.17229
H169	R229		H-R251	49844492	9.37389
MY23	R23		H-R252	49845751	7.93665
H170	R230		H-R253	49837188	8.37415
H171	R231		H-R254	49844660	7.77875
H172	R232		H-R255	49840265	9.41014
H173	R233		H-R256	49825192	7.01118
H174	R234		H-R257	49843192	7.48081
H175	R235		H-R258	49847299	7.44683
H176	R236		H-R259	49848741	9.65495
H177	R237		H-R260	49844109	8.27954
H178	R238		H-R61	49847119	8.53453
H179	R239		H-R62	49802219	6.33624
MY24	R24		H-R63	49857831	8.99837
H180	R240		H-R64	49845085	8.75179
H181	R241		H-R65	49844310	7.34387
H182	R242		H-R66	49833350	6.49465
H183	R243		H-R67	49845279	8.02234
H184	R244		H-R68	49846211	8.2245
H185	R245		H-R69	49817329	9.59805
H186	R246		H-R70	49838257	7.44705
H187	R247		H-R71	49842973	6.38337
H188	R248		H-R72	49847279	9.25169
H189	R249		H-R73	49846217	8.43006
MY25	R25		H-R74	49847154	9.55778
H190	R250		H-R75	49848281	10.4238
H191	R251		H-R76	49833163	8.42506
H192	R252		H-R77	49846526	9.50991
H193	R253		H-R78	49847793	10.2817
H194	R254		H-R79	49833341	10.6971
H195	R255		H-R80	49827714	7.54894
H196	R256		H-R81	36217566	6.34742
H197	R257		H-R82	49842117	6.90092
H198	R258		H-R83	49833828	7.0437
H199	R259		H-R84	49823156	7.25519
MY26	R26		H-R85	49844038	7.87978
H200	R260		H-R86	49842138	6.77011
MY27	R27		H-R87	49804370	7.12626
MY28	R28		H-R88	49824862	5.95998
MY29	R29		H-R89	49820533	7.08841
MY30	R30		H-R90	49846408	8.53899
LZ01	R31		H-R91	49829668	7.25244
LZ02	R32		H-R92	49843167	7.48019
LZ03	R33		H-R93	49842672	8.68081
LZ04	R34		H-R94	49822073	7.56916
LZ05	R35		H-R95	49804985	5.91887
LZ06	R36		H-R96	49843218	6.5073
LZ07	R37		H-R97	49807466	6.76709
LZ08	R38		H-R98	49844363	6.91287
LZ09	R39		H-R99	49847252	9.73603
LZ10	R40		LZ-R31	49805190	7.10589
LZ11	R41		LZ-R32	49799562	7.70368
LZ12	R42		LZ-R33	49808624	8.67697
LZ13	R43		LZ-R34	49805478	7.87262
LZ14	R44		LZ-R35	49805103	7.43678
LZ15	R45		LZ-R36	49810583	8.08746
LZ16	R46		LZ-R37	49806693	8.00985
LZ17	R47		LZ-R38	49808985	9.0309
LZ18	R48		LZ-R39	49805729	8.28556
LZ19	R49		LZ-R40	49810033	8.73451
LZ20	R50		LZ-R41	49815137	9.90919
LZ21	R51		LZ-R42	49827710	9.69115
LZ22	R52		LZ-R43	49808912	7.7669
LZ23	R53		LZ-R44	49809549	7.49103
LZ24	R54		LZ-R45	49810401	8.27114
LZ25	R55		LZ-R46	49806299	6.87658
LZ26	R56		LZ-R47	49813575	8.74813
LZ27	R57		LZ-R48	49804249	7.7612
LZ28	R58		LZ-R49	49803547	7.5007
LZ29	R59		LZ-R50	49812118	8.85733
LZ30	R60		LZ-R51	49804211	7.79037
H001	R61		LZ-R52	49807411	8.05727
H002	R62		LZ-R53	49806729	7.13839
H003	R63		LZ-R54	49804466	7.63124
H004	R64		LZ-R55	49804095	7.39857
H005	R65		LZ-R56	49805758	7.83382
H006	R66		LZ-R57	49805562	7.61379
H007	R67		LZ-R58	49807255	7.98189
H008	R68		LZ-R59	49803839	7.78021
H009	R69		LZ-R60	49804881	7.71
H010	R70		MY-R1	49855636	8.41003
H011	R71		MY-R10	49857164	7.8626
H012	R72		MY-R11	49856545	7.90463
H013	R73		MY-R12	49857261	7.7126
H014	R74		MY-R13	49857004	6.98425
H015	R75		MY-R14	49856946	7.02913
H016	R76		MY-R15	49859055	8.30205
H017	R77		MY-R16	49858301	8.153
H018	R78		MY-R17	49856706	6.7671
H019	R79		MY-R18	49856877	7.27109
H020	R80		MY-R19	49855137	5.80059
H021	R81		MY-R2	49857374	8.90051
H022	R82		MY-R20	49857193	7.24535
H023	R83		MY-R21	49857777	8.59346
H024	R84		MY-R22	49855020	7.01328
H025	R85		MY-R23	49858136	7.38284
H026	R86		MY-R24	49855532	6.21937
H027	R87		MY-R25	49856971	7.84391
H028	R88		MY-R26	49852769	6.87836
H029	R89		MY-R27	49856794	7.06206
H030	R90		MY-R28	49856674	6.82322
H031	R91		MY-R29	49858214	8.54909
H032	R92		MY-R3	49857666	8.31918
H033	R93		MY-R30	49857254	6.83411
H034	R94		MY-R4	49858240	9.30809
H035	R95		MY-R5	49857671	8.19739
H036	R96		MY-R6	49857211	8.97146
H037	R97		MY-R7	49858096	8.62555
H038	R98		MY-R8	49852920	5.42964
H039	R99		MY-R9	49855332	7.02488

## Sheet: Table S3
Table S3. SNP information
chromosome	length	variants	variants rate
chr.1	63213030	490503	129
chr.2	57504596	397558	145
chr.3	55487165	417335	133
chr.4	63938357	495188	129
chr.5	58425097	430994	136
chr.6	54547292	436787	125
chr.7	48373025	423338	114
chr.8	42902794	421734	102
chr.9	47333013	362029	131
chr.10	45299752	378172	120
chr.11	50307212	359868	140
chr.12	33686969	339011	99
chr.13	38782985	374516	104
other contigs	3002909	1767	1699
total	662804196	5328800	124

## Sheet: Table S4
Table S4. Genetic differentiation of three Rhododendron
species pair	interval number	mean FST	extreme value	high differentiation interval proportion
R. delavayi vs R. irroratum	129401	0.36	1	0.7273
R. delavayi vs R. agastum	129650	0.11	0.61	0.0091
R. irroratum vs R. agastum	129771	0.12	0.44	0.0296

## Sheet: Table S5
Table S5. Bark phenotype assessment and statistics
Date: 2021.3	Statistician: YQN	Date: 2021.6	Statistician: YQN	Date: 2021.9	Statistician: YQN	Date: 2021.7	Statistician: WZZ	Date: 2021.10	Statistician: WZZ	Date: 2022.1	Statistician: WZZ	Date: 2021.5	Statistician: JYL	Date: 2021.8	Statistician: JYL	Date: 2021.11	Statistician: JYL
samples ID	phenotype	samples ID	phenotype	samples ID	phenotype	samples ID	phenotype	samples ID	phenotype	samples ID	phenotype	samples ID	phenotype	samples ID	phenotype	samples ID	phenotype
MY-R1	NA	MY-R1	NA	MY-R1	NA	MY-R1	NA	MY-R1	NA	MY-R1	NA	MY-R1	NA	MY-R1	NA	MY-R1	NA
MY-R2	rough	MY-R2	rough	MY-R2	rough	MY-R2	rough	MY-R2	rough	MY-R2	rough	MY-R2	rough	MY-R2	rough	MY-R2	rough
MY-R3	rough	MY-R3	rough	MY-R3	rough	MY-R3	rough	MY-R3	rough	MY-R3	rough	MY-R3	rough	MY-R3	rough	MY-R3	rough
MY-R4	rough	MY-R4	rough	MY-R4	rough	MY-R4	rough	MY-R4	rough	MY-R4	rough	MY-R4	rough	MY-R4	rough	MY-R4	rough
MY-R5	rough	MY-R5	rough	MY-R5	rough	MY-R5	rough	MY-R5	rough	MY-R5	rough	MY-R5	rough	MY-R5	rough	MY-R5	rough
MY-R6	rough	MY-R6	rough	MY-R6	rough	MY-R6	rough	MY-R6	rough	MY-R6	rough	MY-R6	rough	MY-R6	rough	MY-R6	rough
MY-R7	rough	MY-R7	rough	MY-R7	rough	MY-R7	rough	MY-R7	rough	MY-R7	rough	MY-R7	rough	MY-R7	rough	MY-R7	rough
MY-R8	rough	MY-R8	rough	MY-R8	rough	MY-R8	rough	MY-R8	rough	MY-R8	rough	MY-R8	rough	MY-R8	rough	MY-R8	rough
MY-R9	rough	MY-R9	rough	MY-R9	rough	MY-R9	rough	MY-R9	rough	MY-R9	rough	MY-R9	rough	MY-R9	rough	MY-R9	rough
MY-R10	NA	MY-R10	NA	MY-R10	NA	MY-R10	NA	MY-R10	NA	MY-R10	NA	MY-R10	NA	MY-R10	NA	MY-R10	NA
MY-R11	NA	MY-R11	NA	MY-R11	NA	MY-R11	NA	MY-R11	NA	MY-R11	NA	MY-R11	NA	MY-R11	NA	MY-R11	NA
MY-R12	NA	MY-R12	NA	MY-R12	NA	MY-R12	NA	MY-R12	NA	MY-R12	NA	MY-R12	NA	MY-R12	NA	MY-R12	NA
MY-R13	NA	MY-R13	NA	MY-R13	NA	MY-R13	NA	MY-R13	NA	MY-R13	NA	MY-R13	NA	MY-R13	NA	MY-R13	NA
MY-R14	NA	MY-R14	NA	MY-R14	NA	MY-R14	NA	MY-R14	NA	MY-R14	NA	MY-R14	NA	MY-R14	NA	MY-R14	NA
MY-R15	NA	MY-R15	NA	MY-R15	NA	MY-R15	NA	MY-R15	NA	MY-R15	NA	MY-R15	NA	MY-R15	NA	MY-R15	NA
MY-R16	rough	MY-R16	rough	MY-R16	rough	MY-R16	rough	MY-R16	rough	MY-R16	rough	MY-R16	rough	MY-R16	rough	MY-R16	rough
MY-R17	rough	MY-R17	rough	MY-R17	rough	MY-R17	rough	MY-R17	rough	MY-R17	rough	MY-R17	rough	MY-R17	rough	MY-R17	rough
MY-R18	rough	MY-R18	rough	MY-R18	rough	MY-R18	rough	MY-R18	rough	MY-R18	rough	MY-R18	rough	MY-R18	rough	MY-R18	rough
MY-R19	rough	MY-R19	rough	MY-R19	rough	MY-R19	rough	MY-R19	rough	MY-R19	rough	MY-R19	rough	MY-R19	rough	MY-R19	rough
MY-R20	rough	MY-R20	rough	MY-R20	rough	MY-R20	rough	MY-R20	rough	MY-R20	rough	MY-R20	rough	MY-R20	rough	MY-R20	rough
MY-R21	rough	MY-R21	rough	MY-R21	rough	MY-R21	rough	MY-R21	rough	MY-R21	rough	MY-R21	rough	MY-R21	rough	MY-R21	rough
MY-R22	rough	MY-R22	rough	MY-R22	rough	MY-R22	rough	MY-R22	rough	MY-R22	rough	MY-R22	rough	MY-R22	rough	MY-R22	rough
MY-R23	rough	MY-R23	rough	MY-R23	rough	MY-R23	rough	MY-R23	rough	MY-R23	rough	MY-R23	rough	MY-R23	rough	MY-R23	rough
MY-R24	rough	MY-R24	rough	MY-R24	rough	MY-R24	rough	MY-R24	rough	MY-R24	rough	MY-R24	rough	MY-R24	rough	MY-R24	rough
MY-R25	rough	MY-R25	rough	MY-R25	rough	MY-R25	rough	MY-R25	rough	MY-R25	rough	MY-R25	rough	MY-R25	rough	MY-R25	rough
MY-R26	rough	MY-R26	rough	MY-R26	rough	MY-R26	rough	MY-R26	rough	MY-R26	rough	MY-R26	rough	MY-R26	rough	MY-R26	rough
MY-R27	NA	MY-R27	NA	MY-R27	NA	MY-R27	NA	MY-R27	NA	MY-R27	NA	MY-R27	NA	MY-R27	NA	MY-R27	NA
MY-R28	NA	MY-R28	NA	MY-R28	NA	MY-R28	NA	MY-R28	NA	MY-R28	NA	MY-R28	NA	MY-R28	NA	MY-R28	NA
MY-R29	rough	MY-R29	rough	MY-R29	rough	MY-R29	rough	MY-R29	rough	MY-R29	rough	MY-R29	rough	MY-R29	rough	MY-R29	rough
MY-R30	rough	MY-R30	rough	MY-R30	rough	MY-R30	rough	MY-R30	rough	MY-R30	rough	MY-R30	rough	MY-R30	rough	MY-R30	rough
LZ-R31	smooth	LZ-R31	smooth	LZ-R31	smooth	LZ-R31	smooth	LZ-R31	smooth	LZ-R31	smooth	LZ-R31	smooth	LZ-R31	smooth	LZ-R31	smooth
LZ-R32	smooth	LZ-R32	smooth	LZ-R32	smooth	LZ-R32	smooth	LZ-R32	smooth	LZ-R32	smooth	LZ-R32	smooth	LZ-R32	smooth	LZ-R32	smooth
LZ-R33	smooth	LZ-R33	smooth	LZ-R33	smooth	LZ-R33	smooth	LZ-R33	smooth	LZ-R33	smooth	LZ-R33	smooth	LZ-R33	smooth	LZ-R33	smooth
LZ-R34	smooth	LZ-R34	smooth	LZ-R34	smooth	LZ-R34	smooth	LZ-R34	smooth	LZ-R34	smooth	LZ-R34	smooth	LZ-R34	smooth	LZ-R34	smooth
LZ-R35	NA	LZ-R35	NA	LZ-R35	NA	LZ-R35	NA	LZ-R35	NA	LZ-R35	NA	LZ-R35	NA	LZ-R35	NA	LZ-R35	NA
LZ-R36	smooth	LZ-R36	smooth	LZ-R36	smooth	LZ-R36	smooth	LZ-R36	smooth	LZ-R36	smooth	LZ-R36	smooth	LZ-R36	smooth	LZ-R36	smooth
LZ-R37	smooth	LZ-R37	smooth	LZ-R37	smooth	LZ-R37	smooth	LZ-R37	smooth	LZ-R37	smooth	LZ-R37	smooth	LZ-R37	smooth	LZ-R37	smooth
LZ-R38	smooth	LZ-R38	smooth	LZ-R38	smooth	LZ-R38	smooth	LZ-R38	smooth	LZ-R38	smooth	LZ-R38	smooth	LZ-R38	smooth	LZ-R38	smooth
LZ-R39	smooth	LZ-R39	smooth	LZ-R39	smooth	LZ-R39	smooth	LZ-R39	smooth	LZ-R39	smooth	LZ-R39	smooth	LZ-R39	smooth	LZ-R39	smooth
LZ-R40	NA	LZ-R40	NA	LZ-R40	NA	LZ-R40	NA	LZ-R40	NA	LZ-R40	NA	LZ-R40	NA	LZ-R40	NA	LZ-R40	NA
LZ-R41	NA	LZ-R41	NA	LZ-R41	NA	LZ-R41	NA	LZ-R41	NA	LZ-R41	NA	LZ-R41	NA	LZ-R41	NA	LZ-R41	NA
LZ-R42	NA	LZ-R42	NA	LZ-R42	NA	LZ-R42	NA	LZ-R42	NA	LZ-R42	NA	LZ-R42	NA	LZ-R42	NA	LZ-R42	NA
LZ-R43	NA	LZ-R43	NA	LZ-R43	NA	LZ-R43	NA	LZ-R43	NA	LZ-R43	NA	LZ-R43	NA	LZ-R43	NA	LZ-R43	NA
LZ-R44	NA	LZ-R44	NA	LZ-R44	NA	LZ-R44	NA	LZ-R44	NA	LZ-R44	NA	LZ-R44	NA	LZ-R44	NA	LZ-R44	NA
LZ-R45	NA	LZ-R45	NA	LZ-R45	NA	LZ-R45	NA	LZ-R45	NA	LZ-R45	NA	LZ-R45	NA	LZ-R45	NA	LZ-R45	NA
LZ-R46	NA	LZ-R46	NA	LZ-R46	NA	LZ-R46	NA	LZ-R46	NA	LZ-R46	NA	LZ-R46	NA	LZ-R46	NA	LZ-R46	NA
LZ-R47	NA	LZ-R47	NA	LZ-R47	NA	LZ-R47	NA	LZ-R47	NA	LZ-R47	NA	LZ-R47	NA	LZ-R47	NA	LZ-R47	NA
LZ-R48	NA	LZ-R48	NA	LZ-R48	NA	LZ-R48	NA	LZ-R48	NA	LZ-R48	NA	LZ-R48	NA	LZ-R48	NA	LZ-R48	NA
LZ-R49	NA	LZ-R49	NA	LZ-R49	NA	LZ-R49	NA	LZ-R49	NA	LZ-R49	NA	LZ-R49	NA	LZ-R49	NA	LZ-R49	NA
LZ-R50	smooth	LZ-R50	smooth	LZ-R50	smooth	LZ-R50	smooth	LZ-R50	smooth	LZ-R50	smooth	LZ-R50	smooth	LZ-R50	smooth	LZ-R50	smooth
LZ-R51	smooth	LZ-R51	smooth	LZ-R51	smooth	LZ-R51	smooth	LZ-R51	smooth	LZ-R51	smooth	LZ-R51	smooth	LZ-R51	smooth	LZ-R51	smooth
LZ-R52	NA	LZ-R52	NA	LZ-R52	NA	LZ-R52	NA	LZ-R52	NA	LZ-R52	NA	LZ-R52	NA	LZ-R52	NA	LZ-R52	NA
LZ-R53	smooth	LZ-R53	smooth	LZ-R53	smooth	LZ-R53	smooth	LZ-R53	smooth	LZ-R53	smooth	LZ-R53	smooth	LZ-R53	smooth	LZ-R53	smooth
LZ-R54	smooth	LZ-R54	smooth	LZ-R54	smooth	LZ-R54	smooth	LZ-R54	smooth	LZ-R54	smooth	LZ-R54	smooth	LZ-R54	smooth	LZ-R54	smooth
LZ-R55	smooth	LZ-R55	smooth	LZ-R55	smooth	LZ-R55	smooth	LZ-R55	smooth	LZ-R55	smooth	LZ-R55	smooth	LZ-R55	smooth	LZ-R55	smooth
LZ-R56	smooth	LZ-R56	smooth	LZ-R56	smooth	LZ-R56	smooth	LZ-R56	smooth	LZ-R56	smooth	LZ-R56	smooth	LZ-R56	smooth	LZ-R56	smooth
LZ-R57	smooth	LZ-R57	smooth	LZ-R57	smooth	LZ-R57	smooth	LZ-R57	smooth	LZ-R57	smooth	LZ-R57	smooth	LZ-R57	smooth	LZ-R57	smooth
LZ-R58	smooth	LZ-R58	smooth	LZ-R58	smooth	LZ-R58	smooth	LZ-R58	smooth	LZ-R58	smooth	LZ-R58	smooth	LZ-R58	smooth	LZ-R58	smooth
LZ-R59	smooth	LZ-R59	smooth	LZ-R59	smooth	LZ-R59	smooth	LZ-R59	smooth	LZ-R59	smooth	LZ-R59	smooth	LZ-R59	smooth	LZ-R59	smooth
LZ-R60	smooth	LZ-R60	smooth	LZ-R60	smooth	LZ-R60	smooth	LZ-R60	smooth	LZ-R60	smooth	LZ-R60	smooth	LZ-R60	smooth	LZ-R60	smooth
H-R61	rough	H-R61	rough	H-R61	rough	H-R61	rough	H-R61	rough	H-R61	rough	H-R61	rough	H-R61	rough	H-R61	rough
H-R62	rough	H-R62	rough	H-R62	rough	H-R62	smooth	H-R62	smooth	H-R62	smooth	H-R62	smooth	H-R62	smooth	H-R62	smooth
H-R63	rough	H-R63	rough	H-R63	rough	H-R63	rough	H-R63	rough	H-R63	rough	H-R63	rough	H-R63	rough	H-R63	rough
H-R64	smooth	H-R64	smooth	H-R64	rough	H-R64	smooth	H-R64	smooth	H-R64	smooth	H-R64	smooth	H-R64	smooth	H-R64	rough
H-R65	smooth	H-R65	rough	H-R65	smooth	H-R65	smooth	H-R65	smooth	H-R65	smooth	H-R65	smooth	H-R65	smooth	H-R65	smooth
H-R66	smooth	H-R66	smooth	H-R66	rough	H-R66	smooth	H-R66	smooth	H-R66	smooth	H-R66	smooth	H-R66	smooth	H-R66	smooth
H-R67	rough	H-R67	smooth	H-R67	rough	H-R67	rough	H-R67	rough	H-R67	rough	H-R67	rough	H-R67	smooth	H-R67	rough
H-R68	smooth	H-R68	smooth	H-R68	rough	H-R68	rough	H-R68	rough	H-R68	rough	H-R68	rough	H-R68	rough	H-R68	rough
H-R69	smooth	H-R69	smooth	H-R69	smooth	H-R69	smooth	H-R69	smooth	H-R69	smooth	H-R69	smooth	H-R69	smooth	H-R69	smooth
H-R70	rough	H-R70	rough	H-R70	rough	H-R70	rough	H-R70	rough	H-R70	rough	H-R70	rough	H-R70	rough	H-R70	rough
H-R71	rough	H-R71	rough	H-R71	rough	H-R71	rough	H-R71	rough	H-R71	rough	H-R71	rough	H-R71	rough	H-R71	rough
H-R72	smooth	H-R72	smooth	H-R72	smooth	H-R72	smooth	H-R72	smooth	H-R72	smooth	H-R72	smooth	H-R72	smooth	H-R72	smooth
H-R73	smooth	H-R73	smooth	H-R73	smooth	H-R73	smooth	H-R73	smooth	H-R73	smooth	H-R73	smooth	H-R73	smooth	H-R73	smooth
H-R74	smooth	H-R74	smooth	H-R74	smooth	H-R74	smooth	H-R74	smooth	H-R74	smooth	H-R74	smooth	H-R74	smooth	H-R74	smooth
H-R75	rough	H-R75	rough	H-R75	rough	H-R75	smooth	H-R75	smooth	H-R75	rough	H-R75	smooth	H-R75	smooth	H-R75	rough
H-R76	smooth	H-R76	smooth	H-R76	smooth	H-R76	smooth	H-R76	smooth	H-R76	smooth	H-R76	smooth	H-R76	smooth	H-R76	smooth
H-R77	smooth	H-R77	smooth	H-R77	smooth	H-R77	rough	H-R77	rough	H-R77	rough	H-R77	smooth	H-R77	smooth	H-R77	smooth
H-R78	rough	H-R78	rough	H-R78	rough	H-R78	rough	H-R78	rough	H-R78	rough	H-R78	rough	H-R78	rough	H-R78	rough
H-R79	smooth	H-R79	smooth	H-R79	smooth	H-R79	smooth	H-R79	smooth	H-R79	smooth	H-R79	smooth	H-R79	smooth	H-R79	smooth
H-R80	rough	H-R80	rough	H-R80	rough	H-R80	rough	H-R80	rough	H-R80	rough	H-R80	rough	H-R80	rough	H-R80	rough
H-R81	rough	H-R81	rough	H-R81	rough	H-R81	rough	H-R81	rough	H-R81	rough	H-R81	rough	H-R81	rough	H-R81	rough
H-R82	NA	H-R82	NA	H-R82	NA	H-R82	NA	H-R82	NA	H-R82	NA	H-R82	NA	H-R82	NA	H-R82	NA
H-R83	rough	H-R83	rough	H-R83	rough	H-R83	rough	H-R83	rough	H-R83	rough	H-R83	rough	H-R83	rough	H-R83	rough
H-R84	smooth	H-R84	smooth	H-R84	smooth	H-R84	rough	H-R84	rough	H-R84	rough	H-R84	smooth	H-R84	smooth	H-R84	smooth
H-R85	smooth	H-R85	rough	H-R85	smooth	H-R85	rough	H-R85	smooth	H-R85	smooth	H-R85	smooth	H-R85	rough	H-R85	smooth
H-R86	rough	H-R86	rough	H-R86	rough	H-R86	rough	H-R86	rough	H-R86	rough	H-R86	rough	H-R86	rough	H-R86	rough
H-R87	smooth	H-R87	smooth	H-R87	smooth	H-R87	smooth	H-R87	smooth	H-R87	smooth	H-R87	smooth	H-R87	smooth	H-R87	smooth
H-R88	NA	H-R88	NA	H-R88	NA	H-R88	NA	H-R88	NA	H-R88	NA	H-R88	NA	H-R88	NA	H-R88	NA
H-R89	rough	H-R89	smooth	H-R89	rough	H-R89	smooth	H-R89	smooth	H-R89	smooth	H-R89	smooth	H-R89	smooth	H-R89	smooth
H-R90	smooth	H-R90	smooth	H-R90	smooth	H-R90	rough	H-R90	smooth	H-R90	smooth	H-R90	rough	H-R90	smooth	H-R90	smooth
H-R91	rough	H-R91	rough	H-R91	rough	H-R91	rough	H-R91	rough	H-R91	rough	H-R91	rough	H-R91	rough	H-R91	rough
H-R92	smooth	H-R92	smooth	H-R92	smooth	H-R92	smooth	H-R92	smooth	H-R92	smooth	H-R92	smooth	H-R92	smooth	H-R92	smooth
H-R93	rough	H-R93	rough	H-R93	rough	H-R93	rough	H-R93	rough	H-R93	rough	H-R93	rough	H-R93	rough	H-R93	rough
H-R94	rough	H-R94	rough	H-R94	rough	H-R94	rough	H-R94	rough	H-R94	rough	H-R94	rough	H-R94	rough	H-R94	rough
H-R95	rough	H-R95	rough	H-R95	rough	H-R95	rough	H-R95	rough	H-R95	rough	H-R95	rough	H-R95	rough	H-R95	rough
H-R96	rough	H-R96	rough	H-R96	rough	H-R96	rough	H-R96	rough	H-R96	rough	H-R96	rough	H-R96	rough	H-R96	rough
H-R97	rough	H-R97	rough	H-R97	rough	H-R97	rough	H-R97	rough	H-R97	rough	H-R97	rough	H-R97	rough	H-R97	rough
H-R98	smooth	H-R98	smooth	H-R98	rough	H-R98	smooth	H-R98	smooth	H-R98	smooth	H-R98	smooth	H-R98	smooth	H-R98	smooth
H-R99	smooth	H-R99	smooth	H-R99	smooth	H-R99	smooth	H-R99	smooth	H-R99	smooth	H-R99	smooth	H-R99	smooth	H-R99	smooth
H-R100	smooth	H-R100	smooth	H-R100	smooth	H-R100	smooth	H-R100	smooth	H-R100	smooth	H-R100	smooth	H-R100	smooth	H-R100	smooth
H-R101	rough	H-R101	rough	H-R101	rough	H-R101	rough	H-R101	rough	H-R101	rough	H-R101	rough	H-R101	rough	H-R101	rough
H-R102	rough	H-R102	rough	H-R102	rough	H-R102	rough	H-R102	rough	H-R102	rough	H-R102	rough	H-R102	rough	H-R102	rough
H-R103	rough	H-R103	rough	H-R103	rough	H-R103	rough	H-R103	rough	H-R103	smooth	H-R103	rough	H-R103	rough	H-R103	smooth
H-R104	rough	H-R104	rough	H-R104	rough	H-R104	rough	H-R104	rough	H-R104	rough	H-R104	rough	H-R104	rough	H-R104	rough
H-R105	smooth	H-R105	smooth	H-R105	smooth	H-R105	smooth	H-R105	smooth	H-R105	smooth	H-R105	smooth	H-R105	smooth	H-R105	smooth
H-R106	rough	H-R106	rough	H-R106	rough	H-R106	rough	H-R106	rough	H-R106	rough	H-R106	rough	H-R106	rough	H-R106	rough
H-R107	smooth	H-R107	rough	H-R107	rough	H-R107	smooth	H-R107	smooth	H-R107	smooth	H-R107	smooth	H-R107	smooth	H-R107	smooth
H-R108	smooth	H-R108	rough	H-R108	rough	H-R108	smooth	H-R108	smooth	H-R108	smooth	H-R108	smooth	H-R108	rough	H-R108	rough
H-R109	rough	H-R109	rough	H-R109	rough	H-R109	rough	H-R109	rough	H-R109	rough	H-R109	rough	H-R109	rough	H-R109	rough
H-R110	rough	H-R110	rough	H-R110	rough	H-R110	rough	H-R110	rough	H-R110	rough	H-R110	rough	H-R110	rough	H-R110	rough
H-R111	rough	H-R111	rough	H-R111	rough	H-R111	rough	H-R111	rough	H-R111	rough	H-R111	rough	H-R111	rough	H-R111	rough
H-R112	smooth	H-R112	rough	H-R112	rough	H-R112	smooth	H-R112	smooth	H-R112	smooth	H-R112	smooth	H-R112	smooth	H-R112	smooth
H-R113	smooth	H-R113	smooth	H-R113	rough	H-R113	smooth	H-R113	smooth	H-R113	smooth	H-R113	smooth	H-R113	smooth	H-R113	smooth
H-R114	rough	H-R114	rough	H-R114	rough	H-R114	rough	H-R114	rough	H-R114	rough	H-R114	rough	H-R114	rough	H-R114	rough
H-R115	smooth	H-R115	smooth	H-R115	rough	H-R115	smooth	H-R115	smooth	H-R115	smooth	H-R115	smooth	H-R115	smooth	H-R115	smooth
H-R116	rough	H-R116	rough	H-R116	rough	H-R116	rough	H-R116	rough	H-R116	rough	H-R116	rough	H-R116	rough	H-R116	rough
H-R117	rough	H-R117	smooth	H-R117	rough	H-R117	rough	H-R117	rough	H-R117	rough	H-R117	rough	H-R117	rough	H-R117	rough
H-R118	rough	H-R118	rough	H-R118	rough	H-R118	rough	H-R118	rough	H-R118	rough	H-R118	rough	H-R118	rough	H-R118	rough
H-R119	rough	H-R119	rough	H-R119	rough	H-R119	rough	H-R119	rough	H-R119	rough	H-R119	rough	H-R119	rough	H-R119	rough
H-R120	rough	H-R120	rough	H-R120	rough	H-R120	rough	H-R120	rough	H-R120	rough	H-R120	rough	H-R120	rough	H-R120	rough
H-R121	rough	H-R121	rough	H-R121	rough	H-R121	rough	H-R121	rough	H-R121	rough	H-R121	rough	H-R121	rough	H-R121	rough
H-R122	rough	H-R122	rough	H-R122	rough	H-R122	rough	H-R122	rough	H-R122	rough	H-R122	rough	H-R122	rough	H-R122	rough
H-R123	smooth	H-R123	smooth	H-R123	smooth	H-R123	smooth	H-R123	smooth	H-R123	smooth	H-R123	smooth	H-R123	smooth	H-R123	smooth
H-R124	rough	H-R124	rough	H-R124	rough	H-R124	rough	H-R124	rough	H-R124	rough	H-R124	rough	H-R124	rough	H-R124	rough
H-R125	smooth	H-R125	smooth	H-R125	rough	H-R125	smooth	H-R125	smooth	H-R125	smooth	H-R125	smooth	H-R125	smooth	H-R125	smooth
H-R126	smooth	H-R126	smooth	H-R126	rough	H-R126	smooth	H-R126	rough	H-R126	smooth	H-R126	smooth	H-R126	rough	H-R126	smooth
H-R127	rough	H-R127	rough	H-R127	rough	H-R127	rough	H-R127	rough	H-R127	rough	H-R127	rough	H-R127	rough	H-R127	rough
H-R128	rough	H-R128	rough	H-R128	rough	H-R128	rough	H-R128	rough	H-R128	rough	H-R128	rough	H-R128	rough	H-R128	rough
H-R129	rough	H-R129	rough	H-R129	rough	H-R129	rough	H-R129	smooth	H-R129	rough	H-R129	rough	H-R129	smooth	H-R129	rough
H-R130	rough	H-R130	rough	H-R130	rough	H-R130	rough	H-R130	rough	H-R130	rough	H-R130	rough	H-R130	rough	H-R130	rough
H-R131	smooth	H-R131	rough	H-R131	rough	H-R131	smooth	H-R131	smooth	H-R131	smooth	H-R131	smooth	H-R131	smooth	H-R131	smooth
H-R132	smooth	H-R132	smooth	H-R132	rough	H-R132	smooth	H-R132	smooth	H-R132	smooth	H-R132	smooth	H-R132	smooth	H-R132	smooth
H-R133	rough	H-R133	rough	H-R133	rough	H-R133	rough	H-R133	rough	H-R133	rough	H-R133	rough	H-R133	rough	H-R133	rough
H-R134	smooth	H-R134	smooth	H-R134	smooth	H-R134	smooth	H-R134	smooth	H-R134	smooth	H-R134	smooth	H-R134	smooth	H-R134	smooth
H-R135	rough	H-R135	rough	H-R135	rough	H-R135	rough	H-R135	rough	H-R135	rough	H-R135	rough	H-R135	rough	H-R135	rough
H-R136	rough	H-R136	rough	H-R136	rough	H-R136	rough	H-R136	rough	H-R136	rough	H-R136	rough	H-R136	rough	H-R136	rough
H-R137	rough	H-R137	rough	H-R137	rough	H-R137	rough	H-R137	rough	H-R137	rough	H-R137	rough	H-R137	rough	H-R137	rough
H-R138	smooth	H-R138	smooth	H-R138	smooth	H-R138	smooth	H-R138	smooth	H-R138	smooth	H-R138	smooth	H-R138	smooth	H-R138	smooth
H-R139	smooth	H-R139	smooth	H-R139	rough	H-R139	smooth	H-R139	smooth	H-R139	smooth	H-R139	smooth	H-R139	smooth	H-R139	smooth
H-R140	rough	H-R140	rough	H-R140	rough	H-R140	rough	H-R140	rough	H-R140	rough	H-R140	rough	H-R140	rough	H-R140	rough
H-R141	smooth	H-R141	smooth	H-R141	smooth	H-R141	smooth	H-R141	smooth	H-R141	smooth	H-R141	smooth	H-R141	smooth	H-R141	smooth
H-R142	rough	H-R142	rough	H-R142	rough	H-R142	rough	H-R142	rough	H-R142	rough	H-R142	rough	H-R142	rough	H-R142	rough
H-R143	smooth	H-R143	smooth	H-R143	rough	H-R143	smooth	H-R143	smooth	H-R143	smooth	H-R143	smooth	H-R143	smooth	H-R143	smooth
H-R144	rough	H-R144	rough	H-R144	rough	H-R144	rough	H-R144	rough	H-R144	rough	H-R144	rough	H-R144	rough	H-R144	rough
H-R145	smooth	H-R145	smooth	H-R145	rough	H-R145	smooth	H-R145	smooth	H-R145	rough	H-R145	smooth	H-R145	smooth	H-R145	rough
H-R146	smooth	H-R146	rough	H-R146	rough	H-R146	smooth	H-R146	smooth	H-R146	smooth	H-R146	smooth	H-R146	rough	H-R146	rough
H-R147	rough	H-R147	rough	H-R147	rough	H-R147	rough	H-R147	rough	H-R147	rough	H-R147	rough	H-R147	rough	H-R147	rough
H-R148	smooth	H-R148	smooth	H-R148	rough	H-R148	smooth	H-R148	smooth	H-R148	smooth	H-R148	smooth	H-R148	smooth	H-R148	smooth
H-R149	smooth	H-R149	rough	H-R149	rough	H-R149	smooth	H-R149	smooth	H-R149	smooth	H-R149	smooth	H-R149	smooth	H-R149	smooth
H-R150	rough	H-R150	rough	H-R150	rough	H-R150	rough	H-R150	rough	H-R150	rough	H-R150	rough	H-R150	rough	H-R150	rough
H-R151	NA	H-R151	NA	H-R151	NA	H-R151	NA	H-R151	NA	H-R151	NA	H-R151	NA	H-R151	NA	H-R151	NA
H-R152	NA	H-R152	NA	H-R152	NA	H-R152	NA	H-R152	NA	H-R152	NA	H-R152	NA	H-R152	NA	H-R152	NA
H-R153	rough	H-R153	rough	H-R153	rough	H-R153	rough	H-R153	rough	H-R153	rough	H-R153	rough	H-R153	rough	H-R153	rough
H-R154	smooth	H-R154	smooth	H-R154	rough	H-R154	smooth	H-R154	smooth	H-R154	smooth	H-R154	smooth	H-R154	smooth	H-R154	smooth
H-R155	rough	H-R155	smooth	H-R155	rough	H-R155	rough	H-R155	rough	H-R155	rough	H-R155	rough	H-R155	rough	H-R155	rough
H-R156	rough	H-R156	rough	H-R156	rough	H-R156	rough	H-R156	rough	H-R156	rough	H-R156	rough	H-R156	rough	H-R156	rough
H-R157	smooth	H-R157	smooth	H-R157	rough	H-R157	smooth	H-R157	smooth	H-R157	smooth	H-R157	smooth	H-R157	smooth	H-R157	smooth
H-R158	rough	H-R158	rough	H-R158	rough	H-R158	rough	H-R158	rough	H-R158	rough	H-R158	rough	H-R158	rough	H-R158	rough
H-R159	rough	H-R159	rough	H-R159	rough	H-R159	rough	H-R159	rough	H-R159	rough	H-R159	rough	H-R159	rough	H-R159	rough
H-R160	rough	H-R160	rough	H-R160	rough	H-R160	rough	H-R160	rough	H-R160	rough	H-R160	rough	H-R160	rough	H-R160	rough
H-R161	rough	H-R161	rough	H-R161	rough	H-R161	rough	H-R161	rough	H-R161	rough	H-R161	rough	H-R161	rough	H-R161	rough
H-R162	rough	H-R162	rough	H-R162	rough	H-R162	rough	H-R162	rough	H-R162	rough	H-R162	rough	H-R162	rough	H-R162	rough
H-R163	rough	H-R163	rough	H-R163	rough	H-R163	rough	H-R163	rough	H-R163	rough	H-R163	rough	H-R163	rough	H-R163	rough
H-R164	rough	H-R164	rough	H-R164	rough	H-R164	rough	H-R164	rough	H-R164	rough	H-R164	rough	H-R164	rough	H-R164	rough
H-R165	rough	H-R165	rough	H-R165	rough	H-R165	rough	H-R165	rough	H-R165	rough	H-R165	rough	H-R165	rough	H-R165	rough
H-R166	smooth	H-R166	rough	H-R166	rough	H-R166	rough	H-R166	rough	H-R166	rough	H-R166	rough	H-R166	rough	H-R166	rough
H-R167	smooth	H-R167	smooth	H-R167	rough	H-R167	rough	H-R167	smooth	H-R167	smooth	H-R167	rough	H-R167	smooth	H-R167	smooth
H-R168	smooth	H-R168	smooth	H-R168	smooth	H-R168	smooth	H-R168	smooth	H-R168	smooth	H-R168	smooth	H-R168	smooth	H-R168	smooth
H-R169	smooth	H-R169	smooth	H-R169	smooth	H-R169	smooth	H-R169	smooth	H-R169	smooth	H-R169	smooth	H-R169	smooth	H-R169	smooth
H-R170	rough	H-R170	rough	H-R170	rough	H-R170	rough	H-R170	rough	H-R170	rough	H-R170	rough	H-R170	rough	H-R170	rough
H-R171	smooth	H-R171	smooth	H-R171	smooth	H-R171	smooth	H-R171	smooth	H-R171	smooth	H-R171	smooth	H-R171	smooth	H-R171	smooth
H-R172	smooth	H-R172	smooth	H-R172	smooth	H-R172	smooth	H-R172	smooth	H-R172	smooth	H-R172	smooth	H-R172	smooth	H-R172	smooth
H-R173	rough	H-R173	rough	H-R173	rough	H-R173	rough	H-R173	rough	H-R173	rough	H-R173	rough	H-R173	rough	H-R173	rough
H-R174	rough	H-R174	rough	H-R174	rough	H-R174	rough	H-R174	rough	H-R174	rough	H-R174	rough	H-R174	rough	H-R174	rough
H-R175	rough	H-R175	rough	H-R175	rough	H-R175	rough	H-R175	rough	H-R175	rough	H-R175	rough	H-R175	rough	H-R175	rough
H-R176	rough	H-R176	rough	H-R176	rough	H-R176	rough	H-R176	rough	H-R176	rough	H-R176	rough	H-R176	rough	H-R176	rough
H-R177	rough	H-R177	rough	H-R177	rough	H-R177	rough	H-R177	rough	H-R177	rough	H-R177	rough	H-R177	rough	H-R177	rough
H-R178	rough	H-R178	rough	H-R178	rough	H-R178	rough	H-R178	rough	H-R178	rough	H-R178	rough	H-R178	rough	H-R178	rough
H-R179	rough	H-R179	rough	H-R179	rough	H-R179	rough	H-R179	rough	H-R179	rough	H-R179	rough	H-R179	rough	H-R179	rough
H-R180	rough	H-R180	rough	H-R180	rough	H-R180	rough	H-R180	rough	H-R180	rough	H-R180	rough	H-R180	rough	H-R180	rough
H-R181	rough	H-R181	rough	H-R181	rough	H-R181	rough	H-R181	rough	H-R181	rough	H-R181	rough	H-R181	rough	H-R181	rough
H-R182	smooth	H-R182	smooth	H-R182	rough	H-R182	smooth	H-R182	smooth	H-R182	smooth	H-R182	smooth	H-R182	smooth	H-R182	smooth
H-R183	smooth	H-R183	rough	H-R183	rough	H-R183	smooth	H-R183	smooth	H-R183	smooth	H-R183	smooth	H-R183	smooth	H-R183	smooth
H-R184	rough	H-R184	rough	H-R184	rough	H-R184	rough	H-R184	rough	H-R184	rough	H-R184	rough	H-R184	rough	H-R184	rough
H-R185	rough	H-R185	rough	H-R185	rough	H-R185	rough	H-R185	rough	H-R185	rough	H-R185	rough	H-R185	rough	H-R185	rough
H-R186	rough	H-R186	rough	H-R186	rough	H-R186	rough	H-R186	rough	H-R186	rough	H-R186	rough	H-R186	rough	H-R186	rough
H-R187	smooth	H-R187	rough	H-R187	rough	H-R187	smooth	H-R187	smooth	H-R187	smooth	H-R187	smooth	H-R187	smooth	H-R187	smooth
H-R188	smooth	H-R188	rough	H-R188	rough	H-R188	smooth	H-R188	smooth	H-R188	smooth	H-R188	smooth	H-R188	smooth	H-R188	smooth
H-R189	rough	H-R189	rough	H-R189	rough	H-R189	rough	H-R189	rough	H-R189	rough	H-R189	rough	H-R189	rough	H-R189	rough
H-R190	rough	H-R190	rough	H-R190	rough	H-R190	rough	H-R190	rough	H-R190	rough	H-R190	rough	H-R190	rough	H-R190	rough
H-R191	rough	H-R191	rough	H-R191	rough	H-R191	rough	H-R191	rough	H-R191	rough	H-R191	rough	H-R191	rough	H-R191	rough
H-R192	smooth	H-R192	smooth	H-R192	rough	H-R192	smooth	H-R192	smooth	H-R192	smooth	H-R192	smooth	H-R192	smooth	H-R192	smooth
H-R193	rough	H-R193	rough	H-R193	rough	H-R193	rough	H-R193	rough	H-R193	rough	H-R193	rough	H-R193	rough	H-R193	rough
H-R194	rough	H-R194	rough	H-R194	rough	H-R194	rough	H-R194	rough	H-R194	rough	H-R194	rough	H-R194	rough	H-R194	rough
H-R195	smooth	H-R195	smooth	H-R195	rough	H-R195	smooth	H-R195	smooth	H-R195	rough	H-R195	smooth	H-R195	smooth	H-R195	rough
H-R196	rough	H-R196	rough	H-R196	rough	H-R196	rough	H-R196	rough	H-R196	rough	H-R196	rough	H-R196	rough	H-R196	rough
H-R197	rough	H-R197	rough	H-R197	rough	H-R197	rough	H-R197	rough	H-R197	rough	H-R197	rough	H-R197	rough	H-R197	rough
H-R198	rough	H-R198	rough	H-R198	rough	H-R198	rough	H-R198	rough	H-R198	rough	H-R198	rough	H-R198	rough	H-R198	rough
H-R199	smooth	H-R199	smooth	H-R199	rough	H-R199	smooth	H-R199	smooth	H-R199	smooth	H-R199	smooth	H-R199	smooth	H-R199	smooth
H-R200	rough	H-R200	rough	H-R200	rough	H-R200	smooth	H-R200	smooth	H-R200	smooth	H-R200	smooth	H-R200	smooth	H-R200	smooth
H-R201	rough	H-R201	rough	H-R201	rough	H-R201	rough	H-R201	rough	H-R201	rough	H-R201	rough	H-R201	rough	H-R201	rough
H-R202	smooth	H-R202	rough	H-R202	rough	H-R202	rough	H-R202	rough	H-R202	rough	H-R202	rough	H-R202	rough	H-R202	rough
H-R203	rough	H-R203	rough	H-R203	rough	H-R203	rough	H-R203	rough	H-R203	rough	H-R203	rough	H-R203	rough	H-R203	rough
H-R204	smooth	H-R204	rough	H-R204	rough	H-R204	smooth	H-R204	smooth	H-R204	smooth	H-R204	smooth	H-R204	smooth	H-R204	smooth
H-R205	smooth	H-R205	rough	H-R205	rough	H-R205	rough	H-R205	rough	H-R205	rough	H-R205	rough	H-R205	rough	H-R205	rough
H-R206	rough	H-R206	rough	H-R206	rough	H-R206	rough	H-R206	rough	H-R206	rough	H-R206	rough	H-R206	rough	H-R206	rough
H-R207	rough	H-R207	rough	H-R207	rough	H-R207	rough	H-R207	rough	H-R207	rough	H-R207	rough	H-R207	rough	H-R207	rough
H-R208	rough	H-R208	rough	H-R208	rough	H-R208	rough	H-R208	rough	H-R208	rough	H-R208	rough	H-R208	rough	H-R208	rough
H-R209	smooth	H-R209	smooth	H-R209	rough	H-R209	smooth	H-R209	smooth	H-R209	smooth	H-R209	smooth	H-R209	smooth	H-R209	smooth
H-R210	smooth	H-R210	smooth	H-R210	smooth	H-R210	smooth	H-R210	smooth	H-R210	smooth	H-R210	smooth	H-R210	smooth	H-R210	smooth
H-R211	smooth	H-R211	smooth	H-R211	smooth	H-R211	smooth	H-R211	smooth	H-R211	smooth	H-R211	smooth	H-R211	smooth	H-R211	smooth
H-R212	smooth	H-R212	smooth	H-R212	rough	H-R212	smooth	H-R212	smooth	H-R212	smooth	H-R212	smooth	H-R212	smooth	H-R212	smooth
H-R213	rough	H-R213	rough	H-R213	rough	H-R213	rough	H-R213	rough	H-R213	rough	H-R213	rough	H-R213	rough	H-R213	rough
H-R214	rough	H-R214	rough	H-R214	rough	H-R214	rough	H-R214	rough	H-R214	rough	H-R214	rough	H-R214	rough	H-R214	rough
H-R215	smooth	H-R215	smooth	H-R215	smooth	H-R215	smooth	H-R215	smooth	H-R215	smooth	H-R215	smooth	H-R215	smooth	H-R215	smooth
H-R216	smooth	H-R216	smooth	H-R216	rough	H-R216	smooth	H-R216	rough	H-R216	rough	H-R216	smooth	H-R216	smooth	H-R216	smooth
H-R217	smooth	H-R217	smooth	H-R217	rough	H-R217	smooth	H-R217	smooth	H-R217	smooth	H-R217	smooth	H-R217	smooth	H-R217	smooth
H-R218	rough	H-R218	smooth	H-R218	rough	H-R218	smooth	H-R218	rough	H-R218	rough	H-R218	smooth	H-R218	rough	H-R218	rough
H-R219	smooth	H-R219	smooth	H-R219	smooth	H-R219	smooth	H-R219	smooth	H-R219	smooth	H-R219	smooth	H-R219	smooth	H-R219	smooth
H-R220	rough	H-R220	rough	H-R220	rough	H-R220	rough	H-R220	rough	H-R220	rough	H-R220	rough	H-R220	rough	H-R220	rough
H-R221	smooth	H-R221	rough	H-R221	rough	H-R221	rough	H-R221	rough	H-R221	rough	H-R221	rough	H-R221	rough	H-R221	rough
H-R222	rough	H-R222	rough	H-R222	rough	H-R222	rough	H-R222	rough	H-R222	rough	H-R222	rough	H-R222	rough	H-R222	rough
H-R223	rough	H-R223	rough	H-R223	rough	H-R223	rough	H-R223	rough	H-R223	rough	H-R223	rough	H-R223	rough	H-R223	rough
H-R224	smooth	H-R224	smooth	H-R224	smooth	H-R224	smooth	H-R224	smooth	H-R224	smooth	H-R224	smooth	H-R224	smooth	H-R224	smooth
H-R225	NA	H-R225	NA	H-R225	NA	H-R225	NA	H-R225	NA	H-R225	NA	H-R225	NA	H-R225	NA	H-R225	NA
H-R226	rough	H-R226	rough	H-R226	rough	H-R226	rough	H-R226	rough	H-R226	rough	H-R226	rough	H-R226	rough	H-R226	rough
H-R227	smooth	H-R227	smooth	H-R227	rough	H-R227	smooth	H-R227	smooth	H-R227	smooth	H-R227	smooth	H-R227	smooth	H-R227	smooth
H-R228	smooth	H-R228	smooth	H-R228	smooth	H-R228	smooth	H-R228	smooth	H-R228	smooth	H-R228	smooth	H-R228	smooth	H-R228	smooth
H-R229	rough	H-R229	rough	H-R229	rough	H-R229	rough	H-R229	rough	H-R229	rough	H-R229	rough	H-R229	rough	H-R229	rough
H-R230	smooth	H-R230	smooth	H-R230	smooth	H-R230	smooth	H-R230	smooth	H-R230	smooth	H-R230	smooth	H-R230	smooth	H-R230	smooth
H-R231	smooth	H-R231	smooth	H-R231	smooth	H-R231	smooth	H-R231	smooth	H-R231	smooth	H-R231	smooth	H-R231	smooth	H-R231	smooth
H-R232	rough	H-R232	rough	H-R232	rough	H-R232	rough	H-R232	rough	H-R232	rough	H-R232	rough	H-R232	rough	H-R232	rough
H-R233	rough	H-R233	rough	H-R233	rough	H-R233	smooth	H-R233	smooth	H-R233	smooth	H-R233	smooth	H-R233	smooth	H-R233	smooth
H-R234	smooth	H-R234	smooth	H-R234	rough	H-R234	smooth	H-R234	smooth	H-R234	smooth	H-R234	smooth	H-R234	smooth	H-R234	smooth
H-R235	rough	H-R235	rough	H-R235	rough	H-R235	rough	H-R235	rough	H-R235	rough	H-R235	rough	H-R235	rough	H-R235	rough
H-R236	rough	H-R236	rough	H-R236	rough	H-R236	rough	H-R236	rough	H-R236	rough	H-R236	rough	H-R236	rough	H-R236	rough
H-R237	smooth	H-R237	smooth	H-R237	smooth	H-R237	smooth	H-R237	smooth	H-R237	rough	H-R237	smooth	H-R237	smooth	H-R237	rough
H-R238	rough	H-R238	rough	H-R238	rough	H-R238	rough	H-R238	rough	H-R238	rough	H-R238	rough	H-R238	rough	H-R238	rough
H-R239	rough	H-R239	rough	H-R239	rough	H-R239	rough	H-R239	rough	H-R239	rough	H-R239	rough	H-R239	rough	H-R239	rough
H-R240	smooth	H-R240	rough	H-R240	rough	H-R240	smooth	H-R240	rough	H-R240	rough	H-R240	smooth	H-R240	rough	H-R240	rough
H-R241	smooth	H-R241	rough	H-R241	rough	H-R241	smooth	H-R241	smooth	H-R241	smooth	H-R241	smooth	H-R241	smooth	H-R241	smooth
H-R242	smooth	H-R242	smooth	H-R242	rough	H-R242	smooth	H-R242	smooth	H-R242	smooth	H-R242	smooth	H-R242	smooth	H-R242	smooth
H-R243	rough	H-R243	rough	H-R243	rough	H-R243	rough	H-R243	rough	H-R243	rough	H-R243	rough	H-R243	rough	H-R243	rough
H-R244	rough	H-R244	rough	H-R244	rough	H-R244	rough	H-R244	rough	H-R244	rough	H-R244	rough	H-R244	rough	H-R244	rough
H-R245	rough	H-R245	rough	H-R245	rough	H-R245	rough	H-R245	rough	H-R245	rough	H-R245	rough	H-R245	rough	H-R245	rough
H-R246	smooth	H-R246	smooth	H-R246	smooth	H-R246	smooth	H-R246	smooth	H-R246	smooth	H-R246	smooth	H-R246	smooth	H-R246	smooth
H-R247	smooth	H-R247	smooth	H-R247	smooth	H-R247	smooth	H-R247	smooth	H-R247	smooth	H-R247	smooth	H-R247	smooth	H-R247	smooth
H-R248	rough	H-R248	rough	H-R248	rough	H-R248	rough	H-R248	rough	H-R248	rough	H-R248	rough	H-R248	rough	H-R248	rough
H-R249	rough	H-R249	rough	H-R249	rough	H-R249	rough	H-R249	rough	H-R249	rough	H-R249	rough	H-R249	rough	H-R249	rough
H-R250	rough	H-R250	rough	H-R250	rough	H-R250	rough	H-R250	rough	H-R250	rough	H-R250	rough	H-R250	rough	H-R250	rough
H-R251	rough	H-R251	rough	H-R251	rough	H-R251	smooth	H-R251	smooth	H-R251	smooth	H-R251	smooth	H-R251	smooth	H-R251	smooth
H-R252	rough	H-R252	rough	H-R252	rough	H-R252	rough	H-R252	rough	H-R252	rough	H-R252	rough	H-R252	rough	H-R252	rough
H-R253	smooth	H-R253	smooth	H-R253	smooth	H-R253	smooth	H-R253	smooth	H-R253	smooth	H-R253	smooth	H-R253	smooth	H-R253	smooth
H-R254	smooth	H-R254	rough	H-R254	rough	H-R254	smooth	H-R254	smooth	H-R254	rough	H-R254	smooth	H-R254	rough	H-R254	rough
H-R255	rough	H-R255	rough	H-R255	rough	H-R255	rough	H-R255	rough	H-R255	rough	H-R255	rough	H-R255	rough	H-R255	rough
H-R256	rough	H-R256	rough	H-R256	rough	H-R256	rough	H-R256	rough	H-R256	rough	H-R256	rough	H-R256	rough	H-R256	rough
H-R257	smooth	H-R257	smooth	H-R257	rough	H-R257	smooth	H-R257	smooth	H-R257	smooth	H-R257	smooth	H-R257	smooth	H-R257	smooth
H-R258	rough	H-R258	rough	H-R258	rough	H-R258	rough	H-R258	rough	H-R258	rough	H-R258	rough	H-R258	rough	H-R258	rough
H-R259	rough	H-R259	rough	H-R259	rough	H-R259	rough	H-R259	rough	H-R259	rough	H-R259	rough	H-R259	rough	H-R259	rough
H-R260	rough	H-R260	rough	H-R260	rough	H-R260	rough	H-R260	rough	H-R260	rough	H-R260	rough	H-R260	rough	H-R260	rough

## Sheet: Table S6
Table S6. The frequencies of SNPs significantly associated with bark phenotypes in Rhododendron with different bark phenotypes.
SNP	Chr	Pos	R. delavayi			R. irroratum			R. agastum
			N_sample	Allele 1	Allele 2	N_sample	Allele 1	Allele 2	N_sample	Allele 1	Allele 2
1_12337414	1	12337414	60	G:0.916667	A:0.0833333	58	G:0.327586	A:0.672414	390	G:0.6	A:0.4
2_11476611	2	11476611	60	G:0.95	C:0.05	60	G:0.883333	C:0.116667	396	G:0.944444	C:0.0555556
2_41658078	2	41658078	60	T:1	A:0	58	T:0.758621	A:0.241379	394	T:0.949239	A:0.0507614
2_41658079	2	41658079	60	T:1	A:0	58	T:0.758621	A:0.241379	394	T:0.949239	A:0.0507614
3_15197254	3	15197254	58	T:1	G:0	60	T:0.783333	G:0.216667	382	T:0.931937	G:0.0680628
4_1870805	4	1870805	60	T:0.95	C:0.05	60	T:0.75	C:0.25	390	T:0.917949	C:0.0820513
4_1871489	4	1871489	60	A:0.95	T:0.05	60	A:0.75	T:0.25	390	A:0.923077	T:0.0769231
4_1873845	4	1873845	60	T:0.95	A:0.05	58	T:0.775862	A:0.224138	394	T:0.918782	A:0.0812183
4_1869956	4	1869956	58	G:0.948276	A:0.0517241	60	G:0.75	A:0.25	394	G:0.92132	A:0.0786802
4_20189499	4	20189499	56	T:0.875	G:0.125	60	T:1	G:0	392	T:0.94898	G:0.0510204
5_46460465	5	46460465	60	T:1	C:0	60	T:0.733333	C:0.266667	392	T:0.946429	C:0.0535714
7_9357430	7	9357430	60	G:1	A:0	58	G:0.793103	A:0.206897	394	G:0.961929	A:0.0380711
8_32841609	8	32841609	58	C:1	T:0	56	C:0.767857	T:0.232143	392	C:0.915816	T:0.0841837
8_32812571	8	32812571	60	A:1	T:0	60	A:0.766667	T:0.233333	390	A:0.920513	T:0.0794872
10_32577495	10	32577495	60	G:1	A:0	60	G:0.733333	A:0.266667	396	G:0.962121	A:0.0378788
SNP	Chr	Pos	R. delavayi vs R. irroratum		R. irroratum vs R. agastum		R. agastum vs R. delavayi
			P value	Significant level	P value	Significant level	P value	Significant level
1_12337414	1	12337414	<0.0001	****	<0.0001	****	<0.0001	****
2_11476611	2	11476611	0.1864	ns	0.0707	ns	0.8602	ns
2_41658078	2	41658078	<0.0001	****	<0.0001	****	0.0911	ns
2_41658079	2	41658079	<0.0001	****	<0.0001	****	0.0911	ns
3_15197254	3	15197254	0.0002	***	0.0002	***	0.0354	*
4_1870805	4	1870805	0.0022	**	<0.0001	****	0.603	ns
4_1871489	4	1871489	0.0022	**	<0.0001	****	0.6001	ns
4_1873845	4	1873845	0.0057	**	0.0007	***	0.6024	ns
4_1869956	4	1869956	0.0027	**	<0.0001	****	0.6008	ns
4_20189499	4	20189499	0.005	**	0.0911	ns	0.0296	*
5_46460465	5	46460465	<0.0001	****	<0.0001	****	0.093	ns
7_9357430	7	9357430	0.0001	***	<0.0001	****	0.2392	ns
8_32841609	8	32841609	<0.0001	****	0.0006	***	0.0138	*
8_32812571	8	32812571	<0.0001	****	0.0002	***	0.0236	*
10_32577495	10	32577495	<0.0001	****	<0.0001	****	0.2374	ns

## Sheet: Table S7
Table S7. Expansion and contraction analysis of gene families
	Expansions	Contractions	Genes Lost	Families Lost	Sig Expansions	Sig Contractions
Rhododendron irroratum	4440	3980	4774	3093	360	73
Vaccinium darrowii	2406	8893	9458	7597	118	18
Populus alba	4383	12497	13294	10681	7	5
Actinidia chinensis	6450	10219	11463	8893	24	18
Vitis vinifera	1257	14945	16458	11102	5	1
Rhododendron simsii	2309	7394	9205	5902	134	149
Camellia lanceoleosa	6298	9322	9766	8033	71	3
Rhododendron ovatum	4221	5052	5312	4291	258	23
Rhododendron delavayi	2713	2883	3611	1545	314	90
Rhododendron henanense	1533	5475	8180	3592	61	390

## Sheet: Table S8
Table S8. Statistics on the number of differentially expressed genes
DEG Set	DEG Number	up-regulated	down-regulated
RIod vs RItwg	986	574	412
RIod vs RDod	7510	3514	3996
RIod vs RDtwg	6978	3828	3150
RItwg vs RDod	8547	3899	4648
RItwg vs RDtwg	6443	3444	2999
RDod vs RDtwg	1126	966	160

## Sheet: Table S9
Table S9. Differentially expressed gene information
ID	chromsome	start	end	annotation
Rhdel03G0057000	3	9078316	9082944	Protein DETOXIFICATION 21
Rhdel05G0042700	5	6190626	6192215	Protein DETOXIFICATION 51
Rhdel05G0106000	5	15069181	15077427	sodium/proton antiporter 2
Rhdel06G0226600	6	40621232	40623498	putative glucose-6-phosphate/phosphate translocator
Rhdel07G0298200	7	43994743	43995867	Transcription factor MYC2
Rhdel08G0199700	8	29600919	29606269	Annexin like
Rhdel12G0171300	12	23782597	23793507	Beta-glucosidase 40
Rhdel13G0017100	13	1740182	1753661	Potassium transporter 5

## Sheet: Table S10
Table S10. RT-qPCR expression level of candidate genes information
Gene name	Sample Name	Ct	Actin Ct	△Ct	Expression(2-ΔΔCt)	Mean Expression(2-ΔΔCt)	STDEV
1-FKBP17-1	RDod	30.7729	23.9544	6.81849	1.63812	0.954513	0.851998
1-FKBP17-1	RDod	31.1916	23.9544	7.23726	1.22542
1-FKBP17-1	RDod	0	25.3384	0	0
1-FKBP17-1	RDtwg	32.2673	23.4349	8.83238	0.554031	0.584349	0.0470947
1-FKBP17-1	RDtwg	32.2508	23.4349	8.81586	0.560412
1-FKBP17-1	RDtwg	31.1237	22.4962	8.62743	0.638604
1-FKBP17-1	RIod	31.7026	25.4926	6.20994	1.10141	1.1345	0.335578
1-FKBP17-1	RIod	31.2711	25.4926	5.77845	1.4854
1-FKBP17-1	RIod	32.1341	25.4926	6.64144	0.816692
1-FKBP17-1	RItwg	29.5042	23.8649	5.6393	1.6358	1.67288	0.159799
1-FKBP17-1	RItwg	29.3283	23.8649	5.46337	1.84796
1-FKBP17-1	RItwg	29.5961	23.8649	5.73117	1.53488
2-CCR4-NOT	RDod	32.8101	29.5635	3.24658	2.0866	1.96985	0.108281
2-CCR4-NOT	RDod	32.9076	29.5635	3.3441	1.95022
2-CCR4-NOT	RDod	32.8101	29.5635	3.24658	1.87272
2-CCR4-NOT	RDtwg	28.7617	24.6728	4.08888	1.04451	1.10137	0.0890945
2-CCR4-NOT	RDtwg	28.5566	24.6728	3.88382	1.20405
2-CCR4-NOT	RDtwg	28.7465	24.6728	4.07372	1.05555
2-CCR4-NOT	RIod	29.1574	25.4926	3.66483	0.971547	0.7803	0.37347
2-CCR4-NOT	RIod	26.7811	23.3239	3.45714	0.349941
2-CCR4-NOT	RIod	28.7201	25.1246	3.59544	1.01941
2-CCR4-NOT	RItwg	27.2364	23.8649	3.37147	0.371349	0.410467	0.0341975
2-CCR4-NOT	RItwg	27.0405	23.8649	3.17557	0.425357
2-CCR4-NOT	RItwg	27.0092	23.8649	3.14424	0.434696
3-AED3	RDod	30.2256	24.6728	5.55283	0.154713	0.146146	0.0108544
3-AED3	RDod	30.4337	24.6728	5.76084	0.13394
3-AED3	RDod	30.2723	24.6728	5.59952	0.149786
3-AED3	RDtwg	25.1441	22.4962	2.64785	1.15881	1.16136	0.00254877
3-AED3	RDtwg	25.1378	22.4962	2.64152	1.16391
3-AED3	RDtwg	25.1409	22.4962	2.64469	1.16136
3-AED3	RIod	24.557	23.3239	1.23308	1.89984	1.80192	0.0973088
3-AED3	RIod	24.6343	23.3239	1.3104	1.8007
3-AED3	RIod	24.7129	23.3239	1.38899	1.70523
3-AED3	RItwg	28.9305	28.5087	0.421795	3.33378	3.23033	0.132534
3-AED3	RItwg	29.0443	28.5087	0.535583	3.08094
3-AED3	RItwg	28.9556	28.5087	0.446898	3.27627
4-GDSL	RDod	32.3559	29.5635	2.79243	2.33652	2.31469	0.155543
4-GDSL	RDod	32.4763	29.5635	2.91287	2.14939
4-GDSL	RDod	32.4763	29.5635	2.91287	2.45817
4-GDSL	RDtwg	27.9242	25.4926	2.43154	3.43168	3.45642	0.0218821
4-GDSL	RDtwg	27.9068	25.4926	2.41418	3.47322
4-GDSL	RDtwg	27.9105	25.4926	2.41787	3.46436
4-GDSL	RIod	29.9198	25.4926	4.42715	0.597099	0.631632	0.0891124
4-GDSL	RIod	29.9996	25.4926	4.50699	0.564954
4-GDSL	RIod	29.6242	25.4926	4.13162	0.732843
4-GDSL	RItwg	27.2927	23.8649	3.42774	1.19371	1.19048	0.0275832
4-GDSL	RItwg	27.3322	23.8649	3.46731	1.16142
4-GDSL	RItwg	27.2656	23.8649	3.4007	1.2163

[truncated: 1 more sheets: Table S11]
